# Supplementary material for: High‐density genotyping of the A.E. Watkins Collection of hexaploid landraces identifies a large molecular diversity compared to elite bread wheat
Source: Plant Biotechnol J. 2017 Jul 28;16(1):165–75. doi: 10.1111/pbi.12757 (PMC5785351; doi:10.1111/pbi.12757)
Supplement: Supplementary file 1 — File S1 Accessions used in this study. [file PBI-16-165-s002.xlsx]

## Sheet: Watkins Accessions
Watkins Number	Accession Name	Watkins Name	Region	Country of Origin	Locality
Watkins_176		Afghanistan 77	Asia	Afghanistan
Watkins_452		Afghanistan 51	Asia	Afghanistan
Watkins_453		Afghanistan 49	Asia	Afghanistan
Watkins_454		Afghanistan 52	Asia	Afghanistan
Watkins_455		Afghanistan 85	Asia	Afghanistan
Watkins_456		Afghanistan 44	Asia	Afghanistan
Watkins_457		Afghanistan 100	Asia	Afghanistan
Watkins_458		Afghanistan 29	Asia	Afghanistan
Watkins_459		Afghanistan 56	Asia	Afghanistan
Watkins_460		Afghanistan 82	Asia	Afghanistan
Watkins_461		Afghanistan 41	Asia	Afghanistan
Watkins_462		Afghanistan 17	Asia	Afghanistan
Watkins_463		Afghanistan 5	Asia	Afghanistan
Watkins_464		Afghanistan 2	Asia	Afghanistan
Watkins_465		Afghanistan 45	Asia	Afghanistan
Watkins_466		Afghanistan 3	Asia	Afghanistan
Watkins_467		Afghanistan 50	Asia	Afghanistan
Watkins_468		Afghanistan 46	Asia	Afghanistan
Watkins_469		Afghanistan 53	Asia	Afghanistan
Watkins_470		Afghanistan 55	Asia	Afghanistan
Watkins_471		Afghanistan 108	Asia	Afghanistan
Watkins_472		Afghanistan 107	Asia	Afghanistan
Watkins_473		Afghanistan 105	Asia	Afghanistan
Watkins_474		Afghanistan 109	Asia	Afghanistan
Watkins_475		Afghanistan 110	Asia	Afghanistan
Watkins_476		Afghanistan 66	Asia	Afghanistan
Watkins_478		Afghanistan 84	Asia	Afghanistan
Watkins_529		Afghanistan 38	Asia	Afghanistan
Watkins_530		Afghanistan 60	Asia	Afghanistan
Watkins_664		Afghanistan 46	Asia	Afghanistan
Watkins_665		Afghanistan 23	Asia	Afghanistan
Watkins_666		Afghanistan 18	Asia	Afghanistan
Watkins_667		Afghanistan 32	Asia	Afghanistan
Watkins_723		Afghanistan 65	Asia	Afghanistan
Watkins_741		Afghanistan 93	Asia	Afghanistan
Watkins_223	Shan wheat	Burma 1	Asia	Burma	Ketku- E Jawnghwe State
Watkins_313	2193/20-12	Burma 7	Asia	Burma	S. Shan States (Imperial Institute)
Watkins_502	2193/20-14	Burma 8	Asia	Burma	S. Shan States (Imperial Institute)
Watkins_503	2193/20-8	Burma 5	Asia	Burma	S. Shan States (Imperial Institute)
Watkins_583		China 13	Asia	China	Chongteh (West of Tungting lake)
Watkins_585		China 13	Asia	China	Chongteh (West of Tungting lake)
Watkins_586		China 13	Asia	China	Chongteh (West of Tungting lake)
Watkins_322		China 15	Asia	China	Hankow
Watkins_823		Chinese-7 China 2	Asia	China	Hankow
Watkins_822		Chinese-6 China 11	Asia	China	Heilung Chiang
Watkins_168		China 35	Asia	China	Hills nr. Chungking- Sichuan
Watkins_169		China 36	Asia	China	Hills nr. Chungking- Sichuan
Watkins_587		China 16	Asia	China	Lingsiag- Sinti
Watkins_588		China 16	Asia	China	Lingsiag- Sinti
Watkins_316		China 16	Asia	China	Linsiang- Sinti
Watkins_141		China 15	Asia	China	Mukden
Watkins_319		China 15	Asia	China	Mukden
Watkins_669	Small wheat	China 12	Asia	China	Mukden
Watkins_817		Chinese-1 China 21	Asia	China	Peking
Watkins_818		Chinese-2 China 4	Asia	China	Shanghai (Tsao-Ka-Doo)
Watkins_819		Chinese-3 China 4	Asia	China	Shanghai (Tsao-Ka-Doo)
Watkins_820		Chinese-4 China 4	Asia	China	Shanghai (Tsao-Ka-Doo)
Watkins_821		Chinese-5 China 4	Asia	China	Shanghai (Tsao-Ka-Doo)
Watkins_824		Chinese-8 China 4	Asia	China	Shanghai (Tsao-Ka-Doo)
Watkins_825		Chinese-9 China 4	Asia	China	Shanghai (Tsao-Ka-Doo)
Watkins_827		Chinese-12 China 4	Asia	China	Shanghai (Tsao-Ka-Doo)
Watkins_828		Chinese-13 China 4	Asia	China	Shanghai (Tsao-Ka-Doo)
Watkins_829	Chinese White	Chinese-15	Asia	China	Szechuan
Watkins_812		China 4	Asia	China	Tsao-Ka-Doo village near Shanghai
Watkins_224	Red wheat	China 8	Asia	China	Tsinan district
Watkins_323		China 14	Asia	China	Tsingshih (Large producing centre NW of Tungting lake)
Watkins_400		China 29	Asia	China	T'ungch'uan- 150 miles NW of Chungking- Sichuan
Watkins_695		China 29	Asia	China	T'ungch'uan- 150 miles NW of Chungking- Sichuan
Watkins_170		China 27	Asia	China	Tzeliutsing- 100 miles W. of Chungking- Sichuan
Watkins_171		China 28	Asia	China	Tzeliutsing- 100 miles W. of Chungking- Sichuan
Watkins_314		China 1	Asia	China	Wuchang
Watkins_315		China 1	Asia	China	Wuchang
Watkins_317		China 1	Asia	China	Wuchang
Watkins_320		China 2	Asia	China	Wuchang
Watkins_582		China 1	Asia	China	Wuchang
Watkins_324		China 20	Asia	China	Yu Mao Grain Store- Hatamen Street- Peking. Ggown in city suburbs
Watkins_504		China 21	Asia	China	Yu Mao Grain Store- Hatamen Street- Peking. Ggown in city suburbs
Watkins_589		China 21	Asia	China	Yu Mao Grain Store- Hatamen Street- Peking. Ggown in city suburbs
Watkins_318		China 19	Asia	China	Yuan Hsing Shen General Store- Tung An Men Ta-Chieh- Peking. Grown S metropolitan area
Watkins_321		China 19	Asia	China	Yuan Hsing Shen General Store- Tung An Men Ta-Chieh- Peking. Grown S metropolitan area
Watkins_568		China 19	Asia	China	Yuan Hsing Shen General Store- Tung An Men Ta-Chieh- Peking. Grown S metropolitan area
Watkins_584		China 19	Asia	China	Yuan Hsing Shen General Store- Tung An Men Ta-Chieh- Peking. Grown S metropolitan area
Watkins_434	Maitzu	China 40	Asia	China	Yunnanfu plain
Watkins_095		China Sh200	Asia	China
Watkins_175		China Sh229	Asia	China
Watkins_250	Yihsien 1485	China Sh6	Asia	China
Watkins_435		China Sh152	Asia	China
Watkins_436		China Sh108	Asia	China
Watkins_437		China Sh134	Asia	China
Watkins_438		China Sh211	Asia	China
Watkins_439		China Sh75	Asia	China
Watkins_440		China Sh12	Asia	China
Watkins_441		China Sh124	Asia	China
Watkins_442		China Sh193	Asia	China
Watkins_443		China Sh194	Asia	China
Watkins_444		China Sh172	Asia	China
Watkins_445		China Sh208	Asia	China
Watkins_446		China Sh198	Asia	China
Watkins_447		China Sh204	Asia	China
Watkins_647		China Sh130	Asia	China
Watkins_649		China Sh151	Asia	China
Watkins_650		China Sh231	Asia	China
Watkins_651		China Sh244	Asia	China
Watkins_652		China Sh107	Asia	China
Watkins_653		China Sh96	Asia	China
Watkins_654	Kaifeng 312-2	China Sh9	Asia	China
Watkins_655		China Sh59	Asia	China
Watkins_656		China Sh222	Asia	China
Watkins_657		China Sh222	Asia	China
Watkins_658		China Sh216	Asia	China
Watkins_659		China Sh215	Asia	China
Watkins_660		China Sh241	Asia	China
Watkins_698		China Sh2	Asia	China
Watkins_699	Kaifeng 124	China Sh8	Asia	China
Watkins_700	Kaifeng 323-9	China Sh10	Asia	China
Watkins_703		China Sh22	Asia	China
Watkins_717		China Sh128	Asia	China
Watkins_718		China Sh164	Asia	China
Watkins_719		China Sh126	Asia	China
Watkins_720		China Sh146	Asia	China
Watkins_721		China Sh166	Asia	China
Watkins_722		China Sh154	Asia	China
Watkins_725		China Sh57	Asia	China
Watkins_726		China Sh102	Asia	China
Watkins_727		China Sh21	Asia	China
Watkins_826		Chinese-11 China 15	Asia	China
Watkins_249	Desi	India 293	Asia	India	Achaloa market- Etawah- United Provinces
Watkins_423	Desi	India 300	Asia	India	Achaloa market- Etawah- United Provinces
Watkins_425	Desi	India 302	Asia	India	Achaloa market- Etawah- United Provinces
Watkins_522	Sambhoria (Lalwali Wala)	India 251	Asia	India	Akilganj- Farrukhabad- United Provinces
Watkins_427	Desi	India 311	Asia	India	Auraiya market- Etawah- United Provinces
Watkins_428	Desi	India 312	Asia	India	Auraiya market- Etawah- United Provinces
Watkins_524	Desi	India 310	Asia	India	Auraiya market- Etawah- United Provinces
Watkins_525	Desi	India 311	Asia	India	Auraiya market- Etawah- United Provinces
Watkins_642	Pusa 12	India 255	Asia	India	Babarpur- Farrukhabad- United Provinces
Watkins_205	Boojri	India 215	Asia	India	Balawah- Sibi- Baluchistan
Watkins_128	Phundi	India 218	Asia	India	Baluchistan
Watkins_420	Dhania	India 244	Asia	India	Barchhamai- Mainpuri- United Provinces
Watkins_082	Red Tikoria	India 248	Asia	India	Barri- Mainpuri- United Provinces
Watkins_174	Desi	India 288	Asia	India	Bharthna market- Etawah- United Provinces
Watkins_165	Ka	India 113	Asia	India	Bhutan
Watkins_247	Dehak	India 323	Asia	India	Chachezai- Shorarud- Baluchistan
Watkins_411		India 231	Asia	India	China Kowas- Sharigh- Baluchistan
Watkins_418		India 231	Asia	India	China Kowas- Sharigh- Baluchistan
Watkins_813	Malo	India 133	Asia	India	Drug- Musakhel- Loralai
Watkins_019	Gangajali	India 193	Asia	India	East Bahraich- United Provinces
Watkins_034	Desi	India 267	Asia	India	Etawah market- Etawah- United Provinces
Watkins_422	Desi	India 272	Asia	India	Etawah market- Etawah- United Provinces
Watkins_424	Desi	India 263	Asia	India	Etawah market- Etawah- United Provinces
Watkins_426	Desi	India 270	Asia	India	Etawah market- Etawah- United Provinces
Watkins_715	Desi	India 269	Asia	India	Etawah market- Etawah- United Provinces
Watkins_724	Desi	India 265	Asia	India	Etawah market- Etawah- United Provinces
Watkins_763	Lalmi Faizabad No2	Turkestan 5	Asia	India	Faizabad- Turkestan
Watkins_708	Desi	India 158	Asia	India	Gangai- Sitapur- United Provinces
Watkins_710	C.	India 199	Asia	India	Godi- United Provinces
Watkins_241	Lalia	India 181	Asia	India	Gonda- United Provinces
Watkins_409	Setwa	India 182	Asia	India	Gonda- United Provinces
Watkins_087	Pusa 4	India 170	Asia	India	Gorakhpur Govt. Agril. Farm- United Provinces
Watkins_125	Federation	India 172	Asia	India	Gorakhpur Govt. Agril. Farm- United Provinces
Watkins_520		India 156	Asia	India	Hardoi market- United Provinces
Watkins_406	Desi	India 144	Asia	India	Hasanganj- Unnao- United Provinces
Watkins_021	Boojri	India 210	Asia	India	Hostan- Sibi- Baluchistan
Watkins_521	Dandi	India 177	Asia	India	Istafabad- Basti- United Provinces
Watkins_092	Desi	India 278	Asia	India	Jaswantnagar market- Etawa- United Provinces
Watkins_523	Desi	India 273	Asia	India	Jaswantnagar market- Etawah- United Provinces
Watkins_646	Desi	India 281	Asia	India	Jaswantnagar market- Etawah- United Provinces
Watkins_242	White Murga	India 246	Asia	India	Jhapora- Mainpuri- United Provinces
Watkins_091	Rodi Garamseli	India 320	Asia	India	Karez Sargesha- Dalbandin- Baluchistan
Watkins_412	Desi White	India 239	Asia	India	Khaga- Fatehpore- United Provinces
Watkins_516	Desi White	India 239	Asia	India	Khaga- Fatehpore- United Provinces
Watkins_421		India 225	Asia	India	Khost- Sharign- Baluchistan
Watkins_020	Thori	India 223	Asia	India	Khudadad- Nasirabad- Baluchistan
Watkins_167	Thori	India 223	Asia	India	Khudadad- Nasirabad- Baluchistan
Watkins_712	Thori	India 223	Asia	India	Khudadad- Nasirabad- Baluchistan
Watkins_429	Soor Ghanum	India 328	Asia	India	Kibzai- Lower Zhob- Baluchistan
Watkins_244	Desi White	India 232	Asia	India	Kishunpore- Fatehpore- United Provinces
Watkins_127	Thori (beardless)	India 212	Asia	India	Kurk- Sibi- Baluchistan
Watkins_730	Rodi Garamseli	India 318	Asia	India	Laghab- Dalbandin- Baluchistan
Watkins_714	Sufed Panjabi	India 316	Asia	India	Lagoden- Dalbandin- Baluchistan
Watkins_716	Sufed Panjabi	India 316	Asia	India	Lagoden- Dalbandin- Baluchistan
Watkins_199	Boojri (bearded)	India 213	Asia	India	Margnzani- Sibi- Baluchistan
Watkins_208	Boojri (bearded)	India 213	Asia	India	Margnzani- Sibi- Baluchistan
Watkins_697	Desi	India 191	Asia	India	Matera Kalan- United Provinces
Watkins_414		India 117	Asia	India	Mekhtar- Bori- Loralai
Watkins_432	Soor Ghanum	India 346	Asia	India	Musafirpur- Upper Zhob- Baluchistan
Watkins_433	Soor Ghanum	India 344	Asia	India	Musafirpur- Upper Zhob- Baluchistan
Watkins_526	Soor Ghanum	India 344	Asia	India	Musafirpur- Upper Zhob- Baluchistan
Watkins_243	White Tikoria	India 247	Asia	India	Nagla Parroli- Mainpuri- United Provinces
Watkins_744	Lalmi	Turkestan 2	Asia	India	Narin Khanabad- Turkestan
Watkins_764	Abi	Turkestan 1	Asia	India	Narin Khanabad- Turkestan
Watkins_768	Abi	Turkestan 1	Asia	India	Narin Khanabad- Turkestan
Watkins_707	Walaiti (Mastung wheat)	India 324	Asia	India	Panjpai- Shorarud- Baluchistan
Watkins_518	Lalia Desi	India 161	Asia	India	Paraspur- Misrikh- United Provinces
Watkins_233	Lyallpur 14	India 47	Asia	India	Punjab
Watkins_381	Lyallpur 14	India 47	Asia	India	Punjab
Watkins_511	Lyallpur 10	India 43	Asia	India	Punjab
Watkins_512	Lyallpur 11	India 44	Asia	India	Punjab
Watkins_692	Lyallpur 11	India 44	Asia	India	Punjab
Watkins_694	Lyallpur 8A	India 39	Asia	India	Punjab
Watkins_011	Pusa 111	India 8	Asia	India	Pusa- Bihar
Watkins_012	Pusa 90	India 6	Asia	India	Pusa- Bihar
Watkins_119	Pusa 6	India 2	Asia	India	Pusa- Bihar
Watkins_739	Pusa 6	India 2	Asia	India	Pusa- Bihar
Watkins_803	Pusa 80-5	India 5	Asia	India	Pusa- Bihar
Watkins_232	Pusa 52	India 4	Asia	India	Pusa-Bihar
Watkins_246	Soor Ghanum	India 332	Asia	India	Sadar Killa Saifulla- Upper Zhob- Baluchistan
Watkins_430	Soor Ghanum	India 335	Asia	India	Sadar Killa Saifulla- Upper Zhob- Baluchistan
Watkins_431	Soor Ghanum	India 332	Asia	India	Sadar Killa Saifulla- Upper Zhob- Baluchistan
Watkins_641	Samna	India 142	Asia	India	Safipur- Unnao- Loralai
Watkins_166	Meerutti Desi	India 165	Asia	India	Saharanpur- United Provinces
Watkins_415	Gajar	India 167	Asia	India	Saharanpur- United Provinces
Watkins_643	Punjab 8A	India 163	Asia	India	Saharanpur- United Provinces
Watkins_644	Kaghzi Desi	India 168	Asia	India	Saharanpur- United Provinces
Watkins_713	Pusa No 4	India 164	Asia	India	Saharanpur- United Provinces
Watkins_129		India 86	Asia	India	Sakrand- Sind
Watkins_382		India 80	Asia	India	Sakrand- Sind
Watkins_032	Dehak	India 321	Asia	India	Sandhori- Nushki- Baluchistan
Watkins_033	Dehak	India 321	Asia	India	Sandhori- Nushki- Baluchistan
Watkins_086	Desi	India 154	Asia	India	Sandilla- Hardoi- United Provinces
Watkins_519	Desi	India 154	Asia	India	Sandilla- Hardoi- United Provinces
Watkins_124		India 227	Asia	India	Sharigh- Baluchistan
Watkins_407		India 227	Asia	India	Sharigh- Baluchistan
Watkins_093	Pashmak	India 322	Asia	India	Shishari- Nushki- Baluchistan
Watkins_094	Pashmak	India 322	Asia	India	Shishari- Nushki- Baluchistan
Watkins_081	Gahu (Nepali) or Kyo (Sikkimese)	India 115	Asia	India	Sikkim
Watkins_195	Gahu (Nepali) or Kyo (Sikkimese)	India 114	Asia	India	Sikkim
Watkins_204	Gahu (Nepali) or Kyo (Sikkimese)	India 115	Asia	India	Sikkim
Watkins_696	Gahu (Nepali) or Kyo (Sikkimese)	India 115	Asia	India	Sikkim
Watkins_706	Gahu (Nepali) or Kyo (Sikkimese)	India 114	Asia	India	Sikkim
Watkins_711	Gahu (Nepali) or Kyo (Sikkimese)	India 115	Asia	India	Sikkim
Watkins_731	Gahu (Nepali) or Kyo (Sikkimese)	India 116	Asia	India	Sikkim
Watkins_732	Gahu (Nepali) or Kyo (Sikkimese)	India 116	Asia	India	Sikkim
Watkins_517	Spin	India 123	Asia	India	Smallan- Sinjawi- Loralai
Watkins_018		India 106	Asia	India	Srinagor- Kashmir
Watkins_080		India 106	Asia	India	Srinagor- Kashmir
Watkins_203		India 106	Asia	India	Srinagor- Kashmir
Watkins_408		India 102	Asia	India	Srinagor- Kashmir
Watkins_413		India 101	Asia	India	Srinagor- Kashmir
Watkins_416		India 107	Asia	India	Srinagor- Kashmir
Watkins_417		India 102	Asia	India	Srinagor- Kashmir
Watkins_419		India 105	Asia	India	Srinagor- Kashmir
Watkins_206	Desi White	India 235	Asia	India	Supasangaon- Fatehpore- United Provinces
Watkins_410	Sur	India 120	Asia	India	Thall- Duki- Loralai
Watkins_079	Dolatkhani (white)	India 205	Asia	India	United Provinces
Watkins_126	Dolatkhani (white)	India 206	Asia	India	United Provinces
Watkins_172	Bhawarwall	India 207	Asia	India	United Provinces
Watkins_197	Mundia	India 204	Asia	India	United Provinces
Watkins_198	Mundia	India 204	Asia	India	United Provinces
Watkins_210	Dolatkhani (white)	India 206	Asia	India	United Provinces
Watkins_645	Mundia	India 204	Asia	India	United Provinces
Watkins_903	Mundia	India 202	Asia	India	United Provinces
Watkins_248	Desi	India 287	Asia	India	Vharhtna market- Etawah- United Provinces
Watkins_527	Dehak Panjabi	India 313	Asia	India	Zarala- Dalbandin- Baluchistan
Watkins_633		India (87??)	Asia	India
Watkins_789	Abi	Turkestan 3	Asia	Turkestan	Kunduz- Turkestan
Watkins_738		Turkestan W84525	Asia	Turkestan	Turkestan
Watkins_788		Turkestan W84528	Asia	Turkestan	Turkestan
Watkins_795		Turkestan W84523	Asia	Turkestan	Turkestan
Watkins_809		Turkestan W84527	Asia	Turkestan	Turkestan
Watkins_810		Turkestan W84532	Asia	Turkestan	Turkestan
Watkins_005		Australia 12	Australia	Australia
Watkins_006		Australia 15	Australia	Australia
Watkins_007		Australia 14	Australia	Australia
Watkins_022	Improved Steinwedel	Australia CCI W29	Australia	Australia
Watkins_023	College Purple	Australia CCI W105	Australia	Australia
Watkins_024	Aussie	Australia CCI W13	Australia	Australia
Watkins_025	Sultan	Australia CCI W353	Australia	Australia
Watkins_026	Sunset	Australia CCI W264	Australia	Australia
Watkins_028	Fife	Australia CCI W370	Australia	Australia
Watkins_029	Early Bird	Australia CCI W350	Australia	Australia
Watkins_030	Majestic	Australia CCI W359	Australia	Australia
Watkins_031	Rajah	Australia CCI W448	Australia	Australia
Watkins_089	Bowen	Australia CCI W253	Australia	Australia
Watkins_090	Cedar	Australia CCI W440	Australia	Australia
Watkins_120		Australia 9	Australia	Australia
Watkins_121		Australia 4	Australia	Australia
Watkins_122		Australia 6	Australia	Australia
Watkins_123		Australia 8	Australia	Australia
Watkins_132	Union	Australia CCI W427	Australia	Australia
Watkins_133	Waratah	Australia CCI W37	Australia	Australia
Watkins_134	Bena	Australia CCI W494	Australia	Australia
Watkins_135	Canberra	Australia CCI W443	Australia	Australia
Watkins_136	Exquisite	Australia CCI W267	Australia	Australia
Watkins_137	Federation	Australia CCI W418	Australia	Australia
Watkins_138	Duchess	Australia CCI W316	Australia	Australia
Watkins_173	Teakles Red	Australia CCI W380	Australia	Australia
Watkins_245	King's White	Australia CCI W457	Australia	Australia
Watkins_251		Australia 2	Australia	Australia
Watkins_326		Australia 1	Australia	Australia
Watkins_507		Australia 10	Australia	Australia
Watkins_225		Canary 2	Europe (West)	Canary Islands	Grand Canary
Watkins_260		Canary 2	Europe (West)	Canary Islands	Grand Canary
Watkins_261		Canary 1	Europe (West)	Canary Islands	Grand Canary
Watkins_262		Canary 2	Europe (West)	Canary Islands	Grand Canary
Watkins_263		Canary 2	Europe (West)	Canary Islands	Grand Canary
Watkins_553		Canary 1	Europe (West)	Canary Islands	Grand Canary
Watkins_264		Canary 4	Europe (West)	Canary Islands	Teneriffe
Watkins_265		Canary 3	Europe (West)	Canary Islands	Teneriffe
Watkins_552		Canary 4	Europe (West)	Canary Islands	Teneriffe
Watkins_554		Canary 4	Europe (West)	Canary Islands	Teneriffe
Watkins_556		Canary 4	Europe (West)	Canary Islands	Teneriffe
Watkins_557		Canary 4	Europe (West)	Canary Islands	Teneriffe
Watkins_558		Canary 4	Europe (West)	Canary Islands	Teneriffe
Watkins_348		Varna 42	Europe (East)	Bulgaria	Dere (? Derekoj- Shumen)
Watkins_071	Constantin	Varna 7	Europe (East)	Bulgaria	Elena
Watkins_159	Constantin	Varna 7	Europe (East)	Bulgaria	Elena
Watkins_013	Bebrovo	Varna 6	Europe (East)	Bulgaria	Elena (German seed)
Watkins_073	Bebrovo	Varna 6	Europe (East)	Bulgaria	Elena (German seed)
Watkins_346		Varna 14	Europe (East)	Bulgaria	Konstandenez
Watkins_623		Varna 14	Europe (East)	Bulgaria	Konstandenez
Watkins_345		Varna 39	Europe (East)	Bulgaria	Kozelovo (Roustchouk)
Watkins_367	Bregari	Varna 11	Europe (East)	Bulgaria	Pleven
Watkins_621		Varna 20	Europe (East)	Bulgaria	Popovo
Watkins_622	Shumen	Varna 29	Europe (East)	Bulgaria	Torlak- Razgrad
Watkins_347		Varna 30	Europe (East)	Bulgaria	Tsvetkovitzi (Gabravo)
Watkins_349	Golema Franga	Varna 25	Europe (East)	Bulgaria	Varna- Voditza
Watkins_624	Svalene	Varna 17	Europe (East)	Bulgaria	Vetovo
Watkins_288	Galagado	Crete 10	Europe (West)	Crete	Galagado- Akroteri- Canea
Watkins_290		Crete 13	Europe (West)	Crete	Kaina- Apokoronna- Canea
Watkins_046		Crete 6	Europe (West)	Crete	Lakkous- Cydonia- Canea
Watkins_287		Crete 8	Europe (West)	Crete	Nerokourou- Cydonia- Canea
Watkins_638		Crete 8	Europe (West)	Crete	Nerokourou- Cydonia- Canea
Watkins_002	Blé mavratheri	Crete 4	Europe (West)	Crete	Plain of Messara- Candia district
Watkins_222	Leventis (Blé de Pologne)	Crete 5	Europe (West)	Crete	Plain of Messara- Candia district
Watkins_289	Blé cheliostazo	Crete 3	Europe (West)	Crete	Plain of Messara- Candia district
Watkins_563	Blé zombitos	Crete 2	Europe (West)	Crete	Plain of Messara- Candia district
Watkins_561		Crete 15	Europe (West)	Crete	Vafe- Apokoronna- Canea
Watkins_639		Crete 7	Europe (West)	Crete	Yerolakko- Canea
Watkins_292	Asprokoutsoullon	Cyprus 15	Europe (West)	Cyprus	Paphos district.
Watkins_291	Psathas	Cyprus 3	Europe (West)	Cyprus	Whole Island
Watkins_777		Finland 3	Europe (East)	Finland
Watkins_040	Favori	France 14	Europe (West)	France
Watkins_041	Alliés	France 25	Europe (West)	France
Watkins_042	Inversal	France 26	Europe (West)	France
Watkins_105	Hâtif de Saône	France 1	Europe (West)	France
Watkins_106	Magnitot	France 4	Europe (West)	France
Watkins_107	D.D. Tourneur	France 16	Europe (West)	France
Watkins_108	Vilmorin 29	France 20	Europe (West)	France
Watkins_109	P.M.L.1	France 23	Europe (West)	France
Watkins_110	Carré Géant blanc	France 29	Europe (West)	France
Watkins_139	Bladette de Besplas	France 10	Europe (West)	France
Watkins_188	Japhet Alsace	France 8	Europe (West)	France
Watkins_189	Rouge de St-Laud	France 9	Europe (West)	France
Watkins_190	Roux de Presles	France 12	Europe (West)	France
Watkins_191	Rouge des Ardennes	France 21	Europe (West)	France
Watkins_192	Way	France 32	Europe (West)	France
Watkins_193	Wilson jaune	France 39	Europe (West)	France
Watkins_194	Rouge de Bordeaux	France 44	Europe (West)	France
Watkins_200	Parsel	France 17	Europe (West)	France
Watkins_211	Blé Seigle	France 13	Europe (West)	France
Watkins_490	Saissette de Maninet P	France 11	Europe (West)	France
Watkins_491	Maylin	France 35	Europe (West)	France
Watkins_605	Karabash	Salonika 1	Europe (West)	Greece	American farm school.
Watkins_236	White Belitsa	Salonika 12	Europe (West)	Greece	Ano Nevoliany- Florina
Watkins_384	Vardarka Chervenaka	Salonika 10	Europe (West)	Greece	Ano Nevoliany- Florina
Watkins_402	Vardarka Chervenaka	Salonika 10	Europe (West)	Greece	Ano Nevoliany- Florina
Watkins_606	Vardarka Chervenaka	Salonika 10	Europe (West)	Greece	Ano Nevoliany- Florina
Watkins_282	Asprotheri	Greece 24	Europe (West)	Greece	Corfu Island
Watkins_284	Trigonostaro	Greece 28	Europe (West)	Greece	Corfu Island
Watkins_560	Asprotheri	Greece 24	Europe (West)	Greece	Corfu Island
Watkins_569	Zulitsa	Greece 27	Europe (West)	Greece	Corfu Island
Watkins_286		Greece 2	Europe (West)	Greece	Cyclades (received from Syra)
Watkins_285		Greece 22	Europe (West)	Greece	Kalvarita district- Peloponese
Watkins_567		Greece 21	Europe (West)	Greece	Kalvarita district- Peloponese
Watkins_690		Greece 21	Europe (West)	Greece	Kalvarita district- Peloponese
Watkins_691		Greece 21	Europe (West)	Greece	Kalvarita district- Peloponese
Watkins_179	Deve	Greece 5	Europe (West)	Greece	Karditza & Trikkala districts of Thessalia
Watkins_281	Deve	Greece 5	Europe (West)	Greece	Karditza & Trikkala districts of Thessalia
Watkins_158	Narrow Karabash	Salonika 3	Europe (West)	Greece	Near Caterina
Watkins_564		Greece 17	Europe (West)	Greece	Patras district- Peloponese
Watkins_565		Greece 15	Europe (West)	Greece	Patras district- Peloponese
Watkins_566		Greece 18	Europe (West)	Greece	Pygros district- Peloponese
Watkins_283		Greece 19	Europe (West)	Greece	Tripolis district- Peloponese
Watkins_562		Greece 19	Europe (West)	Greece	Tripolis district- Peloponese
Watkins_570	Arnaout	Greece 4	Europe (West)	Greece	Tyrnavos- Larissa & Pharsala districts of Thessalia
Watkins_235		Salonika 9	Europe (West)	Greece	Vissinia of Kastoria
Watkins_383	Hokino	Salonika 8	Europe (West)	Greece	Vissinia of Kastoria
Watkins_508	Hokino	Salonika 8	Europe (West)	Greece	Vissinia of Kastoria
Watkins_231		Hungary 6	Europe (East)	Hungary
Watkins_336		Hungary 2	Europe (East)	Hungary
Watkins_337		Hungary 3	Europe (East)	Hungary
Watkins_338		Hungary 6	Europe (East)	Hungary
Watkins_634		Hungary 2	Europe (East)	Hungary
Watkins_635		Hungary 4	Europe (East)	Hungary
Watkins_912		Hungary 5	Europe (East)	Hungary
Watkins_680	Grano locale	Italy 29	Europe (West)	Italy	Aquila
Watkins_758	Cologna veneto	Italy W8298	Europe (West)	Italy	Asti
Watkins_757		Italy W7344	Europe (West)	Italy	Bologna
Watkins_816		Italy W8457	Europe (West)	Italy	Piacenza
Watkins_778	Piccolo	Algeria W8456	Europe (West)	Italy	Pragelato
Watkins_756		Italy W6714	Europe (West)	Italy	Rieti
Watkins_737	Edda	Italy W106819	Europe (West)	Italy	Royal Exp. Sta. Rieti
Watkins_784	Oberdan	Italy W106825	Europe (West)	Italy	Royal Exp. Sta. Rieti
Watkins_039	Mairca di Pali, Flaksberger 19341	Sicily 12	Europe (West)	Italy	Sicily
Watkins_101	Flaksberger 21223	Italy 18	Europe (West)	Italy
Watkins_102	Gentil Rossa, Flaksberger 19927	Italy 19	Europe (West)	Italy
Watkins_103	Gentil Rossa, Flaksberger 19928	Italy 20	Europe (West)	Italy
Watkins_104	Tipo Coronation R.95, Flaksberger 26539	Italy 21	Europe (West)	Italy
Watkins_185	Flaksberger 21221	Italy 13	Europe (West)	Italy
Watkins_186	Flaksberger 21231	Italy 14	Europe (West)	Italy
Watkins_187	Flaksberger 21222	Italy 15	Europe (West)	Italy
Watkins_484	Decimomanna, Flaksberger 20119	Sardinia 4	Europe (West)	Italy
Watkins_806		Italy W4808	Europe (West)	Italy
Watkins_088	Trigo preto rijo	Portugal 44	Europe (East)	Poland	Castro Verde
Watkins_035	Blondynka	Poland 5	Europe (East)	Poland
Watkins_036	Bialy Krzyz Ryxa	Poland 4	Europe (East)	Poland
Watkins_037	Wysololitewka Sobieszynska	Poland 16	Europe (East)	Poland
Watkins_038	Graniatka Dankowska	Poland 11	Europe (East)	Poland
Watkins_097	Bialy Krzyz Ryxa	Poland 4	Europe (East)	Poland
Watkins_098	Hors Concurs	Poland 8	Europe (East)	Poland
Watkins_099	Kolben Heinego	Poland 19	Europe (East)	Poland
Watkins_100	Kitnouska	Poland 25	Europe (East)	Poland
Watkins_181	Kujawianka Wieclawicka	Poland 1	Europe (East)	Poland
Watkins_182	Superelekta Kleszczynskich	Poland 13	Europe (East)	Poland
Watkins_183	Extra Kolben Heinego	Poland 18	Europe (East)	Poland
Watkins_184	Surka Cezostna	Poland 23	Europe (East)	Poland
Watkins_479	Ostka Wieclawicka	Poland 2	Europe (East)	Poland
Watkins_480	Hanka	Poland 12	Europe (East)	Poland
Watkins_481	Ostka Skomoroska	Poland 3	Europe (East)	Poland
Watkins_482	Hors Concurs	Poland 8	Europe (East)	Poland
Watkins_483	Surka Oscista	Poland 21	Europe (East)	Poland
Watkins_670	Zlotka Miczynskiego	Poland 9	Europe (East)	Poland
Watkins_672	Zaborzanka	Poland 17	Europe (East)	Poland
Watkins_390	Trigo Rietti	Portugal 57	Europe (West)	Portugal	Alcacer do Sol
Watkins_477	Trigo ruivo fino	Portugal 40	Europe (West)	Portugal	Almodovar
Watkins_401	Trigo Marquês	Portugal 54	Europe (West)	Portugal	Alter do Châo
Watkins_060	Trigo luanco rijo	Portugal 19	Europe (West)	Portugal	Castro Verde
Watkins_153	Trigo luanco rijo	Portugal 19	Europe (West)	Portugal	Castro Verde
Watkins_059	Trigo mole da regiad	Portugal 39	Europe (West)	Portugal	Coruche
Watkins_154	Trigo mole da regiad	Portugal 39	Europe (West)	Portugal	Coruche
Watkins_058	Trigo Candeal	Portugal 26	Europe (West)	Portugal	Elvas
Watkins_509		Portugal 8	Europe (West)	Portugal	Elvas
Watkins_397	Trigo Ribeiro	Portugal 41	Europe (West)	Portugal	Extremoz
Watkins_009	Trigo Precoce	Portugal 115	Europe (West)	Portugal	Ferreira do Alemtejo
Watkins_230	Trigo Precoce	Portugal 115	Europe (West)	Portugal	Ferreira do Alemtejo
Watkins_339	Trigo Precoce	Portugal 115	Europe (West)	Portugal	Ferreira do Alemtejo
Watkins_389	Trigo Lobeiro	Portugal 38	Europe (West)	Portugal	Ferriera do Alemtejo
Watkins_593	Trigo Ideal	Portugal 74	Europe (West)	Portugal	Franca de Xira
Watkins_155	Trigo Marques on Pero Espuna	Portugal 105	Europe (West)	Portugal	Frontiera
Watkins_591	Trigo Anafil	Portugal 61	Europe (West)	Portugal	Frontiera
Watkins_597	Trigo Belini	Portugal 46	Europe (West)	Portugal	Frontiera
Watkins_396	Trigo Rietti	Portugal 77	Europe (West)	Portugal	Golegã
Watkins_152	Trigo Brancal	Portugal 59	Europe (West)	Portugal	Indonha a Nova
Watkins_229	Trigo Tremês	Portugal 106	Europe (West)	Portugal	Loulé
Watkins_594	Trigo Durasio branco	Portugal 35	Europe (West)	Portugal	Mafra
Watkins_590	Trigo luanca Bonito	Portugal 18	Europe (West)	Portugal	Mertola
Watkins_598	Trigo Ideal	Portugal 34	Europe (West)	Portugal	Mertola
Watkins_008	Trigo Temporao de Coruche	Portugal 94	Europe (West)	Portugal	Monforte
Watkins_151	Trigo môcho ruivo	Portugal 47	Europe (West)	Portugal	Ourique
Watkins_394	Trigo Mourisco ruivo	Portugal 63	Europe (West)	Portugal	Ourique
Watkins_596	Trigo Galego Môcho	Portugal 110	Europe (West)	Portugal	Portalegre
Watkins_599	Trigo Ideal	Portugal 89	Europe (West)	Portugal	Regnengos
Watkins_510	Alexandre? (Italian)	Portugal 13	Europe (West)	Portugal	Sacavem
Watkins_391	Trigo Rietti	Portugal 55	Europe (West)	Portugal	Salvaterra de Magos
Watkins_395	Trigo Precoce	Portugal 91	Europe (West)	Portugal	Salvaterra de Magos
Watkins_595	Trigo Barbela	Portugal 104	Europe (West)	Portugal	Serpa
Watkins_592	Trigo Morenico Ruivo	Portugal 76	Europe (West)	Portugal	Silves
Watkins_392	Trigo Galego	Portugal 23	Europe (West)	Portugal	Torres Vedras
Watkins_393	Trigo Galego	Portugal 23	Europe (West)	Portugal	Torres Vedras
Watkins_057	Trigo Ideal	Portugal 74	Europe (West)	Portugal	Vila Franca de Xira
Watkins_118	Trigo Colonial	Portugal 82	Europe (West)	Portugal	Vila Franca de Xira
Watkins_177	Camara's no. 3	Camarra's no. 3	Europe (West)	Portugal
Watkins_096	A.26	Rumania 8	Europe (East)	Romania
Watkins_448	Tiganesti 653	Rumania 4	Europe (East)	Romania
Watkins_449	Todiresti	Rumania 10	Europe (East)	Romania
Watkins_450	Miercurea Ciucului	Rumania 14	Europe (East)	Romania
Watkins_451	Samanta 117	Rumania 11	Europe (East)	Romania
Watkins_662	Samanta 1252	Rumania 3	Europe (East)	Romania
Watkins_663	I.C.A.R.1	Rumania 12	Europe (East)	Romania
Watkins_064		Vizcaya 3	Europe (West)	Spain	Abadiano- Vizcaya
Watkins_601	Trigo Pinet ó Rochal	Valencia 25	Europe (West)	Spain	Aleira- Mediterranean coast.
Watkins_600	Jeja reja	Valencia 18	Europe (West)	Spain	Andilla
Watkins_056	Trigo Alaga	Salamanca 2	Europe (West)	Spain	Arcediano- Salamanca
Watkins_085	Marquis	Salamanca 3	Europe (West)	Spain	Arcediano- Salamanca
Watkins_130	Marquis	Salamanca 3	Europe (West)	Spain	Arcediano- Salamanca
Watkins_403	Marquis	Salamanca 3	Europe (West)	Spain	Arcediano- Salamanca
Watkins_278	Trigo Obispado	Seville 27	Europe (West)	Spain	Cadiz
Watkins_689	Trigo Obispado	Seville 27	Europe (West)	Spain	Cadiz
Watkins_555	Trigo duros	Seville 20	Europe (West)	Spain	Campiñas- Seville
Watkins_685	Trigo duros	Seville 20	Europe (West)	Spain	Campiñas- Seville
Watkins_904	Trigo barbilla	Seville 5	Europe (West)	Spain	Coria del Rio- 10km S of Seville
Watkins_062	Great wheat	Vizcaya 8	Europe (West)	Spain	Durango- Vizcaya
Watkins_070	Great wheat	Vizcaya 8	Europe (West)	Spain	Durango- Vizcaya
Watkins_055		Seville 16	Europe (West)	Spain	E side of "La Virgen de la Peña"- Huelva
Watkins_143		Seville 16	Europe (West)	Spain	E side of "La Virgen de la Peña"- Huelva
Watkins_065	Erria	Vizcaya 6	Europe (West)	Spain	Elorrio- Vizcaya
Watkins_239	Barbilla	Salamanca 6	Europe (West)	Spain	Gallegos- Salamanca
Watkins_061	Mocho Rojo	Vizcaya 16	Europe (West)	Spain	Gordejuela- Vizcaya
Watkins_343	Rampla	Vizcaya 17	Europe (West)	Spain	Gordejuela- Vizcaya
Watkins_113	Trigo blancos	Seville 22	Europe (West)	Spain	Granada zone
Watkins_274	Trigo blancos	Seville 22	Europe (West)	Spain	Granada zone
Watkins_494	Trigo blancos	Seville 22	Europe (West)	Spain	Granada zone
Watkins_201	Galberie	Vizcaya 4	Europe (West)	Spain	Ispaster- Vizcaya
Watkins_116		Seville 15	Europe (West)	Spain	La Linea district- Seville
Watkins_387		Mahon 5	Europe (West)	Spain	Minorca- southern part of Mahon
Watkins_047	Pelado de espiga larga	Navarre 59	Europe (West)	Spain	Navarre
Watkins_048	Gironde de Larrion	Navarre 47	Europe (West)	Spain	Navarre
Watkins_049	Pelado de Estella	Navarre 55	Europe (West)	Spain	Navarre
Watkins_050	Buen labrador	Navarre 53	Europe (West)	Spain	Navarre
Watkins_051	Pelado grano cilindrico	Navarre 58	Europe (West)	Spain	Navarre
Watkins_052	Aurora	Navarre 56	Europe (West)	Spain	Navarre
Watkins_063	Manitoba	Navarre 71	Europe (West)	Spain	Navarre
Watkins_067	Toseta de Oronz	Navarre 67	Europe (West)	Spain	Navarre
Watkins_069	Palado sensible a sequia	Navarre 61	Europe (West)	Spain	Navarre
Watkins_144	Buen labrador	Navarre 53	Europe (West)	Spain	Navarre
Watkins_146	Aurora	Navarre 56	Europe (West)	Spain	Navarre
Watkins_160	Mocho de Burgos	Navarre 64	Europe (West)	Spain	Navarre
Watkins_161	Rico de Ituren	Navarre 63	Europe (West)	Spain	Navarre
Watkins_202	Manitoba velloso	Navarre 72	Europe (West)	Spain	Navarre
Watkins_266	Baztanes compacto	Navarre 45	Europe (West)	Spain	Navarre
Watkins_267	Rieti navarro, grano lango	Navarre 34	Europe (West)	Spain	Navarre
Watkins_268	Catalan de tallo corto	Navarre 6	Europe (West)	Spain	Navarre
Watkins_269	Rieti navarro frondoso	Navarre 41	Europe (West)	Spain	Navarre
Watkins_270	Catalan royo compacto	Navarre 14	Europe (West)	Spain	Navarre
Watkins_271	Hembrilla alto, feurta	Navarre 26	Europe (West)	Spain	Navarre
Watkins_272	Royo de dificil desgrane	Navarre 31	Europe (West)	Spain	Navarre
Watkins_275	Carpino alto, precoz	Navarre 10	Europe (West)	Spain	Navarre
Watkins_276	Carpino Royo de Eslava	Navarre 12	Europe (West)	Spain	Navarre
Watkins_279	Hembrilla de la tierra	Navarre 19	Europe (West)	Spain	Navarre
Watkins_340	Manitoba	Navarre 71	Europe (West)	Spain	Navarre
Watkins_342	Hembrilla de Isamba	Navarre 23	Europe (West)	Spain	Navarre
Watkins_492	Aduna	Navarre 43	Europe (West)	Spain	Navarre
Watkins_531	Aurora	Navarre 56	Europe (West)	Spain	Navarre
Watkins_539	Carpino alto frondoso	Navarre 11	Europe (West)	Spain	Navarre
Watkins_540	Carpino Royo de Eslava	Navarre 12	Europe (West)	Spain	Navarre
Watkins_541	Colorado temporano	Navarre 8	Europe (West)	Spain	Navarre
Watkins_542	Rieti navarro, tallo fuerte, corto	Navarre 42	Europe (West)	Spain	Navarre
Watkins_543	Marzal	Navarre 18	Europe (West)	Spain	Navarre
Watkins_544	Pelado de Estello, grano corto	Navarre 57	Europe (West)	Spain	Navarre
Watkins_545	Catalan de grano corto	Navarre 7	Europe (West)	Spain	Navarre
Watkins_546	Hembrilla alto, fuerta	Navarre 26	Europe (West)	Spain	Navarre
Watkins_547	Royo de alta	Navarre 28	Europe (West)	Spain	Navarre
Watkins_548	Baztanes de tallos llanos	Navarre 46	Europe (West)	Spain	Navarre
Watkins_549	Catalan de grana corto	Navarre 7	Europe (West)	Spain	Navarre
Watkins_550	Rieti navarro, alto fuerto	Navarre 40	Europe (West)	Spain	Navarre
Watkins_551	Hembrilla Rieti	Navarre 22	Europe (West)	Spain	Navarre
Watkins_603	Rico de Ituren	Navarre 63	Europe (West)	Spain	Navarre
Watkins_683	Catalan de grano corto pesado	Navarre 17	Europe (West)	Spain	Navarre
Watkins_688	Baztanes feurtes	Navarre 44	Europe (West)	Spain	Navarre
Watkins_677	Trigo Blocal	Valencia 1	Europe (West)	Spain	Onteniente
Watkins_083	Rigoctia	Vizcaya 19	Europe (West)	Spain	Rigotia- Biscay
Watkins_131	Trigo Candeal	Salamanca 10	Europe (West)	Spain	San Muñoz- Salamanca
Watkins_054		Alicante 3	Europe (West)	Spain	Slopes of Sierra Morena near La Carolina- Jaen
Watkins_163	Mocho Rojo	Vizcaya 14	Europe (West)	Spain	Sodupe (Gueñes)- Vizcaya
Watkins_559	Trigo semi-duro	Seville 19	Europe (West)	Spain	Tarifa-Jimena zone- Cadiz
Watkins_228	Trigo Candeal Blanquillo	Valladolid 1	Europe (West)	Spain	Tierra de Canpos
Watkins_344		Navarre 74	Europe (West)	Spain	Uterga- 18km from Pamplona- Navarre
Watkins_604		Navarre 74	Europe (West)	Spain	Uterga- 18km from Pamplona- Navarre
Watkins_053		Alicante 2	Europe (West)	Spain	Valdepeñas district in heart of "La Mancha" wine district
Watkins_220		Alicante 2	Europe (West)	Spain	Valdepeñas district in heart of "La Mancha" wine district
Watkins_219		Alicante 1	Europe (West)	Spain	Vallodolid district
Watkins_221		Alicante 1	Europe (West)	Spain	Vallodolid district
Watkins_280	Catalan de espiga blanca	Navarre 4	Europe (West)	Spain	Valtrena- Navarre
Watkins_273		Seville 17	Europe (West)	Spain	Valverde del Camino- Huelva
Watkins_277		Seville 17	Europe (West)	Spain	Valverde del Camino- Huelva
Watkins_117	Trigo môcho (sin raspa)	Valencia 10	Europe (West)	Spain	Villar del Arzobispo
Watkins_226		Valencia 9	Europe (West)	Spain	Villar del Arzobispo
Watkins_016	Mocho	Leon 1	Europe (West)	Spain
Watkins_017	Mocho	Leon 4	Europe (West)	Spain
Watkins_066	Mocho	Leon 1	Europe (West)	Spain
Watkins_084	Moro	Leon 5	Europe (West)	Spain
Watkins_162	Moro	Leon 5	Europe (West)	Spain
Watkins_227		Mahon 6	Europe (West)	Spain
Watkins_341	Candeal	Leon 14	Europe (West)	Spain
Watkins_385		Barcelona 5	Europe (West)	Spain
Watkins_386	Black Argaña	Leon 9	Europe (West)	Spain
Watkins_388		Mahon 4	Europe (West)	Spain
Watkins_602	Candeal	Leon 15	Europe (West)	Spain
Watkins_149	Squarehead's Master		Europe (West)	United Kingdom
Watkins_150			Europe (West)	United Kingdom
Watkins_325			Europe (West)	United Kingdom
Watkins_616	Rustic winter	Croatia 19	Europe (East)	Yugoslavia	Brestaca- Novska- Croatia
Watkins_617	Rustic winter	Croatia 19	Europe (East)	Yugoslavia	Brestaca- Novska- Croatia
Watkins_353		Sarajevo 10	Europe (East)	Yugoslavia	Broko- Tuzla- Bosnia
Watkins_352		Sarajevo 8	Europe (East)	Yugoslavia	Bugojno- Travnik- Bosnia
Watkins_355		Dalmatia 5	Europe (East)	Yugoslavia	Bukovica- Dalmatia
Watkins_356		Dalmatia 5	Europe (East)	Yugoslavia	Bukovica- Dalmatia
Watkins_609		Dalmatia 5	Europe (East)	Yugoslavia	Bukovica- Dalmatia
Watkins_351		Sarajevo 14	Europe (East)	Yugoslavia	Cajetina- c.30km SW of Uzice- Bosnia
Watkins_361		Belgrade 11	Europe (East)	Yugoslavia	Donja Banica
Watkins_072	Rustic winter	Croatia 18	Europe (East)	Yugoslavia	Kozarice- Novska- Croatia
Watkins_365		Belgrade 5	Europe (East)	Yugoslavia	Kriva Palanka
Watkins_371	Winter No. 6	Croatia 16	Europe (East)	Yugoslavia	Krizevci- Croatia
Watkins_612	Winter No.10	Croatia 17	Europe (East)	Yugoslavia	Krizevci- Croatia
Watkins_668		Belgrade 9	Europe (East)	Yugoslavia	Marena
Watkins_156	Native winter	Croatia 3	Europe (East)	Yugoslavia	Martijanec- Varazdin- Croatia
Watkins_608	Native winter	Croatia 3	Europe (East)	Yugoslavia	Martijanec- Varazdin- Croatia
Watkins_115		Dalmatia 4	Europe (East)	Yugoslavia	Napolica- Dalmatia
Watkins_358		Dalmatia 4	Europe (East)	Yugoslavia	Napolica- Dalmatia
Watkins_359		Dalmatia 4	Europe (East)	Yugoslavia	Napolica- Dalmatia
Watkins_362		Belgrade 4	Europe (East)	Yugoslavia	Nova Varos
Watkins_364		Belgrade 4	Europe (East)	Yugoslavia	Nova Varos
Watkins_077	Native winter	Croatia 7	Europe (East)	Yugoslavia	Novi Marof- Croatia
Watkins_075	Potiska	Belgrade 1	Europe (East)	Yugoslavia	Novi Sad
Watkins_614	Potiska	Belgrade 1	Europe (East)	Yugoslavia	Novi Sad
Watkins_613		Belgrade 6	Europe (East)	Yugoslavia	Prilep
Watkins_234		Sarajevo 1	Europe (East)	Yugoslavia	Rogatica- Sarajevo- Bosnia
Watkins_611		Sarajevo 2	Europe (East)	Yugoslavia	Rogatica- Sarajevo- Bosnia
Watkins_178		Dalmatia 2	Europe (East)	Yugoslavia	Sinj- Dalmatia
Watkins_357		Dalmatia 2	Europe (East)	Yugoslavia	Sinj- Dalmatia
Watkins_369	Native winter	Croatia 10	Europe (East)	Yugoslavia	Soblinec- Sv. Ivan Zelina- Croatia
Watkins_157	Somod Golica winter St. 1/14	Croatia 15	Europe (East)	Yugoslavia	Somod Golica- Zagreb- Croatia
Watkins_620	Native winter	Croatia 10	Europe (East)	Yugoslavia	Sovlinec- Sv. Ivan Zelina- Croatia
Watkins_615	Native winter	Croatia 9	Europe (East)	Yugoslavia	Sv Ivan Zelina- Croatia
Watkins_610		Sarajevo 7	Europe (East)	Yugoslavia	Travnik- Bosnia
Watkins_015		Sarajevo 13	Europe (East)	Yugoslavia	Uzice- Bosnia
Watkins_619		Sarajevo 16	Europe (East)	Yugoslavia	Velika Kladusa- Bosnia
Watkins_360	Veliko Hoce	Belgrade 10	Europe (East)	Yugoslavia	Veliko Hoce
Watkins_363	Veliko Hoce	Belgrade 10	Europe (East)	Yugoslavia	Veliko Hoce
Watkins_366	Veliko Hoce	Belgrade 10	Europe (East)	Yugoslavia	Veliko Hoce
Watkins_607	Veliko Hoce	Belgrade 10	Europe (East)	Yugoslavia	Veliko Hoce
Watkins_618	Veliko Hoce	Belgrade 10	Europe (East)	Yugoslavia	Veliko Hoce
Watkins_078	Native winter	Croatia 6	Europe (East)	Yugoslavia	Vidovec- Varazdin- Croatia
Watkins_370	Native winter	Croatia 6	Europe (East)	Yugoslavia	Vidovec- Varazdin- Croatia
Watkins_354		Sarajevo 3	Europe (East)	Yugoslavia	Visegrad- Sarajevo- Bosnia
Watkins_014		Sarajevo 4	Europe (East)	Yugoslavia	Vissegrad- Sarajevo- Bosnia
Watkins_074	Bon Fermier	Croatia 12	Europe (East)	Yugoslavia	Zagreb- Croatia
Watkins_076	Bon Fermier	Croatia 12	Europe (East)	Yugoslavia	Zagreb- Croatia
Watkins_368	Prolific	Croatia 13	Europe (East)	Yugoslavia	Zagreb- Croatia
Watkins_704	Ma'auneh	Persia 28	Middle East	Iran	53 miles SE of Yazd- Mehdiabad
Watkins_003		Persia 6	Middle East	Iran	Abbas Abad- Shahriar district- SW of Tehran
Watkins_307		Persia 6	Middle East	Iran	Abbas Abad- Shahriar district- SW of Tehran
Watkins_506		Persia 6	Middle East	Iran	Abbas Abad- Shahriar district- SW of Tehran
Watkins_627		Persia 45	Middle East	Iran	Asadabad- SW Hamadan
Watkins_380	Sari Boghda	Persia 78	Middle East	Iran	Azerbaijan province
Watkins_375		Persia 58	Middle East	Iran	Banks of Karun- Ahwaz
Watkins_378	Sarakh	Persia 67	Middle East	Iran	Bazoar Kermanshah
Watkins_237		Persia 69	Middle East	Iran	Burujird
Watkins_640		Persia 131	Middle East	Iran	Dunlatabad
Watkins_207	Autumn wheat	Persia 77	Middle East	Iran	Gesian- 30km SW of Urmia
Watkins_513		Persia 39	Middle East	Iran	Hajjilu- N Hamadan
Watkins_625		Persia 39	Middle East	Iran	Hajjilu- N Hamadan
Watkins_579	Vassfe	Persia 13	Middle East	Iran	Hamadan
Watkins_629	Qizilqin Boghda	Persia 79	Middle East	Iran	Hashdarud- Azerbaijan province
Watkins_631	Qizilqin Boghda	Persia 79	Middle East	Iran	Hashdarud- Azerbaijan province
Watkins_678		Persia 24	Middle East	Iran	Hashtjerd- nr Kazvin
Watkins_679		Persia 24	Middle East	Iran	Hashtjerd- nr Kazvin
Watkins_729	Gandum-i-Jiruft	Persia 114	Middle East	Iran	Jiruft & Roodbar- Kerman
Watkins_514		Persia 57	Middle East	Iran	Karun valley- Ahwaz
Watkins_702	Gandum-i-Kal-i-qirmiz	Persia 110	Middle East	Iran	Kerman
Watkins_405	Safid	Persia 123	Middle East	Iran	Kermanshah
Watkins_515	Zardak-i-Harrami	Persia 125	Middle East	Iran	Kermanshah
Watkins_505		Persia 18	Middle East	Iran	Kharaghan- 90 miles S of Tehran
Watkins_312		Persia 20	Middle East	Iran	Khomein Kamareh- 45 miles W of Sultanabad
Watkins_626	Ab Mahi	Persia 56	Middle East	Iran	Khorasan
Watkins_630	Ab Mahi	Persia 56	Middle East	Iran	Khorasan
Watkins_373	Kerbelai Ali Khani	Persia 53	Middle East	Iran	Khorasan- especially Tabadakhan district- Meshed- Khorasan
Watkins_238		Persia 44	Middle East	Iran	Mehraban- N Hamadan
Watkins_628	Khal Kirmiz	Persia 55	Middle East	Iran	Meshed- Khorasan
Watkins_632	Khusheh Safid	Persia 52	Middle East	Iran	Meshed- Khorasan
Watkins_701	Sukh Das	Persia 51	Middle East	Iran	Meshed- Khorasan
Watkins_578		Persia 15	Middle East	Iran	Nasseri- Khusistan
Watkins_581		Persia 15	Middle East	Iran	Nasseri- Khusistan
Watkins_308		Persia 8	Middle East	Iran	Rasht- Caspian shore
Watkins_311		Persia 8	Middle East	Iran	Rasht- Caspian shore
Watkins_576		Persia 8	Middle East	Iran	Rasht- Caspian shore
Watkins_580		Persia 8	Middle East	Iran	Rasht- Caspian shore
Watkins_681		Persia 8	Middle East	Iran	Rasht- Caspian shore
Watkins_575	Sarakhsi	Persia 22	Middle East	Iran	Sarakhs district- NE of Meshed
Watkins_577	Sarakhsi	Persia 22	Middle East	Iran	Sarakhs district- NE of Meshed
Watkins_376	Vilayati	Persia 65	Middle East	Iran	Sari- Mazanderan
Watkins_684	Vilayati	Persia 65	Middle East	Iran	Sari- Mazanderan
Watkins_379	Kal	Persia 50	Middle East	Iran	Sar-i-Jam- 40 miles SSE of Meshed- Khorasan
Watkins_705	Kooseh	Persia 17	Middle East	Iran	Sauj Bolak- W of Tehran
Watkins_240	Razan Ferahan	Persia 96	Middle East	Iran	Tehran district
Watkins_404	Serabend	Persia 99	Middle East	Iran	Tehran district
Watkins_374	Sarakhs	Persia 66	Middle East	Iran	Transcaspian steppe
Watkins_377	Sarakhs	Persia 66	Middle East	Iran	Transcaspian steppe
Watkins_310		Persia 2	Middle East	Iran	Yaft Abad- Savoj-Bolak district- Tehran province
Watkins_309		Persia 3	Middle East	Iran	Zarand- 95 miles S of Tehran- nr Kum
Watkins_733	Muganka x Belokoloska	Azerbaijan-Persia W73332	Middle East	Iran
Watkins_004	Rustam Exp Farm 99	Iraq 34	Middle East	Iraq	Baqubah
Watkins_147	Rustam Exp Farm 200	Iraq 42	Middle East	Iraq	Baqubah
Watkins_674	Rustam Exp Farm 87	Iraq 29	Middle East	Iraq	Baqubah
Watkins_500	Humairah, Rustam Exp Farm 595	Iraq 51	Middle East	Iraq	Diwaniyah
Watkins_306	Kandhari, Rustam Exp Farm 859	Iraq 55	Middle East	Iraq	Mosul
Watkins_501	Kandhari, Rustam Exp Farm 860	Iraq 56	Middle East	Iraq	Mosul
Watkins_693	Rustam Exp Farm 79	Iraq 26	Middle East	Iraq	Tigris region
Watkins_728	Rustam Exp Farm 171	Iraq 37	Middle East	Iraq	Tigris region
Watkins_327	Mughari	Palestine 1	Middle East	Palestine
Watkins_398	Abu Fashi	Palestine 3	Middle East	Palestine
Watkins_302	Bayadié	Aleppo 32	Middle East	Syria	Banks of Euphrates
Watkins_572		Damascus 12	Middle East	Syria	Hama
Watkins_045	Douchani	Beyrout 3	Middle East	Syria	Lebanon- Bekaa- Baalbek- Damascus
Watkins_303	Gharbié	Aleppo 29	Middle East	Syria	W of Aleppo
Watkins_499		Smyrna 14	Middle East	Turkey	Afion-Kara-Hissar- 200 miles E of Izmir
Watkins_296		Smyrna 17	Middle East	Turkey	Kirk Agach- 50 miles NE of Izmir
Watkins_300		Smyrna 17	Middle East	Turkey	Kirk Agach- 50 miles NE of Izmir
Watkins_637		Smyrna 17	Middle East	Turkey	Kirk Agach- 50 miles NE of Izmir
Watkins_294		Smyrna 11	Middle East	Turkey	Koyoun Dere- Menemen- 15 miles N of Izmir
Watkins_571		Smyrna 13	Middle East	Turkey	Oushak- 120 miles E of Izmir
Watkins_293		Smyrna 6	Middle East	Turkey	Seraikeuy
Watkins_298		Smyrna 6	Middle East	Turkey	Seraikeuy
Watkins_299		Smyrna 6	Middle East	Turkey	Seraikeuy
Watkins_301		Smyrna 6	Middle East	Turkey	Seraikeuy
Watkins_573		Smyrna 3	Middle East	Turkey	Tireh
Watkins_295		Smyrna 2	Middle East	Turkey	Tourbali
Watkins_112		Smyrna 8	Middle East	Turkey
Watkins_140		Smyrna 8	Middle East	Turkey
Watkins_498		Smyrna 8	Middle East	Turkey
Watkins_574		Smyrna 8	Middle East	Turkey
Watkins_769	Mahon	Algeria 18	North Africa	Algeria	Hindi- Mahon
Watkins_252	Mahon, Flaksberger 16167	Algeria 8	North Africa	Algeria
Watkins_485	Flaksberger 16200	Algeria 9	North Africa	Algeria
Watkins_735		Algeria 33	North Africa	Algeria
Watkins_742		Algeria 35	North Africa	Algeria
Watkins_762		Algeria 37A	North Africa	Algeria
Watkins_766		Algeria 31	North Africa	Algeria
Watkins_209	Belardi 24B	Egypt 4	North Africa	Egypt
Watkins_305		Sinai 1	North Africa	Egypt
Watkins_328	Brown 11	Sinai 8	North Africa	Egypt
Watkins_330		Gaza 1	North Africa	Egypt
Watkins_747		Abyssinia AV12.4	North Africa	Ethiopia
Watkins_774		Abyssinia AV15.1	North Africa	Ethiopia
Watkins_213	Mahan	Morocco 16	North Africa	Morocco	Bouskoura- Casablanca
Watkins_253		Morocco 59	North Africa	Morocco	Buhash-ash- Beni Ufrah- Rif
Watkins_044		Morocco 55	North Africa	Morocco	Granja Agricola- Quebdana- Melilla
Watkins_142	Recio	Morocco 56	North Africa	Morocco	Granja Agricola- Quebdana- Melilla
Watkins_534		Morocco 55	North Africa	Morocco	Granja Agricola- Quebdana- Melilla
Watkins_001		Morocco 30	North Africa	Morocco	Mazagan district
Watkins_111		Morocco 33	North Africa	Morocco	Mazagan district
Watkins_214		Morocco 35	North Africa	Morocco	Mazagan district
Watkins_496		Morocco 30	North Africa	Morocco	Mazagan district
Watkins_533		Morocco 39	North Africa	Morocco	Mazagan district
Watkins_686		Morocco 28	North Africa	Morocco	Mazagan district
Watkins_495		Morocco 46	North Africa	Morocco	Mehannesh valley- Tetuan
Watkins_215		Morocco 2	North Africa	Morocco	Oulad-Ed Hadj- Fez
Watkins_259		Morocco 23	North Africa	Morocco	Rehamna- Marrakech
Watkins_497	Mahan	Morocco 20	North Africa	Morocco	Settat- Casablanca
Watkins_254		Morocco 9	North Africa	Morocco	Tazi- Kenitra
Watkins_212		Morocco 49	North Africa	Morocco	Tismatinaum- Ghomara
Watkins_258		Morocco 49	North Africa	Morocco	Tismatinaum- Ghomara
Watkins_536		Morocco 49	North Africa	Morocco	Tismatinaum- Ghomara
Watkins_216		Morocco 11	North Africa	Morocco	Zenatas- Shaouia
Watkins_217		Morocco 10	North Africa	Morocco	Zenatas- Shaouia
Watkins_043	Bartletta	Tunis 3	North Africa	Tunisia	Béja
Watkins_493	Sbei 292	Tunis 8	North Africa	Tunisia	Béja (El-Houffia)
Watkins_532	Mahmoudi A.P.3.	Tunis 5	North Africa	Tunisia	Gardimaou
Watkins_256	Native Biskri	Tunis 24	North Africa	Tunisia	Garn Alfaya
Watkins_676	Souri	Tunis 23	North Africa	Tunisia	Le Dyr du Kef
Watkins_811		Algeria W7558	North Africa	Tunisia	Maison Carree
Watkins_255	Louri	Tunis 27	North Africa	Tunisia	Medjez-el-Bab
Watkins_687	Richelle Hative	Tunis 10	North Africa	Tunisia	Oued Zargua
Watkins_636	Native hard	Tunis 18	North Africa	Tunisia	Sfax (Hadj Gacem)
Watkins_538	Biskri	Tunis 11	North Africa	Tunisia	Souk-el-Arba
Watkins_537	Biskri	Tunis 11	North Africa	Tunisia	Souk-el-Arba-
Watkins_218	Sbei Noir	Tunis 4	North Africa	Tunisia	Soul-el-Khemis
Watkins_257	Native hard	Tunis 16	North Africa	Tunisia	Tataouine
Watkins_535	Mahmoudi	Tunis 9	North Africa	Tunisia	Thibar
Watkins_675	Mahmoudi	Tunis 9	North Africa	Tunisia	Thibar
Watkins_814	Allorca	Algeria W4578	North Africa	Tunisia	Tunis
Watkins_486	erythrospermum Korn., Flaksberger 17517	Armenia 3	USSR	USSR	Armenia
Watkins_487	erythrospermum Korn., Flaksberger 23613	Armenia 4	USSR	USSR	Armenia
Watkins_488	erythrospermum Korn., Flaksberger 17525	Armenia 5	USSR	USSR	Armenia
Watkins_489	erythrospermum Korn., Flaksberger 17527	Armenia 7	USSR	USSR	Armenia
Watkins_671	ferrugineum Al., Flaksberger 17525	Armenia 9	USSR	USSR	Armenia
Watkins_673	ferrugineum Al., Flaksberger 17525	Armenia 8	USSR	USSR	Armenia
Watkins_748		Armenia W73331	USSR	USSR	Armenia
Watkins_800	Valki Exp Sta 1	Ukraine W94508	USSR	USSR	Armenia
Watkins_746	Muganka	Azerbaijan W73337	USSR	USSR	Azerbaijan
Watkins_751	Armavir	Azerbaijan W1355	USSR	USSR	Azerbaijan
Watkins_793		Azerbaijan W73314	USSR	USSR	Azerbaijan
Watkins_736		Caucasus W8528	USSR	USSR	Caucasus
Watkins_752		Caucasus W2397	USSR	USSR	Caucasus
Watkins_761		Caucasus W8529	USSR	USSR	Caucasus
Watkins_787		Caucasus W8567-2	USSR	USSR	Caucasus
Watkins_790	Dickson J G 294	Caucasus W94668	USSR	USSR	Caucasus
Watkins_808		Caucasus W8559	USSR	USSR	Caucasus
Watkins_755		Crimea W94465	USSR	USSR	Crimea
Watkins_753	Valki Exp Sta 1	Don W94435	USSR	USSR	Don
Watkins_734	Shatilov Exp Sta	East USSR W94557	USSR	USSR	East USSR
Watkins_760		Armenia W94379	USSR	USSR	Erivan- Armenia
Watkins_767		Armenia W94374	USSR	USSR	Erivan- Armenia
Watkins_786		Armenia W94380	USSR	USSR	Erivan- Armenia
Watkins_798		Armenia W94377	USSR	USSR	Erivan- Armenia
Watkins_801		Armenia W94373	USSR	USSR	Erivan- Armenia
Watkins_805		Armenia W94367	USSR	USSR	Erivan- Armenia
Watkins_773		Georgia W57143	USSR	USSR	Georgia
Watkins_775		Georgia W57164	USSR	USSR	Georgia
Watkins_776		Georgia W57173	USSR	USSR	Georgia
Watkins_783		Georgia W7111	USSR	USSR	Georgia
Watkins_792		Georgia W57156	USSR	USSR	Georgia
Watkins_799		Georgia W57149	USSR	USSR	Georgia
Watkins_802		Georgia W57180	USSR	USSR	Georgia
Watkins_804	Dickson J G 302	Georgia W94675	USSR	USSR	Georgia
Watkins_759		Armenia W94343	USSR	USSR	Gonzah- Armenia
Watkins_797		Armenia W94349	USSR	USSR	Gonzah- Armenia
Watkins_745		Irkutsk W43323	USSR	USSR	Irkutsk
Watkins_770		Irkutsk W43322	USSR	USSR	Irkutsk
Watkins_771		Irkutsk W43325	USSR	USSR	Irkutsk
Watkins_740		Siberia W94421	USSR	USSR	Siberia
Watkins_749		Siberia W4134	USSR	USSR	Siberia
Watkins_765	816	Siberia W5489	USSR	USSR	Siberia
Watkins_779	Tulun 458	Siberia W6928	USSR	USSR	Siberia
Watkins_750	Valki Exp Sta 3	Ukraine W94452	USSR	USSR	Ukraine
Watkins_782	Valki Exp Sta 4	Ukraine W94472	USSR	USSR	Ukraine
Watkins_796	Odessa Exp Sta	Volga W94593	USSR	USSR	Volga
Watkins_743		Yenisei W43319	USSR	USSR	Yenisei
Watkins_772		Yenisei W43320	USSR	USSR	Yenisei
Watkins_661		USSR 1	USSR	USSR
Watkins_754	Valki Exp Sta 3	USSR W94454	USSR	USSR
Watkins_780	Valki Exp Sta 3	USSR W94457	USSR	USSR
Watkins_781	Valki Exp Sta 3	USSR W94455	USSR	USSR
Watkins_794		USSR W61101	USSR	USSR

## Sheet: Elite Accessions
Accession on plate	Accession	Region	Country of Origin
A01_AGT_Katana	AGT_Katana	Australia	Australia
C01_AGT_Scythe	AGT_Scythe	Australia	Australia
E01_AGT_Young	AGT_Young	Australia	Australia
I01_Aroona	Aroona	Australia	Australia
A03_Barham	Barham	Australia	Australia
C03_Batavia	Batavia	Australia	Australia
E03_Baxter	Baxter	Australia	Australia
I03_Bolac	Bolac	Australia	Australia
K03_Bowie	Bowie	Australia	Australia
M03_Braewood	Braewood	Australia	Australia
O03_Brennan	Brennan	Australia	Australia
A05_Brookton	Brookton	Australia	Australia
C05_BT_Schomburgk	BT_Schomburgk	Australia	Australia
E05_Bullaring	Bullaring	Australia	Australia
G05_Bumper	Bumper	Australia	Australia
O05_Carinya	Carinya	Australia	Australia
A07_Carnamah	Carnamah	Australia	Australia
C07_Cascades	Cascades	Australia	Australia
E07_Chara	Chara	Australia	Australia
G07_Chinese_Spring	Chinese_Spring	Australia	Australia
O07_Cook	Cook	Australia	Australia
A09_Corack	Corack	Australia	Australia
C09_Correll	Correll	Australia	Australia
G09_Cunningham	Cunningham	Australia	Australia
I09_Derrimut	Derrimut	Australia	Australia
O09_Dundee	Dundee	Australia	Australia
C11_EGA_Bonnie_Rock	EGA_Bonnie_Rock	Australia	Australia
G11_EGA_Burke	EGA_Burke	Australia	Australia
I11_EGA_Gregory	EGA_Gregory	Australia	Australia
O11_EGA_Gregory	EGA_Gregory	Australia	Australia
A13_EGA_Hume	EGA_Hume	Australia	Australia
C13_EGA_Jitarning	EGA_Jitarning	Australia	Australia
E13_EGA_Kidman	EGA_Kidman	Australia	Australia
K13_EGA_Wentworth	EGA_Wentworth	Australia	Australia
M13_EGA_Wills	EGA_Wills	Australia	Australia
O13_EGA_Wylie	EGA_Wylie	Australia	Australia
A15_Einstein	Einstein	Australia	Australia
C15_Ellison	Ellison	Australia	Australia
E15_Elmore_CL_PLus	Elmore_CL_PLus	Australia	Australia
G15_Emu_Rock	Emu_Rock	Australia	Australia
I15_Endure	Endure	Australia	Australia
K15_Espada	Espada	Australia	Australia
M15_Estoc	Estoc	Australia	Australia
O15_Excalibur	Excalibur	Australia	Australia
A17_Fang	Fang	Australia	Australia
C17_Festiguay	Festiguay	Australia	Australia
G17_Fortune	Fortune	Australia	Australia
I17_Frame	Frame	Australia	Australia
K17_Gabo	Gabo	Australia	Australia
M17_GBA_Combat	GBA_Combat	Australia	Australia
O17_GBA_Hunter	GBA_Hunter	Australia	Australia
A19_GBA_Ruby	GBA_Ruby	Australia	Australia
C19_GBA_Sapphire	GBA_Sapphire	Australia	Australia
E19_Giles	Giles	Australia	Australia
G19_Gladius	Gladius	Australia	Australia
J11_GLADIUS	GLADIUS	Australia	Australia
I19_Glover	Glover	Australia	Australia
K19_Grenade_CL_Plus	Grenade_CL_Plus	Australia	Australia
M19_H45	H45	Australia	Australia
O19_H46	H46	Australia	Australia
A21_Halberd	Halberd	Australia	Australia
C21_Harrismith	Harrismith	Australia	Australia
E21_Hartog	Hartog	Australia	Australia
K21_Impose_CL_Plus	Impose_CL_Plus	Australia	Australia
O21_Janz	Janz	Australia	Australia
A23_Justica_CL_Plus	Justica_CL_Plus	Australia	Australia
E23_Kelalac	Kelalac	Australia	Australia
G23_Kennedy	Kennedy	Australia	Australia
I23_King_Rock	King_Rock	Australia	Australia
K23_Kord_CL_Plus	Kord_CL_Plus	Australia	Australia
M23_Krichauff	Krichauff	Australia	Australia
O23_Kukri	Kukri	Australia	Australia
B01_Kunjin	Kunjin	Australia	Australia
F01_Lang	Lang	Australia	Australia
H01_Lincoln	Lincoln	Australia	Australia
J01_Livingston	Livingston	Australia	Australia
L01_LongReach_Beaufort	LongReach_Beaufort	Australia	Australia
P01_LongReach_Cobra	LongReach_Cobra	Australia	Australia
B03_LongReach_Crusader	LongReach_Crusader	Australia	Australia
F03_LongReach_Dart	LongReach_Dart	Australia	Australia
H03_LongReach_Envoy	LongReach_Envoy	Australia	Australia
J03_LongReach_Gauntlet	LongReach_Gauntlet	Australia	Australia
L03_LongReach_Gazelle	LongReach_Gazelle	Australia	Australia
N03_LongReach_Guardian	LongReach_Guardian	Australia	Australia
P03_LongReach_Impala	LongReach_Impala	Australia	Australia
D01_LongReach_Lancer	LongReach_Lancer	Australia	Australia
B05_LongReach_Lincoln	LongReach_Lincoln	Australia	Australia
D05_LongReach_Orion	LongReach_Orion	Australia	Australia
H05_LongReach_Scout	LongReach_Scout	Australia	Australia
J05_LongReach_Spitfire	LongReach_Spitfire	Australia	Australia
L05_Lorikeet	Lorikeet	Australia	Australia
H11_MACE	MACE	Australia	Australia
N05_Mace	Mace	Australia	Australia
P05_Machete	Machete	Australia	Australia
H07_Maringa	Maringa	Australia	Australia
B09_Molineux	Molineux	Australia	Australia
D09_Naparoo	Naparoo	Australia	Australia
H09_Peake	Peake	Australia	Australia
L09_Petrel	Petrel	Australia	Australia
P09_Pugsley	Pugsley	Australia	Australia
B11_QAL_2000	QAL_2000	Australia	Australia
D11_QALBis	QALBis	Australia	Australia
F11_Raven	Raven	Australia	Australia
H11_Rees	Rees	Australia	Australia
J11_Rosella	Rosella	Australia	Australia
L11_Rudd	Rudd	Australia	Australia
L11_SCOUT__AUS	SCOUT__AUS	Australia	Australia
B13_Sentinel	Sentinel	Australia	Australia
D13_Seri_82	Seri_82	Australia	Australia
F13_Shield	Shield	Australia	Australia
H13_Silverstar	Silverstar	Australia	Australia
J13_Spear	Spear	Australia	Australia
N13_SQP_Revenue	SQP_Revenue	Australia	Australia
P13_Stiletto	Stiletto	Australia	Australia
B15_Strzelecki	Strzelecki	Australia	Australia
D15_Sunbri	Sunbri	Australia	Australia
F15_Sunco	Sunco	Australia	Australia
J15_Sunguard	Sunguard	Australia	Australia
L15_Sunlin	Sunlin	Australia	Australia
N15_Sunsoft_98	Sunsoft_98	Australia	Australia
P15_Sunstate	Sunstate	Australia	Australia
B17_Suntop	Suntop	Australia	Australia
K11_SUNTOP	SUNTOP	Australia	Australia
D17_Sunvale	Sunvale	Australia	Australia
F17_Sunvex	Sunvex	Australia	Australia
H17_Sunzell	Sunzell	Australia	Australia
L17_Tammarin_Rock	Tammarin_Rock	Australia	Australia
N17_Tammin	Tammin	Australia	Australia
P17_Tasman	Tasman	Australia	Australia
B19_Tennant	Tennant	Australia	Australia
D19_Thatcher	Thatcher	Australia	Australia
H19_Trident	Trident	Australia	Australia
L19_Ventura	Ventura	Australia	Australia
N19_Waagan	Waagan	Australia	Australia
P19_Wallup	Wallup	Australia	Australia
D21_Westonia	Westonia	Australia	Australia
F21_Whistler	Whistler	Australia	Australia
L21_Worrakatta	Worrakatta	Australia	Australia
N21_Wyalkatchem	Wyalkatchem	Australia	Australia
P21_Wylah	Wylah	Australia	Australia
D23_Yandanooka	Yandanooka	Australia	Australia
H23_Yenda	Yenda	Australia	Australia
J23_Yitpi	Yitpi	Australia	Australia
L23_Zebu	Zebu	Australia	Australia
N23_Zippy	Zippy	Australia	Australia
A01_CIMCOG_A1	Calingiri	Australia	Australia
I01_CIMCOG_A2	CIMMYT_2	Central America	Mexico
A02_CIMCOG_A3	CIMMYT_3	Central America	Mexico
I02_CIMCOG_A4	CIMMYT_4	Central America	Mexico
A03_CIMCOG_A5	CIMMYT_5	Central America	Mexico
I03_CIMCOG_A6	CIMCOG_A1	Central America	Mexico (CIMMYT Core Germplasm Panel)
A04_CIMCOG_A7	CIMCOG_A2	Central America	Mexico (CIMMYT Core Germplasm Panel)
I04_CIMCOG_A8	CIMCOG_A3	Central America	Mexico (CIMMYT Core Germplasm Panel)
A05_CIMCOG_A9	CIMCOG_A4	Central America	Mexico (CIMMYT Core Germplasm Panel)
B01_CIMCOG_B1	CIMCOG_A5	Central America	Mexico (CIMMYT Core Germplasm Panel)
B02_CIMCOG_B3	CIMCOG_A6	Central America	Mexico (CIMMYT Core Germplasm Panel)
J02_CIMCOG_B4	CIMCOG_A7	Central America	Mexico (CIMMYT Core Germplasm Panel)
B03_CIMCOG_B5	CIMCOG_A8	Central America	Mexico (CIMMYT Core Germplasm Panel)
J03_CIMCOG_B6	CIMCOG_A9	Central America	Mexico (CIMMYT Core Germplasm Panel)
B04_CIMCOG_B7	CIMCOG_B1	Central America	Mexico (CIMMYT Core Germplasm Panel)
J04_CIMCOG_B8	CIMCOG_B3	Central America	Mexico (CIMMYT Core Germplasm Panel)
B05_CIMCOG_B9	CIMCOG_B4	Central America	Mexico (CIMMYT Core Germplasm Panel)
C01_CIMCOG_C1	CIMCOG_B5	Central America	Mexico (CIMMYT Core Germplasm Panel)
K01_CIMCOG_C2	CIMCOG_B6	Central America	Mexico (CIMMYT Core Germplasm Panel)
C02_CIMCOG_C3	CIMCOG_B7	Central America	Mexico (CIMMYT Core Germplasm Panel)
K02_CIMCOG_C4	CIMCOG_B8	Central America	Mexico (CIMMYT Core Germplasm Panel)
C03_CIMCOG_C5	CIMCOG_B9	Central America	Mexico (CIMMYT Core Germplasm Panel)
K03_CIMCOG_C6	CIMCOG_C1	Central America	Mexico (CIMMYT Core Germplasm Panel)
C04_CIMCOG_C7	CIMCOG_C2	Central America	Mexico (CIMMYT Core Germplasm Panel)
K04_CIMCOG_C8	CIMCOG_C3	Central America	Mexico (CIMMYT Core Germplasm Panel)
C05_CIMCOG_C9	CIMCOG_C4	Central America	Mexico (CIMMYT Core Germplasm Panel)
D01_CIMCOG_D1	CIMCOG_C5	Central America	Mexico (CIMMYT Core Germplasm Panel)
L01_CIMCOG_D2	CIMCOG_C6	Central America	Mexico (CIMMYT Core Germplasm Panel)
L02_CIMCOG_D4	CIMCOG_C7	Central America	Mexico (CIMMYT Core Germplasm Panel)
D03_CIMCOG_D5	CIMCOG_C8	Central America	Mexico (CIMMYT Core Germplasm Panel)
L03_CIMCOG_D6	CIMCOG_C9	Central America	Mexico (CIMMYT Core Germplasm Panel)
D04_CIMCOG_D7	CIMCOG_D1	Central America	Mexico (CIMMYT Core Germplasm Panel)
L04_CIMCOG_D8	CIMCOG_D2	Central America	Mexico (CIMMYT Core Germplasm Panel)
E01_CIMCOG_E1	CIMCOG_D4	Central America	Mexico (CIMMYT Core Germplasm Panel)
M01_CIMCOG_E2	CIMCOG_D5	Central America	Mexico (CIMMYT Core Germplasm Panel)
E02_CIMCOG_E3	CIMCOG_D6	Central America	Mexico (CIMMYT Core Germplasm Panel)
M02_CIMCOG_E4	CIMCOG_D7	Central America	Mexico (CIMMYT Core Germplasm Panel)
E03_CIMCOG_E5	CIMCOG_D8	Central America	Mexico (CIMMYT Core Germplasm Panel)
M03_CIMCOG_E6	CIMCOG_E1	Central America	Mexico (CIMMYT Core Germplasm Panel)
E04_CIMCOG_E7	CIMCOG_E2	Central America	Mexico (CIMMYT Core Germplasm Panel)
M04_CIMCOG_E8	CIMCOG_E3	Central America	Mexico (CIMMYT Core Germplasm Panel)
F01_CIMCOG_F1	CIMCOG_E4	Central America	Mexico (CIMMYT Core Germplasm Panel)
N01_CIMCOG_F2	CIMCOG_E5	Central America	Mexico (CIMMYT Core Germplasm Panel)
F02_CIMCOG_F3	CIMCOG_E6	Central America	Mexico (CIMMYT Core Germplasm Panel)
N02_CIMCOG_F4	CIMCOG_E7	Central America	Mexico (CIMMYT Core Germplasm Panel)
F03_CIMCOG_F5	CIMCOG_E8	Central America	Mexico (CIMMYT Core Germplasm Panel)
N03_CIMCOG_F6	CIMCOG_F1	Central America	Mexico (CIMMYT Core Germplasm Panel)
F04_CIMCOG_F7	CIMCOG_F2	Central America	Mexico (CIMMYT Core Germplasm Panel)
N04_CIMCOG_F8	CIMCOG_F3	Central America	Mexico (CIMMYT Core Germplasm Panel)
G02_CIMCOG_G3	CIMCOG_F4	Central America	Mexico (CIMMYT Core Germplasm Panel)
O02_CIMCOG_G4	CIMCOG_F5	Central America	Mexico (CIMMYT Core Germplasm Panel)
G03_CIMCOG_G5	CIMCOG_F6	Central America	Mexico (CIMMYT Core Germplasm Panel)
O03_CIMCOG_G6	CIMCOG_F7	Central America	Mexico (CIMMYT Core Germplasm Panel)
G04_CIMCOG_G7	CIMCOG_F8	Central America	Mexico (CIMMYT Core Germplasm Panel)
O04_CIMCOG_G8	CIMCOG_G3	Central America	Mexico (CIMMYT Core Germplasm Panel)
H01_CIMCOG_H1	CIMCOG_G4	Central America	Mexico (CIMMYT Core Germplasm Panel)
H02_CIMCOG_H3	CIMCOG_G5	Central America	Mexico (CIMMYT Core Germplasm Panel)
P03_CIMCOG_H6	CIMCOG_G6	Central America	Mexico (CIMMYT Core Germplasm Panel)
H04_CIMCOG_H7	CIMCOG_G7	Central America	Mexico (CIMMYT Core Germplasm Panel)
P04_CIMCOG_H8	CIMCOG_G8	Central America	Mexico (CIMMYT Core Germplasm Panel)
J08_CIMMYT_2	CIMCOG_H1	Central America	Mexico (CIMMYT Core Germplasm Panel)
L08_CIMMYT_3	CIMCOG_H3	Central America	Mexico (CIMMYT Core Germplasm Panel)
N08_CIMMYT_4	CIMCOG_H6	Central america	Mexico (CIMMYT Core Germplasm Panel)
P08_CIMMYT_5	CIMCOG_H7	Central America	Mexico (CIMMYT Core Germplasm Panel)
M06_12A5	CIMCOG_H8	Central america	Mexico (CIMMYT Core Germplasm Panel)
N06_7C12	Arina	Europe	Austria
J21_277_Abbot	Blizzard	Europe	Austria
L16_562_ability	Capo	Europe	Austria
I18_Access	CM_82036	Europe	Austria
M21_715_access	CM_82036NIL47	Europe	Austria
M14_Acienda_55	CM_82036NIL51	Europe	Austria
E02_99_Adam	Furore	Europe	Austria
N16_563_admiral	PI560795_1	Europe	Austria
M17_667_adroit	Rainer	Europe	Austria
O22_Adular_88	Remus	Europe	Austria
D01_194_Agron	K92	Europe	Canary Islands
K03_14_Alba	Golubica	Europe	Croatia
F03_203_Albatross	Klara	Europe	Croatia
O14_Alcazar_56	Monika_	Europe	Croatia
D14_Alcedo	Denmark_1	Europe	Denmark
I19_77_Alcedo	Denmark_2	Europe	Denmark
C12_Alchemy	Denmark_3	Europe	Denmark
F14_Alchemy	Denmark_4	Europe	Denmark
M23_723_alcier	Denmark_5_.pentium.	Europe	Denmark
A16_Aldric_57	Acienda_55	Europe	France
G15_656_alert	Adular_88	Europe	France
G12_Alixan	Alcazar_56	Europe	France
I02_Alixan_5	Aldric_57	Europe	France
N20_Alligator	Alixan_5	Europe	France
L15_254_Almus	Alligator	Europe	France
G18_164_Altria	Altria_58	Europe	France
C16_Altria_58	Ambition_59	Europe	France
D12_542_ambassador	Amundsen_6	Europe	France
E16_Ambition_59	Andalou_60	Europe	France
H20_Ambrosia	Antonius_7	Europe	France
K02_Amundsen_6	Arezzo_8	Europe	France
G10_Andalou	Arlequin_61	Europe	France
G16_Andalou_60	Attlass_62	Europe	France
P16_564_andante	Aubusson_63	Europe	France
H03_204_Anja	Autan_64	Europe	France
B18_565_anthem	Azimut_65	Europe	France
M02_Antonius_7	BAGOU_9	Europe	France
D21_Apache	Barok_87	Europe	France
H14_Apache	Bastide_66	Europe	France
F19_Apogee	Blueboy_89	Europe	France
P04_Apogee2	Bokaro_11	Europe	France
P08_Apogee4	Bologna_12	Europe	France
P10_Apogee5	Calumet	Europe	France
C10_130_Apollo_D	CAMP_REMY_14	Europe	France
M07_31_Apollo_NL	Campero_67	Europe	France
J04_513_apostle	CCB_INGENIO_15	Europe	France
G02_100_Aquila	Cellule	Europe	France
O02_Arezzo_8	Centenaire_16	Europe	France
J24_Arina	Cezanne_4	Europe	France
D18_566_aristocrat	Chevalier_17	Europe	France
I16_Arlequin_61	Corvus_68	Europe	France
M21_87_Armada_known_as_Armanda	Cotipora_90	Europe	France
A02_97_Arminda	Courtot_18	Europe	France
L07_Artico	Crousty_19	Europe	France
F18_567_asset	Danubia_91	Europe	France
C21_705_athlet	Dialog_20	Europe	France
E21_707_atoll	Drava_92	Europe	France
K11_46_Atou	Emus_93	Europe	France
K16_Attlass_62	Epidoc_22	Europe	France
M16_Aubusson_63	Equinox_108	Europe	France
O16_Autan_64	Esperia_23	Europe	France
E20_Avalon	Estanzuela_Dorado_94	Europe	France
P24_Avalon	Euclide_24	Europe	France
I21_85_Avalon	Exelcior_25	Europe	France
D04_510_avocet	Frelon_26	Europe	France
G11_Avocet_5	Galactic_27	Europe	France
O19_689_axial	Gammenya_95	Europe	France
B11_AxP_Paragon_A	Graindor_29	Europe	France
B12_AxP_Paragon_B	Granit_97	Europe	France
A18_Azimut_65	Haussmann_30	Europe	France
E18_163_Aztec	Hekto_3	Europe	France
L14_Bacanora	Hopea_105	Europe	France
H19_Bacanora	Instinct_69	Europe	France
A04_BAGOU_9	Interet_31	Europe	France
K15_62_Banco	Iridium_70	Europe	France
H18_568_bandit	Isengrain_32	Europe	France
J10_537_banner	Isidor_71	Europe	France
M22_Barok_87	Istabraq_72	Europe	France
H02_504_baron	Kalango_33	Europe	France
C18_Bastide_66	Kalystar	Europe	France
M22_Battalion	Kraka_98	Europe	France
N14_Battalion	Landrace_109	Europe	France
K04_110_Beauchamp	Limes_73	Europe	France
O17_668_beaufort	Limpopo_104	Europe	France
O18_Beaver	Manager_34	Europe	France
M12_143_Beaver	Mirleben_107_4	Europe	France
J12_545_belplaine	Nachipundo_99	Europe	France
E11_43_Benno	Neelkant_103	Europe	France
J18_569_bercy	Nirvana_74	Europe	France
C01_2_Bersee	Nogal_86	Europe	France
L10_538_bert	NON_PLUS_EXTRA_AUT_106	Europe	France
M07_Bilancia	NYU_BAY_101	Europe	France
O21_716_biscay	Orvantis_75	Europe	France
G22_180_Bledor	Paindor_76	Europe	France
I15_657_blitz	Pajero_77	Europe	France
D24_Blizzard	Pakito	Europe	France
A24_Blueboy_89	Paledor_78	Europe	France
E04_Bokaro_11	Parador_35	Europe	France
G04_Bologna_12	Pepidor_79	Europe	France
P15_256_Borenos	Perfector_36	Europe	France
C23_90_Bounty	Player_1	Europe	France
G11_44_Bouquet_Bouqet	PR22R20_38	Europe	France
L18_570_bourbon	PR22R58_39	Europe	France
P10_540_boxer	Punjab_Tipe_24_110	Europe	France
D06_518_breval	Recital_80	Europe	France
H16_153_Brigadier	Rosario_41	Europe	France
P06_Brigand	Royssac_42	Europe	France
A23_89_Brigand	Rustic_81	Europe	France
O06_Brigand_8.2	Samurai_43	Europe	France
I04_Brilliant	Sankara_44	Europe	France
K06_118_Brimstone	Sebasto_45	Europe	France
O06_120_Brock	Selekt_46	Europe	France
I24_Brompton	Seyrac_82	Europe	France
P14_Brompton	Sirtaki_47	Europe	France
L10_Brons	Sogood_83	Europe	France
A19_669_brutus	Sollario_48	Europe	France
N18_571_bryden	Solution_49	Europe	France
L21_278_Buchan	Soor_Ghanum_111	Europe	France
P18_572_bullet	Sophytra_50	Europe	France
H11_236_Bussard	Sponsor_84	Europe	France
J20_Buster	Tapidor_85	Europe	France
B20_573_buster	Toisondor_51	Europe	France
E24_Cadenza	Uski_52	Europe	France
B16_Cadenza	Valdor_102	Europe	France
C16_154_Cadenza	Valodor_53	Europe	France
J03_205_Calif	Jenga	Europe	Germany
F22_Calumet	Midas	Europe	Germany
G10_132_Cama	Nevesinjka	Europe	Germany
K14_150_Camp_Remy	Pobeda	Europe	Germany
K04_CAMP_REMY_14	Striker	Europe	Germany
E18_Campero_67	Toras	Europe	Germany
I14_Caphorn	Venera	Europe	Germany
L20_Caphorn	Artico	Europe	Italy
M14_Caphorn	Bilancia	Europe	Italy
M20_175_Capitaine	Carisma	Europe	Italy
O11_48_Capitole	Genesi	Europe	Italy
H24_Capo	Project_W	Europe	Italy
F01_195_Capo	Tavakol_E1	Europe	Italy
K16_Cappele_Desprez	Tavakol_E10	Europe	Italy
D16_Cappelle_Desprez	Tavakol_E2	Europe	Italy
C05_18_Cappelle_Desprez_known_as_Cappelle	Tavakol_E3	Europe	Italy
J08_529_captor	Tavakol_E5	Europe	Italy
I11_45_Caribo	Tavakol_E6	Europe	Italy
J07_Carisma	Tavakol_E7	Europe	Italy
D16_558_carolus	Tavakol_E8	Europe	Italy
K01_6_Carstens_6	Tavakol_E9	Europe	Italy
M10_135_Carstens5	k70	Europe	Spain
E04_Cassius	Brons	Europe	Sweden
D20_574_catamaran	Ceylon	Europe	Sweden
F20_575_caxton	Cumulus	Europe	Sweden
M04_CCB_INGENIO_15	Loyal	Europe	Sweden
C22_178_Celesta	Nimbus	Europe	Sweden
D22_Cellule	12A5	Europe	UK
O04_Centenaire_16	7C12	Europe	UK
N10_Ceylon	Abbot	Europe	UK
I20_Cezanne	ability	Europe	UK
K22_Cezanne	Access	Europe	UK
M18_167_Cezanne	Access	Europe	UK
G02_Cezanne_4	Adam	Europe	UK
K18_166_Charger	admiral	Europe	UK
H20_576_cheetah	adroit	Europe	UK
A06_Chevalier_17	Agron	Europe	UK
I11_641_chianti	Alba	Europe	UK
P16_192_Chinese_Spring	Albatross	Europe	UK
N06_Chinese_Spring_Ph1	Alcedo	Europe	UK
F14_551_civic	Alcedo	Europe	UK
C22_Claire	Alchemy	Europe	UK
F16_Claire	Alchemy	Europe	UK
K19_674_claire	Alcier	Europe	UK
O07_32_Cleo	Alert	Europe	UK
E13_647_clove	Alixan	Europe	UK
N16_185_Clovis	Almus	Europe	UK
J20_577_club	Altria	Europe	UK
J22_CM_82036	Ambassador	Europe	UK
P22_CM_82036NIL47	Ambrosia	Europe	UK
N22_CM_82036NIL51	Andalou	Europe	UK
L20_578_cobalt	andante	Europe	UK
M02_Cocoon	Anja	Europe	UK
N20_579_combat	Anthem	Europe	UK
B17_257_Compal	Apache	Europe	UK
G18_Consort	Apache	Europe	UK
C19_670_consort	Apogee2	Europe	UK
K21_714_contour	Apogee4	Europe	UK
J11_237_Contra	Apogee5	Europe	UK
O06_Cordiale	Apollo_D	Europe	UK
H08_528_corinthian	Apollo_NL	Europe	UK
M19_675_corsaire	Apostle	Europe	UK
G18_Corvus_68	Aquila	Europe	UK
C24_Cotipora_90	Aristocrat	Europe	UK
I02_101_Courtot	Armada_known_as_Armanda	Europe	UK
C06_Courtot_18	Arminda	Europe	UK
B10_533_coxswain	Asset	Europe	UK
K17_666_crest	Athlet	Europe	UK
N12_547_creweau	Atoll	Europe	UK
D17_258_Criewener_192	Atou	Europe	UK
E06_Crousty_19	Avalon	Europe	UK
P10_Cumulus	Avalon	Europe	UK
O23_96_Cyrano	Avalon	Europe	UK
E24_Danubia_91	Avocet	Europe	UK
H01_196_Danubius	Avocet_5	Europe	UK
B22_581_daphne	axial	Europe	UK
A04_105_David	AxP_Paragon_A	Europe	UK
I01_601_dean	AxP_Paragon_B	Europe	UK
E18_Deben	Aztec	Europe	UK
A23_717_deben	Bacanora	Europe	UK
B12_Denmark_1	Bacanora	Europe	UK
C12_Denmark_2	Banco	Europe	UK
D12_Denmark_3	Bandit	Europe	UK
E12_Denmark_4	Banner	Europe	UK
F12_Denmark_5_.pentium.	Baron	Europe	UK
O23_724_denver	Battalion	Europe	UK
F10_535_depot	Battalion	Europe	UK
D22_582_destroyer	Beauchamp	Europe	UK
F22_583_diablo	beaufort	Europe	UK
G06_Dialog_20	Beaver	Europe	UK
A13_49_Diplomat	Beaver	Europe	UK
M23_95_Disponent	Belplaine	Europe	UK
H22_584_dorby	Benno	Europe	UK
A20_Dover	Bercy	Europe	UK
M15_63_Dr_Lassers_Dickkopf	Bersee	Europe	UK
K23_722_drake	bert	Europe	UK
G24_Drava_92	biscay	Europe	UK
D10_534_druid	Bledor	Europe	UK
I06_Duxford	Blitz	Europe	UK
E15_655_dynamo	Borenos	Europe	UK
F17_259_Ebersbacher_Weiss	Bounty	Europe	UK
C10_Einstein	Bouquet_Bouqet	Europe	UK
H16_Einstein	bourbon	Europe	UK
G05_20_Elite_Lepeuple	boxer	Europe	UK
B12_541_emblem	Breval	Europe	UK
I24_Emus_93	Brigadier	Europe	UK
E19_671_encore	Brigand	Europe	UK
K06_Epidoc_22	Brigand	Europe	UK
C16_Equinox	Brigand_8	Europe	UK
N21_279_Equinox	Brilliant	Europe	UK
H04_Equinox_108	Brimstone	Europe	UK
N07_223_Erla_Kolben	Brock	Europe	UK
N10_539_erland	Brompton	Europe	UK
E01_3_Eroica	Brompton	Europe	UK
F17_136_Eroica_II	Brutus	Europe	UK
H17_260_Eros	bryden	Europe	UK
B03_201_Escorial	Buchan	Europe	UK
M06_Esperia_23	bullet	Europe	UK
K24_Estanzuela_Dorado_94	Bussard	Europe	UK
K13_650_estica	Buster	Europe	UK
J22_585_estorial	Buster	Europe	UK
M09_39_Etoile_de_Choisy	Cadenza	Europe	UK
O06_Euclide_24	Cadenza	Europe	UK
G08_Evolution	Cadenza	Europe	UK
A08_Exelcior_25	Calif	Europe	UK
E16_Exotic	Cama	Europe	UK
J16_Exotic	Camp_Remy	Europe	UK
P07_224_Expert	Caphorn	Europe	UK
E22_Exsept	Caphorn	Europe	UK
L04_Exsept	Caphorn	Europe	UK
O16_Exsept	Capitaine	Europe	UK
B09_225_Extrem	Capitole	Europe	UK
N17_104_Fakir	Capo	Europe	UK
L11_238_Faktor	Cappele_Desprez	Europe	UK
J17_261_Fanal	Cappelle_Desprez	Europe	UK
C11_42_Felix	Cappelle_Desprez	Europe	UK
L22_586_fenda	Captor	Europe	UK
K23_94_Fenman	Caribo	Europe	UK
E04_107_Festival	Carolus	Europe	UK
P04_516_feuvert	Carstens_6	Europe	UK
I04_109_Fidel	Carstens5	Europe	UK
N11_239_Flair	Cassius	Europe	UK
F21_275_Flair_Eigeno_Nachbau	Catamaran	Europe	UK
E16_155_Flame	Caxton	Europe	UK
C19_74_Flanders	Celesta	Europe	UK
N22_587_flash	Cezanne	Europe	UK
P22_588_fletum	Cezanne	Europe	UK
A09_33_Flevina	Cezanne	Europe	UK
K13_54_Flinor	Charger	Europe	UK
A17_65_Florian	Cheetah	Europe	UK
K12_142_Florida	Chianti	Europe	UK
P12_548_focus	Chinese_Spring	Europe	UK
N03_207_Folke	Chinese_Spring_Ph1	Europe	UK
M03_611_foreman	Civic	Europe	UK
P06_524_fortress	Claire	Europe	UK
C08_Frelon_26	Claire	Europe	UK
N14_555_fresco	Claire	Europe	UK
B24_589_frista	Cleo	Europe	UK
D24_590_fromendor	Clove	Europe	UK
L24_Furore	Clovis	Europe	UK
E08_Galactic_27	Club	Europe	UK
K18_Galahad	cobalt	Europe	UK
G23_92_Galahad	Cocoon	Europe	UK
K11_642_galatea	combat	Europe	UK
M04_Gallant	Compal	Europe	UK
F23_725_galliard	Consort	Europe	UK
H14_552_gambit	Consort	Europe	UK
M19_79_Gamin	Contour	Europe	UK
M24_Gammenya_95	Contra	Europe	UK
A14_Gatsby	Cordiale	Europe	UK
L16_Gatsby	Corinthian	Europe	UK
M06_119_Gawain	corsaire	Europe	UK
N07_Genesi	Courtot	Europe	UK
G16_156_Genesis	coxswain	Europe	UK
L09_230_Georg	crest	Europe	UK
G20_Gladiator	creweau	Europe	UK
K14_Glasgow	Criewener_192	Europe	UK
N16_Glasgow	Cyrano	Europe	UK
H21_276_Glicevka	Danubius	Europe	UK
I21_Golubica	daphne	Europe	UK
F24_591_gondola	David	Europe	UK
L08_530_governor	Dean	Europe	UK
K02_Graham	Deben	Europe	UK
I08_Graindor_29	Deben	Europe	UK
E08_123_Granada	denver	Europe	UK
B02_Granit_97	Depot	Europe	UK
C02_98_Granta	Destroyer	Europe	UK
P11_240_Greif	Diablo	Europe	UK
L02_506_guardian	Diplomat	Europe	UK
A22_Gulliver	Disponent	Europe	UK
K12_Gulliver	Dorby	Europe	UK
P16_Gulliver	Dover	Europe	UK
D02_502_hanno	Dr_Lassers_Dickkopf	Europe	UK
K09_38_Hardi	Drake	Europe	UK
M11_643_harrier	Druid	Europe	UK
K08_Haussmann_30	Duxford	Europe	UK
A10_Haven	dynamo	Europe	UK
C24_Haven	Ebersbacher_Weiss	Europe	UK
O15_64_Heine_4	Einstein	Europe	UK
A03_9_Heine7	Einstein	Europe	UK
L12_546_heinrich	Elite_Lepeuple	Europe	UK
E02_Hekto_3	Emblem	Europe	UK
P03_208_Helge	Encore	Europe	UK
B18_Hereward	Equinox	Europe	UK
P20_Hereward	Equinox	Europe	UK
E22_179_Hesbinion	Erla_Kolben	Europe	UK
B05_209_Hildur	erland	Europe	UK
D18_Hobbit	Eroica	Europe	UK
I16_Hobbit	Eroica_II	Europe	UK
O22_Hobbit	Eros	Europe	UK
K17_70_Hobbit	Escorial	Europe	UK
L17_262_Hochland	estica	Europe	UK
A07_25_Holdfast	Estorial	Europe	UK
M04_111_Holme	Etoile_de_Choisy	Europe	UK
E17_663_holster	Evolution	Europe	UK
B04_Hopea_105	Exotic	Europe	UK
I14_149_Hornet	Exotic	Europe	UK
D11_234_Hubertus	Expert	Europe	UK
L05_214_Hubertusweizen	Exsept	Europe	UK
C17_662_hudson	Exsept	Europe	UK
J19_Humber	Exsept	Europe	UK
I16_157_Hunter	Extrem	Europe	UK
P21_Huntsman	Fakir	Europe	UK
K10_Hustler	Faktor	Europe	UK
I17_69_Hustler	Fanal	Europe	UK
B20_Hyperion	Felix	Europe	UK
B13_241_Ibis_D	fenda	Europe	UK
I10_133_Ibis_NL	Fenman	Europe	UK
D03_202_Iena	Festival	Europe	UK
F11_235_Ikarus	feuvert	Europe	UK
L24_594_imola	Fidel	Europe	UK
I18_Instinct_69	Flair	Europe	UK
M06_Interet	Flair_Eigeno_Nachbau	Europe	UK
M08_Interet_31	Flame	Europe	UK
K18_Iridium_70	Flanders	Europe	UK
I18_165_Isengrain	flash	Europe	UK
O08_Isengrain_32	Fletum	Europe	UK
M18_Isidor_71	Flevina	Europe	UK
A24_Istabraq	Flinor	Europe	UK
E14_Istabraq	Florian	Europe	UK
O18_Istabraq_72	Florida	Europe	UK
A15_57_Jarl	focus	Europe	UK
O22_184_Jason	Folke	Europe	UK
C07_Jenga	foreman	Europe	UK
I09_37_Joss_Cambier	fortress	Europe	UK
C13_50_Jubilar	fresco	Europe	UK
E03_11_Juliana	Frista	Europe	UK
H10_k70	Fromendor	Europe	UK
B10_k92	Galahad	Europe	UK
N09_231_Kadolzer	Galahad	Europe	UK
K21_86_Kador	galatea	Europe	UK
A10_Kalango_33	Gallant	Europe	UK
P20_Kalystar	Galliard	Europe	UK
G04_108_Kanzler	Gambit	Europe	UK
I02_Keilder	Gamin	Europe	UK
A19_73_Kinsman	Gatsby	Europe	UK
F09_Klara	Gatsby	Europe	UK
P24_596_kontiki	Gawain	Europe	UK
D13_242_Kontrast	Genesis	Europe	UK
C21_82_Kormoran	Georg	Europe	UK
D05_210_Kosack	Gladiator	Europe	UK
D02_Kraka_98	Glasgow	Europe	UK
E13_51_Kranich	Glasgow	Europe	UK
J02_505_kronjuwel	Glicevka	Europe	UK
A01_597_kyalami	gondola	Europe	UK
C01_598_lancelot	governor	Europe	UK
B08_Landrace_109	Graham	Europe	UK
M03_15_Leda	Granada	Europe	UK
J16_561_legend	Granta	Europe	UK
E19_75_Lely	Greif	Europe	UK
G19_672_leo	Guardian	Europe	UK
A20_Limes_73	Gulliver	Europe	UK
P02_Limpopo_104	Gulliver	Europe	UK
F18_Longbow	Gulliver	Europe	UK
L20_Longbow	hanno	Europe	UK
C08_122_Longbow	Hardi	Europe	UK
G03_12_Lovink_Lovenk	harrier	Europe	UK
D12_Loyal	Haven	Europe	UK
O19_80_Lutin	Haven	Europe	UK
C11_638_madrigal	Heine_4	Europe	UK
G13_648_magellan	Heine7	Europe	UK
O13_56_Mahndorfer_Tempo_known_as_Mahndorfer	heinrich	Europe	UK
C14_Malacca	Helge	Europe	UK
E11_639_malacca	Hereward	Europe	UK
C10_Manager_34	Hereward	Europe	UK
F08_527_mandate	Hesbinion	Europe	UK
E01_599_mantle	Hildur	Europe	UK
E21_83_Mardler	Hobbit	Europe	UK
A11_41_Maris_Freeman	Hobbit	Europe	UK
O09_40_Maris_Huntsman	Hobbit	Europe	UK
I12_Maris_Widgeon	Hobbit	Europe	UK
O14_Maris_widgeon	Hochland	Europe	UK
A08_121_Maris_Widgeon	Holdfast	Europe	UK
J16_188_Marisa	Holme	Europe	UK
F20_Marksman	holster	Europe	UK
K06_Marksman	Hornet	Europe	UK
G01_600_mars	Hubertus	Europe	UK
M08_Mascot	Hubertusweizen	Europe	UK
M18_Mascot	Hudson	Europe	UK
M13_55_Mega	Humber	Europe	UK
O10_Mendel	Hunter	Europe	UK
C15_58_Mendel_known_as_Mendal	Huntsman	Europe	UK
I10_Mercato	Hustler	Europe	UK
A18_Mercia	Hustler	Europe	UK
G06_116_Mercia	Hyperion	Europe	UK
F13_243_Meridien	Ibis_D	Europe	UK
K04_Meteor	Ibis_NL	Europe	UK
F04_511_meteor	Iena	Europe	UK
B07_Midas	Ikarus	Europe	UK
H13_244_Mikon	imola	Europe	UK
G08_124_Minister	Interet	Europe	UK
N17_263_Miras	Isengrain	Europe	UK
F04_Mirleben_107_4	Istabraq	Europe	UK
K02_102_Mironowskaja_808_Mironovskaja_808	Istabraq	Europe	UK
G17_68_Mironowskaja_Jubilejnaja_Mironovskaja_50	Jarl	Europe	UK
I08_125_Mission	Jason	Europe	UK
C18_162_Moisson	Joss_Cambier	Europe	UK
M07_Monika_	Jubilar	Europe	UK
K01_602_morell	Juliana	Europe	UK
L06_522_motto	Kadolzer	Europe	UK
H18_Moulin	Kador	Europe	UK
I06_117_Moulin	Kanzler	Europe	UK
J13_245_Muck	Keilder	Europe	UK
G13_52_Multiweiss	Kinsman	Europe	UK
M20_Musketeer	Kontiki	Europe	UK
I22_181_Mutant_Odeon_I	Kontrast	Europe	UK
K22_182_Mutant_Odeon_II	Kormoran	Europe	UK
F02_Nachipundo_99	Kosack	Europe	UK
D23_282_Napier	Kranich	Europe	UK
M02_103_Nautica	Kronjuwel	Europe	UK
N02_Neelkant_103	kyalami	Europe	UK
G07_Nevesinjka	Lancelot	Europe	UK
M15_659_newhaven	Leda	Europe	UK
B12_Nimbus	Legend	Europe	UK
C20_Nirvana_74	Lely	Europe	UK
K22_Nogal_86	Leo	Europe	UK
D04_NON_PLUS_EXTRA_AUT_106	Longbow	Europe	UK
K20_174_Norda	Longbow	Europe	UK
C20_Norman	Longbow	Europe	UK
I23_93_Norman	Lovink_Lovenk	Europe	UK
M01_603_norseman	Lutin	Europe	UK
J02_NYU_BAY_101	Madrigal	Europe	UK
A08_Oakley	Magellan	Europe	UK
J18_Oakley	Mahndorfer_Tempo_known_as_Mahndorfer	Europe	UK
O12_Oakley	Malacca	Europe	UK
P17_264_Obelisk	Malacca	Europe	UK
E14_147_Odeon	Mandate	Europe	UK
C12_138_Odin	Mantle	Europe	UK
B07_217_Oenus	Mardler	Europe	UK
A14_145_Okapi	Maris_Freeman	Europe	UK
L18_Opata	Maris_Huntsman	Europe	UK
D09_226_Optimus	Maris_Widgeon	Europe	UK
C23_718_option	Maris_widgeon	Europe	UK
P04_Oratorio	Maris_Widgeon	Europe	UK
K16_158_Orestis	Marisa	Europe	UK
K19_78_Orlando	Marksman	Europe	UK
O15_660_orqual	Marksman	Europe	UK
E20_Orvantis_75	Mars	Europe	UK
O01_604_ostara	Mascot	Europe	UK
G20_Paindor_76	Mascot	Europe	UK
I20_Pajero_77	Mega	Europe	UK
B22_Pakito	Mendel	Europe	UK
K20_Paledor_78	Mendel(Mendal)	Europe	UK
B19_265_Palur	Mercato	Europe	UK
C02_Pamier	Mercia	Europe	UK
H12_544_parade	Mercia	Europe	UK
E10_Parador_35	Meridien	Europe	UK
N24_Paragon1	Meteor	Europe	UK
P24_Paragon2	Meteor	Europe	UK
P16_Paragon3	Mikon	Europe	UK
P18_Paragon4	Minister	Europe	UK
P20_Paragon5	Miras	Europe	UK
M08_127_Pastiche	Mironowskaja_808_Mironovskaja_808	Europe	UK
P14_556_patience	Mironowskaja_Jubilejnaja_Mironovskaja_50	Europe	UK
F16_559_peacock	Mission	Europe	UK
L13_246_Pegassos	Moisson	Europe	UK
M20_Pepidor_79	Morell	Europe	UK
N13_247_Pepital	motto	Europe	UK
A01_1_Peragis	Moulin	Europe	UK
G10_Perfector_36	Moulin	Europe	UK
E10_131_Pernel	Muck	Europe	UK
F24_PI560795_1	Multiweiss	Europe	UK
A03_605_piccadilly	Musketeer	Europe	UK
C07_26_Pilot_GB	Mutant_Odeon_I	Europe	UK
C03_606_pistol	Mutant_Odeon_II	Europe	UK
C04_Player	Napier	Europe	UK
A02_Player_1	Nautica	Europe	UK
D07_Pobeda	newhaven	Europe	UK
J06_521_poet	Norda	Europe	UK
D07_218_Pontus	Norman	Europe	UK
A22_177_Pony	Norman	Europe	UK
K10_PR22R20_38	norseman	Europe	UK
M10_PR22R58_39	Oakley	Europe	UK
N18_Premio	Oakley	Europe	UK
F16_190_Prima	Oakley	Europe	UK
F07_219_Probstdorfer_Stabil	Obelisk	Europe	UK
O03_16_Professeur_Marchal_known_as_Prof_Marshal	Odeon	Europe	UK
E03_607_profi	Odin	Europe	UK
K07_Project_W	Oenus	Europe	UK
G03_608_prophet	Okapi	Europe	UK
N04_515_prospect	Opata	Europe	UK
I03_609_puma	Optimus	Europe	UK
D08_Punjab_Tipe_24_110	Option	Europe	UK
G12_140_Rabe	Oratorio	Europe	UK
B24_Rainer	Orestis	Europe	UK
O11_644_raleigh	Orlando	Europe	UK
C06_114_Rapier	orqual	Europe	UK
G11_640_reaper	ostara	Europe	UK
H04_512_rebel	Palur	Europe	UK
E12_Recital	Pamier	Europe	UK
P18_Recital	Parade	Europe	UK
A20_169_Recital	Paragon1	Europe	UK
O20_Recital_80	Paragon2	Europe	UK
K03_610_record	Paragon3	Europe	UK
E07_27_Redman	Paragon4	Europe	UK
G02_Reflection	Paragon5	Europe	UK
H07_220_Regent	Pastiche	Europe	UK
C14_146_Rektor	patience	Europe	UK
E17_67_Remois	Peacock	Europe	UK
L22_Remus	Pegassos	Europe	UK
B20_Renan	Pepital	Europe	UK
P13_248_Renan	Peragis	Europe	UK
P02_508_renard	Pernel	Europe	UK
B04_509_rendezvous	Piccadilly	Europe	UK
O03_612_renown	Pilot_GB	Europe	UK
A05_613_rhino	pistol	Europe	UK
D20_Rialto	Player	Europe	UK
E06_Rialto	Poet	Europe	UK
G24_Rialto	Pontus	Europe	UK
C05_614_rialto	Pony	Europe	UK
A12_Riband	Premio	Europe	UK
O08_128_Riband	Prima	Europe	UK
I17_665_rifle	Probstdorfer_Stabil	Europe	UK
F19_267_Rimpau_Bastard_2	Professeur_Marchal_known_as_Prof_Marshal	Europe	UK
I01_5_Rimpaus_Braun_known_as_Braun_Rimpau	Profi	Europe	UK
B15_249_Ritmo	Prophet	Europe	UK
D14_550_ritz	prospect	Europe	UK
P09_232_Ritzlhofer_Neu	Puma	Europe	UK
A16_Robigus	Rabe	Europe	UK
E08_Robigus	raleigh	Europe	UK
F20_Robigus	Rapier	Europe	UK
F06_519_rocket	Reaper	Europe	UK
L16_187_Roi_Albert	Rebel	Europe	UK
N08_531_rooster	Recital	Europe	UK
A12_Rosario_41	Recital	Europe	UK
E05_615_rostrum	Recital	Europe	UK
O20_Roysac	Record	Europe	UK
C12_Royssac_42	Redman	Europe	UK
H23_726_rubens	Reflection	Europe	UK
M22_183_Rufus	Regent	Europe	UK
I13_649_russet	Rektor	Europe	UK
A22_Rustic_81	Remois	Europe	UK
N02_507_sabre	Renan	Europe	UK
H19_268_SalzmunderStandard	Renan	Europe	UK
D18_616_samson	renard	Europe	UK
E12_Samurai_43	rendezvous	Europe	UK
G16_Sankara	renown	Europe	UK
G12_Sankara_44	Rhino	Europe	UK
I05_617_sarek	Rialto	Europe	UK
B16_557_sarsen	Rialto	Europe	UK
A04_Savannah	Rialto	Europe	UK
H20_Savannah	Rialto	Europe	UK
M12_Savannah	Riband	Europe	UK
P21_280_Savannah	Riband	Europe	UK
K05_618_saxon	Rifle	Europe	UK
D21_274_Schreibers_Sturmweizen	Rimpau_Bastard_2	Europe	UK
O18_168_Scipion	Rimpaus_Braun_known_as_Braun_Rimpau	Europe	UK
I12_Sebasto_45	Ritmo	Europe	UK
K12_Selekt_46	Ritz	Europe	UK
M05_619_semper	Ritzlhofer_Neu	Europe	UK
O05_620_sennet	Robigus	Europe	UK
C22_Seyrac_82	Robigus	Europe	UK
B06_Shamrock	Robigus	Europe	UK
B23_281_Shamrock	Rocket	Europe	UK
I21_713_shango	Roi_Albert	Europe	UK
C13_646_shannon	rooster	Europe	UK
D08_526_sickle	rostrum	Europe	UK
E20_171_Sideral	Roysac	Europe	UK
H09_228_Silvius	Rubens	Europe	UK
B02_501_sirius	Rufus	Europe	UK
M12_Sirtaki_47	Russet	Europe	UK
A07_621_sitka	Sabre	Europe	UK
I15_61_Skandia_IIIB_known_as_Scandia3	SalzmunderStandard	Europe	UK
A02_Skyfall	Samson	Europe	UK
A10_129_Slejpner	Sankara	Europe	UK
J14_553_sniper	Sarek	Europe	UK
E22_Sogood_83	sarsen	Europe	UK
D06_Soissons	Savannah	Europe	UK
I20_173_Soissons	Savannah	Europe	UK
B06_517_soleil	Savannah	Europe	UK
G19_76_Solid	Savannah	Europe	UK
O12_Sollario_48	Saxon	Europe	UK
K20_Solstice	Schreibers_Sturmweizen	Europe	UK
M10_Solstice	Scipion	Europe	UK
E23_719_solstice	semper	Europe	UK
A14_Solution_49	sennet	Europe	UK
F08_Soor_Ghanum_111	Shamrock	Europe	UK
C14_Sophytra_50	Shamrock	Europe	UK
M16_159_Spark	Shango	Europe	UK
M14_151_Sperber	shannon	Europe	UK
C07_622_spice	Sickle	Europe	UK
G21_712_spitfire	Sideral	Europe	UK
G22_Sponsor_84	Silvius	Europe	UK
G21_84_Sportsman	sirius	Europe	UK
A13_645_spry	Sitka	Europe	UK
B08_525_squadron	Skandia_IIIB_known_as_Scandia3	Europe	UK
M09_635_stag	Skyfall	Europe	UK
A21_701_stallion	Slejpner	Europe	UK
J07_221_Stamm_101	Sniper	Europe	UK
I03_13_Staring	Soissons	Europe	UK
E12_139_Starke	Soissons	Europe	UK
O04_112_Starke_II_known_as_Starke_2	Soleil	Europe	UK
G07_28_Steadfast	Solid	Europe	UK
A05_17_Stella	Solstice	Europe	UK
I08_Sterling	Solstice	Europe	UK
K08_126_Stetson	Solstice	Europe	UK
G04_Stigg	Spark	Europe	UK
A07_Striker	Sperber	Europe	UK
K10_134_Strubes_Dickkopf2	Spice	Europe	UK
J19_269_Svalov_0987	Spitfire	Europe	UK
L19_270_Svalov_Kronen	Sportsman	Europe	UK
C06_SyEpson	Spry	Europe	UK
O04_Tabasco	squadron	Europe	UK
E06_115_Tadorna	stag	Europe	UK
O17_72_Talent	Stallion	Europe	UK
O09_636_talon	Stamm_101	Europe	UK
J09_229_Tambor	Staring	Europe	UK
H10_536_tandem	Starke	Europe	UK
G23_720_tanker	Starke_II_known_as_Starke_2	Europe	UK
I22_Tapidor_85	Steadfast	Europe	UK
A11_637_tara	Stella	Europe	UK
N19_271_Taras	Sterling	Europe	UK
K07_30_Tassilo_Tassilio	Stetson	Europe	UK
G12_Tavakol_E1	Stigg	Europe	UK
P12_Tavakol_E10	Strubes_Dickkopf2	Europe	UK
H12_Tavakol_E2	Svalov_0987	Europe	UK
I12_Tavakol_E3	Svalov_Kronen	Europe	UK
K12_Tavakol_E5	SyEpson	Europe	UK
L12_Tavakol_E6	Tabasco	Europe	UK
M12_Tavakol_E7	Tadorna	Europe	UK
N12_Tavakol_E8	Talent	Europe	UK
O12_Tavakol_E9	talon	Europe	UK
D15_250_Terra	Tambor	Europe	UK
E07_623_tessa	Tandem	Europe	UK
A17_661_texel	Tanker	Europe	UK
C20_170_Thesee	tara	Europe	UK
G01_4_Thor	Taras	Europe	UK
J23_727_tilburi	Tassilo_Tassilio	Europe	UK
C08_Timber	Terra	Europe	UK
K24_Timber	Tessa	Europe	UK
C17_66_Titus	Texel	Europe	UK
B18_625_tjalk	Thesee	Europe	UK
E02_Tobak	Thor	Europe	UK
E14_Toisondor_51	Tilburi	Europe	UK
L04_514_token	Timber	Europe	UK
C15_654_tomo	Timber	Europe	UK
A21_81_Top	Titus	Europe	UK
E07_Toras	Tjalk	Europe	UK
K07_626_torch	Tobak	Europe	UK
A18_161_Torfrida	token	Europe	UK
F15_251_Toronto	Tomo	Europe	UK
L23_728_toucan	Top	Europe	UK
L14_554_trader	Torch	Europe	UK
K15_658_trafalgar	Torfrida	Europe	UK
M07_627_trawler	Toronto	Europe	UK
G20_172_Tremie	toucan	Europe	UK
O07_628_trend	trader	Europe	UK
L07_222_Triumph_A	trafalgar	Europe	UK
P19_272_Triumph_NL	trawler	Europe	UK
B21_273_Tschermaks_Weisser_Begrannter_Marchfelder	Tremie	Europe	UK
A09_629_turpin	trend	Europe	UK
I12_141_Urban	Triumph_A	Europe	UK
G14_Uski_52	Triumph_NL	Europe	UK
K05_22_Vague_depis	Tschermaks_Weisser_Begrannter_Marchfelder	Europe	UK
L02_Valdor_102	Turpin	Europe	UK
I14_Valodor_53	Urban	Europe	UK
F07_Venera	Vague_depis	Europe	UK
I19_673_veritas	Veritas	Europe	UK
N23_729_victo	victo	Europe	UK
M05_23_Vilmorin_27	Vilmorin_27	Europe	UK
O05_24_Vilmorin_53	Vilmorin_53	Europe	UK
I13_53_Virgo	Virgo	Europe	UK
D20_Virtue	Virtue	Europe	UK
O21_88_Virtue	Virtue	Europe	UK
E15_59_Virtus	Virtus	Europe	UK
G17_664_vivant	Vivant	Europe	UK
N06_523_vocal	Vocal	Europe	UK
H16_560_voyage	Voyage	Europe	UK
E23_91_Vuka	Vuka	Europe	UK
A06_113_Walde	Walde	Europe	UK
I07_29_Warden	Warden	Europe	UK
B14_549_warrior	warrior	Europe	UK
C09_630_wasp	Wasp	Europe	UK
L06_Weebil	Weebil	Europe	UK
E09_631_welton	Welton	Europe	UK
C03_10_Werla	Werla	Europe	UK
J05_213_William	William	Europe	UK
J15_253_Winnetou	Winnetou	Europe	UK
F02_503_wizard	Wizard	Europe	UK
G09_632_woodstock	Woodstock	Europe	UK
I09_633_wykeham	Wykeham	Europe	UK
C18_Xi19	Xi19	Europe	UK
G06_Xi19	Xi19	Europe	UK
J20_Xi19	Xi19	Europe	UK
I23_721_XI19	XI19	Europe	UK
K09_634_yacht	Yacht	Europe	UK
G14_Zebedee	Zebedee	Europe	UK
I22_Zebedee	Zebedee	Europe	UK
G14_148_Zemon	Zemon	Europe	UK
H15_252_Zentos	Zentos	Europe	UK
O13_652_zodiac	zodiac	Europe	UK
H12_398	Apogee	Europe	UK (USA developed containing Triticum spherococcum introgressions)
O08_Abdallat_1	398	Middle East	Israel
B09_Abdallat_4	Lakhish	Middle East	Israel
C09_Abdallat_5	Abdallat_1	Middle East	Jordan
B21_Lakhish	Abdallat_4	Middle East	Jordan
D05_Ac_Cadillac	Abdallat_5	Middle East	Jordan
E05_Ac_Crystal	Ac_Cadillac	North America	Canada
F05_Ac_Karma	Ac_Crystal	North America	Canada
H05_Ac_Slendor	Ac_Karma	North America	Canada
P10_Blanca_Fuerte	Ac_Slendor	North America	Canada
H07_Caledonia	Carberry	North America	Canada
K05_Calingiri	CDC_Alaska	North America	Canada
I05_Carberry	CDC_Kernen	North America	Canada
O05_CDC_Alaska	CDC_Osler	North America	Canada
J05_CDC_Kernen	CDC_Teal	North America	Canada
K05_CDC_Osler	Cutler	North America	Canada
M05_CDC_Teal	Garnet	North America	Canada
N05_Cutler	Laser	North America	Canada
A06_Garnet	Laura	North America	Canada
M10_Klein_Chanja	Lillian	North America	Canada
N10_Klein_Proteo	MacKenzie	North America	Canada
C06_Laser	Marquis	North America	Canada
B06_Laura	Neepawa	North America	Canada
D06_Lillian	PEACE	North America	Canada
L06_MacKenzie	RL4137	North America	Canada
E06_Marquis	Stettler	North America	Canada
P07_Massey	Superb	North America	Canada
I07_Medina	Unity	North America	Canada
D08_NC.CapeFear	Blanca_Fuerte	North America	USA
A08_Nc_Neuse	Caledonia	North America	USA
K09_Nebraska_PSB1	Klein_Chanja	North America	USA
L09_Nebraska_PSB2	Klein_Proteo	North America	USA
M09_Nebraska_PSB3	Massey	North America	USA
N09_Nebraska_PSB4	Medina	North America	USA
O09_Nebraska_PSB5	NC.CapeFear	North America	USA
F06_Neepawa	Nc_Neuse	North America	USA
B11_P1610750	Nebraska_PSB1	North America	USA
K06_PEACE	Nebraska_PSB2	North America	USA
H06_RL4137	Nebraska_PSB3	North America	USA
C08_Shirley	Nebraska_PSB4	North America	USA
I06_Stettler	Nebraska_PSB5	North America	USA
G05_Superb	P1610750	North America	USA
A11_UC1041	Shirley	North America	USA
C11_UC1110	UC1041	North America	USA
J06_Unity	UC1110	North America	USA
B08_USG3209	USG3209	North America	USA
L12_AvocetS	AvocetS	South Africa	South Africa
J12_Kariega	Kariega	South Africa	South Africa
B14_Kenya_Popo	Kenya_Popo	South Africa	South Africa
N12_Kenya_TK_42	Kenya_TK_42	South Africa	South Africa
P12_Line37_07	Line37_07	South Africa	South Africa
C13_142_Brazil	Brazil	South America	Brazil
D13_398_Brazil	Brazil	South America	Brazil
M11_CD_104	CD_104	South America	Brazil
O11_CD_1104	CD_1104	South America	Brazil
P11_CD_1440	CD_1440	South America	Brazil
A12_CD_1550	CD_1550	South America	Brazil
E04_WatkinsA_11.1
G04_WatkinsA_12.1
C06_WatkinsA_18.1
E06_WatkinsA_19.1
G06_WatkinsA_20.1
I06_WatkinsA_21.1
O08_WatkinsA_32.1
A10_WatkinsA_33.1
C10_WatkinsA_34.1
M20_WatkinsA_79.1
O20_WatkinsA_80.1
A22_WatkinsA_81.1
C22_WatkinsA_82.1
K22_WatkinsA_86.2
M22_WatkinsA_87.1
E24_WatkinsA_91.2
G24_WatkinsA_92.1
I24_WatkinsA_93.1
K24_WatkinsA_94.1
M24_WatkinsA_95.1
N05_WatkinsB_119.1
H07_WatkinsB_124.1
J07_WatkinsB_125.1
L07_WatkinsB_126.1
N07_WatkinsB_127.1
P07_WatkinsB_128.1
B09_WatkinsB_129.1
J11_WatkinsB_141.2
J17_WatkinsB_165.1
L17_WatkinsB_166.3
N17_WatkinsB_167.1
P17_WatkinsB_168.1
B19_WatkinsB_169.1
D19_WatkinsB_170.1
F19_WatkinsB_171.1
H19_WatkinsB_172.2
L19_WatkinsB_174.1
N19_WatkinsB_175.2
F02_WatkinsC_195.1
J02_WatkinsC_197.1
L02_WatkinsC_198.3
N02_WatkinsC_199.1
F04_WatkinsC_203.1
H04_WatkinsC_204.3
J04_WatkinsC_205.1
L04_WatkinsC_206.1
P04_WatkinsC_208.1
D06_WatkinsC_210.1
N08_WatkinsC_223.1
P08_WatkinsC_224.3
P10_WatkinsC_232.1
B12_WatkinsC_233.1
B14_WatkinsC_241.2
D14_WatkinsC_242.1
F14_WatkinsC_243.2
H14_WatkinsC_244.2
L14_WatkinsC_246.1
N14_WatkinsC_247.1
P14_WatkinsC_248.1
B16_WatkinsC_249.1
D16_WatkinsC_250.1
WatkinsD_313.1_A07
WatkinsD_317.1_I07
WatkinsD_318.1_K07
WatkinsD_319.1_M07
WatkinsD_320.3_O07
WatkinsD_321.1_A09
WatkinsD_322.1_C09
WatkinsD_323.1_E09
L18_WatkinsD_324.1
WatkinsD_381.1_I23
WatkinsD_382.1_K23
WatkinsE_400.1_O04
WatkinsE_406.1_K06
WatkinsE_407.1_M06
WatkinsE_408.2_O06
WatkinsE_409.1_A08
WatkinsE_410.1_C08
WatkinsE_412.1_G08
WatkinsE_413.1_I08
WatkinsE_414.1_K08
WatkinsE_415.1_M08
WatkinsE_416.1_O08
WatkinsE_417.1_A10
WatkinsE_418.1_C10
WatkinsE_419.1_E10
WatkinsE_420.1_G10
WatkinsE_421.1_I10
WatkinsE_422.1_K10
WatkinsE_423.1_M10
WatkinsE_424.1_O10
WatkinsE_425.1_A12
WatkinsE_426.1_C12
WatkinsE_427.1_E12
WatkinsE_428.2_G12
WatkinsE_429.1_I12
WatkinsE_430.1_K12
WatkinsE_431.1_M12
WatkinsE_432.1_O12
WatkinsE_433.1_A14
WatkinsE_434.1_C14
WatkinsE_435.1_E14
WatkinsE_436.1_G14
WatkinsE_437.1_I14
WatkinsE_438.3_K14
WatkinsE_439.1_M14
WatkinsE_440.1_O14
WatkinsE_441.1_A16
WatkinsE_442.1_C16
WatkinsE_443.1_E16
WatkinsE_444.3_G16
WatkinsE_445.1_I16
WatkinsE_446.1_K16
WatkinsE_447.3_M16
WatkinsF_502.2_L05
WatkinsF_503.1_N05
WatkinsF_504.1_P05
WatkinsF_511.1_N07
WatkinsF_512.1_P07
WatkinsF_516.1_H09
WatkinsF_517.4_J09
WatkinsF_518.1_L09
WatkinsF_519.1_N09
WatkinsF_520.1_P09
WatkinsF_521.2_B11
WatkinsF_522.1_D11
WatkinsF_523.1_F11
WatkinsF_524.2_H11
WatkinsF_525.1_J11
WatkinsF_526.2_L11
WatkinsF_527.2_N11
WatkinsG_582.1_L02
WatkinsG_583.1_N02
WatkinsG_584.1_P02
WatkinsG_585.2_B04
WatkinsG_586.2_D04
WatkinsG_587.1_F04
WatkinsG_588.1_H04
WatkinsG_589.1_J04
WatkinsG_633.2_B16
WatkinsG_641.1_B18
WatkinsG_642.2_D18
WatkinsG_643.1_F18
WatkinsG_644.1_H18
WatkinsG_645.1_J18
WatkinsG_646.1_L18
WatkinsG_647.1_N18
WatkinsG_649.1_B20
WatkinsG_650.2_D20
WatkinsG_651.1_F20
WatkinsG_652.1_H20
WatkinsG_653.1_J20
WatkinsG_654.3_L20
WatkinsG_655.1_N20
WatkinsG_656.1_P20
WatkinsG_657.1_B22
WatkinsG_658.1_D22
WatkinsG_659.1_F22
WatkinsG_660.1_H22
WatkinsG_669.4_J24
K05_WatkinsH_694.2
M05_WatkinsH_695.1
O05_WatkinsH_696.1
A07_WatkinsH_697.1
E07_WatkinsH_699.2
M07_WatkinsH_703.1
G09_WatkinsH_708.1
K09_WatkinsH_711.1
M09_WatkinsH_712.2
F11_Watkins_1190713
O09_WatkinsH_713.1
A11_WatkinsH_714.1
C11_WatkinsH_715.1
E11_WatkinsH_716.1
G11_WatkinsH_717.1
I11_WatkinsH_718.1
K11_WatkinsH_719.1
M11_WatkinsH_720.1
O11_WatkinsH_721.1
A13_WatkinsH_722.1
E13_WatkinsH_724.1
G13_WatkinsH_725.1
I13_WatkinsH_726.1
K13_WatkinsH_727.1
A15_WatkinsH_730.1
C15_WatkinsH_731.1
E15_WatkinsH_732.1
A17_WatkinsH_738.1
C17_WatkinsH_739.1
M17_WatkinsH_744.1
C23_WatkinsH_763.1
E23_WatkinsH_764.1
M23_WatkinsH_768.1
H06_WatkinsI_788.1
J06_WatkinsI_789.2
B08_WatkinsI_795.1
D06_WatkinsI_803.1
P02_WatkinsI_809.1
B04_WatkinsI_810.1
N24_Watkins_I_A6
M13_Watkins_I_B6
H01_WatkinsI_817.1
B02_WatkinsI_818.2
D02_WatkinsI_819.1
P05_Watkins_I_A7
F09_Watkins_I_B7
B11_Watkins_I_C7
N15_Watkins_I_D7
P23_Watkins_I_E7
F12_Watkins_I_F7
H24_Watkins_I_G7
J24_Watkins_I_H7
M11_Watkins_I_A8
G15_Watkins_I_B8
M17_Watkins_I_C8
I02_WatkinsA_5.1
K02_WatkinsA_6.3
M02_WatkinsA_7.1
K06_WatkinsA_22.1
M06_WatkinsA_23.1
O06_WatkinsA_24.1
A08_WatkinsA_25.1
C08_WatkinsA_26.1
G08_WatkinsA_28.1
I08_WatkinsA_29.1
K08_WatkinsA_30.1
M08_WatkinsA_31.1
A24_WatkinsA_89.1
C24_WatkinsA_90.1
P05_WatkinsB_120.1
B07_WatkinsB_121.1
D07_WatkinsB_122.1
F18_WatkinsB_123.1
H09_WatkinsB_132.1
J09_WatkinsB_133.1
L09_WatkinsB_134.1
N09_WatkinsB_135.1
P09_WatkinsB_136.1
B11_WatkinsB_137.1
D11_WatkinsB_138.1
J19_WatkinsB_173.1
J14_WatkinsC_245.1
F16_WatkinsC_251.1
WatkinsD_326.1_K09
C02_WatkinsA_2.1
O02_WatkinsA_8.1
A04_WatkinsA_9.3
I04_WatkinsA_13.1
K04_WatkinsA_14.1
M04_WatkinsA_15.2
O04_WatkinsA_16.1
A06_WatkinsA_17.2
E10_WatkinsA_35.1
G10_WatkinsA_36.2
I10_WatkinsA_37.1
K10_WatkinsA_38.1
M10_WatkinsA_39.1
O10_WatkinsA_40.1
A12_WatkinsA_41.4
C12_WatkinsA_42.1
K12_WatkinsA_46.1
M12_WatkinsA_47.1
O12_WatkinsA_48.1
A14_WatkinsA_49.1
C14_WatkinsA_50.1
E14_WatkinsA_51.1
G14_WatkinsA_52.1
I14_WatkinsA_53.1
K14_WatkinsA_54.1
M14_WatkinsA_55.1
O14_WatkinsA_56.1
A16_WatkinsA_57.4
C16_WatkinsA_58.1
E16_WatkinsA_59.1
G16_WatkinsA_60.1
I16_WatkinsA_61.1
K16_WatkinsA_62.1
M16_WatkinsA_63.2
O16_WatkinsA_64.1
A18_WatkinsA_65.1
C18_WatkinsA_66.1
E18_WatkinsA_67.1
G18_WatkinsA_68.1
I18_WatkinsA_69.1
K18_WatkinsA_70.1
M18_WatkinsA_71.1
O18_WatkinsA_72.1
A20_WatkinsA_73.1
C20_WatkinsA_74.2
E20_WatkinsA_75.1
G20_WatkinsA_76.1
I20_WatkinsA_77.1
K20_WatkinsA_78.1
E22_WatkinsA_83.1
G22_WatkinsA_84.1
I22_WatkinsA_85.1
O22_WatkinsA_88.1
O24_WatkinsA_96.1
B01_WatkinsB_97.1
D01_WatkinsB_98.1
F01_WatkinsB_99.1
H01_WatkinsB_100.1
J01_WatkinsB_101.1
L01_WatkinsB_102.1
N01_WatkinsB_103.1
P01_WatkinsB_104.1
B03_WatkinsB_105.1
F03_WatkinsB_107.1
H03_WatkinsB_108.1
J03_WatkinsB_109.1
L03_WatkinsB_110.1
B05_WatkinsB_113.1
F05_WatkinsB_115.1
H05_WatkinsB_116.1
J05_WatkinsB_117.1
L05_WatkinsB_118.1
F09_WatkinsB_131.1
F11_WatkinsB_139.1
N11_WatkinsB_143.1
P11_WatkinsB_144.1
D13_WatkinsB_146.1
J13_WatkinsB_149.1
L13_WatkinsB_150.1
N13_WatkinsB_151.1
P13_WatkinsB_152.1
B15_WatkinsB_153.1
D15_WatkinsB_154.1
F15_WatkinsB_155.1
H15_WatkinsB_156.1
J15_WatkinsB_157.1
L15_WatkinsB_158.1
N15_WatkinsB_159.1
P15_WatkinsB_160.2
B17_WatkinsB_161.1
D17_WatkinsB_162.1
F17_WatkinsB_163.1
B21_WatkinsB_177.1
D21_WatkinsB_178.3
F21_WatkinsB_179.1
J21_WatkinsB_181.1
L21_WatkinsB_182.1
N21_WatkinsB_183.1
P21_WatkinsB_184.1
B23_WatkinsB_185.1
D23_WatkinsB_186.1
F23_WatkinsB_187.1
H23_WatkinsB_188.4
J23_WatkinsB_189.1
L23_WatkinsB_190.1
N23_WatkinsB_191.1
P23_WatkinsB_192.1
B02_WatkinsC_193.1
D02_WatkinsC_194.1
P02_WatkinsC_200.1
B04_WatkinsC_201.1
D04_WatkinsC_202.1
F06_WatkinsC_211.3
H18_WatkinsC_219.1
H08_WatkinsC_220.1
J08_WatkinsC_221.1
L08_WatkinsC_222.1
B10_WatkinsC_225.1
D10_WatkinsC_226.1
F10_WatkinsC_227.3
H10_WatkinsC_228.1
L10_WatkinsC_230.1
N10_WatkinsC_231.2
D12_WatkinsC_234.3
F12_WatkinsC_235.3
H12_WatkinsC_236.1
N12_WatkinsC_239.1
H18_WatkinsC_260.1
J18_WatkinsC_261.1
L18_WatkinsC_262.1
N18_WatkinsC_263.1
P18_WatkinsC_264.1
B20_WatkinsC_265.1
D20_WatkinsC_266.1
F20_WatkinsC_267.1
H20_WatkinsC_268.1
J20_WatkinsC_269.1
L20_WatkinsC_270.1
N20_WatkinsC_271.1
P20_WatkinsC_272.1
B22_WatkinsC_273.1
D22_WatkinsC_274.1
F22_WatkinsC_275.1
H22_WatkinsC_276.1
J22_WatkinsC_277.1
L22_WatkinsC_278.2
N22_WatkinsC_279.1
P22_WatkinsC_280.1
B24_WatkinsC_281.1
D24_WatkinsC_282.1
F24_WatkinsC_283.1
H24_WatkinsC_284.1
J24_WatkinsC_285.1
L24_WatkinsC_286.1
N24_WatkinsC_287.1
P24_WatkinsC_288.1
WatkinsD_289.1_A01
WatkinsD_290.1_C01
WatkinsD_291.1_E01
WatkinsD_292.1_G01
WatkinsD_325.1_I09
WatkinsD_329.2_A11
WatkinsD_332.1_G11
WatkinsD_333.1_I11
WatkinsD_334.1_K11
WatkinsD_335.1_M11
WatkinsD_336.1_O11
WatkinsD_337.1_A13
WatkinsD_338.1_C13
WatkinsD_339.1_E13
WatkinsD_340.1_G13
WatkinsD_341.1_I13
WatkinsD_342.2_K13
WatkinsD_343.2_M13
WatkinsD_344.1_O13
WatkinsD_345.1_A15
WatkinsD_346.1_C15
WatkinsD_347.1_E15
WatkinsD_348.1_G15
WatkinsD_349.1_I15
WatkinsD_350_K15
WatkinsD_351.1_M15
WatkinsD_352.1_O15
WatkinsD_353.1_A17
WatkinsD_354.1_C17
WatkinsD_355.1_E17
WatkinsD_356.1_G17
WatkinsD_357.2_I17
WatkinsD_358.1_K17
WatkinsD_359.1_M17
WatkinsD_360.1_O17
WatkinsD_361.1_A19
WatkinsD_362.1_C19
WatkinsD_363.1_E19
WatkinsD_364.1_G19
WatkinsD_365.1_I19
WatkinsD_366.1_K19
WatkinsD_367.3_M19
WatkinsD_368.1_O19
WatkinsD_369.2_A21
WatkinsD_370.1_C21
WatkinsD_371.2_E21
WatkinsD_383.1_M23
WatkinsD_384.1_O23
WatkinsE_385.2_A02
WatkinsE_386.1_C02
WatkinsE_387.1_E02
WatkinsE_388.1_G02
WatkinsE_389.1_I02
WatkinsE_390.1_K02
WatkinsE_391.1_M02
WatkinsE_392.1_O02
WatkinsE_393.1_A04
WatkinsE_394.1_C04
WatkinsE_395.1_E04
WatkinsE_396.1_G04
WatkinsE_397.1_I04
WatkinsE_401.1_A06
WatkinsE_402.1_C06
WatkinsE_403.1_E06
WatkinsE_448.1_O16
WatkinsE_449.1_A18
WatkinsE_450.3_C18
WatkinsE_451.1_E18
WatkinsE_477.1_I24
WatkinsE_479.1_M24
WatkinsE_480.1_O24
WatkinsF_481.1_B01
WatkinsF_482.1_D01
WatkinsF_483.1_F01
WatkinsF_484.1_H01
WatkinsF_490.1_D03
WatkinsF_491.1_F03
WatkinsF_492.1_H03
WatkinsF_494.1_L03
WatkinsF_508.2_H07
WatkinsF_509.1_J07
WatkinsF_510.1_L07
WatkinsF_531.1_F13
WatkinsF_539.1_F15
WatkinsF_540.1_H15
WatkinsF_541.3_J15
WatkinsF_542.1_L15
WatkinsF_543.2_N15
WatkinsF_544.1_P15
WatkinsF_545.1_B17
WatkinsF_546.1_D17
WatkinsF_547.1_F17
WatkinsF_548.1_H17
WatkinsF_549.1_J17
WatkinsF_550.2_L17
WatkinsF_551.1_N17
WatkinsF_552.2_P17
WatkinsF_553.2_B19
WatkinsF_554.1_D19
WatkinsF_555.1_F19
WatkinsF_556.1_H19
WatkinsF_557.1_J19
WatkinsF_558.1_L19
WatkinsF_559.1_N19
WatkinsF_560.1_P19
WatkinsF_561.1_B21
WatkinsF_562.1_D21
WatkinsF_563.1_F21
WatkinsF_564.1_H21
WatkinsF_565.1_J21
WatkinsF_566.1_L21
WatkinsF_567.1_N21
WatkinsF_569.1_B23
WatkinsF_570.1_D23
WatkinsG_590.1_L04
WatkinsG_591.1_N04
WatkinsG_592.1_P04
WatkinsG_593.1_B06
N18_WatkinsG_594.2
WatkinsG_595.1_F06
WatkinsG_596.3_H06
WatkinsG_597.1_J06
WatkinsG_598.1_L06
WatkinsG_599.1_N06
WatkinsG_600.1_P06
WatkinsG_601.1_B08
WatkinsG_602.2_D08
WatkinsG_603.1_F08
WatkinsG_604.2_H08
WatkinsG_606.1_L08
WatkinsG_607.1_N08
WatkinsG_608.1_P08
WatkinsG_609.1_B10
WatkinsG_610.1_D10
WatkinsG_611.1_F10
WatkinsG_612.1_H10
WatkinsG_613.1_J10
WatkinsG_614.1_L10
WatkinsG_615.2_N10
WatkinsG_616.1_P10
WatkinsG_617.1_B12
WatkinsG_618.2_D12
WatkinsG_619.1_F12
WatkinsG_620.1_H12
WatkinsG_621.1_J12
WatkinsG_622.1_L12
WatkinsG_623.3_N12
WatkinsG_624.3_P12
WatkinsG_634.1_D16
WatkinsG_635.1_F16
WatkinsG_638.1_L16
WatkinsG_639.1_N16
WatkinsG_662.1_L22
WatkinsG_663.1_N22
WatkinsG_668.1_H24
WatkinsG_670.1_L24
WatkinsG_672.1_P24
I01_WatkinsH_677.2
O01_WatkinsH_680.1
E03_WatkinsH_683.1
I03_WatkinsH_685.1
O03_WatkinsH_688.1
A05_WatkinsH_689.1
C05_WatkinsH_690.1
E05_WatkinsH_691.1
O15_WatkinsH_737.1
E21_WatkinsH_756.1
I21_WatkinsH_758.2
P10_WatkinsI_777.1
D08_WatkinsI_778.1
P08_WatkinsI_784.1
J02_WatkinsI_806.1
C04_Watkins_I_D8
N05_Watkins_I_F8
E02_WatkinsA_3.4
G02_WatkinsA_4.1
I12_WatkinsA_45.1
P03_WatkinsB_112.2
H11_WatkinsB_140.1
F13_WatkinsB_147.1
P19_WatkinsB_176.1
N04_WatkinsC_207.2
J12_WatkinsC_237.2
L12_WatkinsC_238.1
D11_Watkins_1190240
P12_WatkinsC_240.2
WatkinsD_293.1_I01
WatkinsD_294.1_K01
WatkinsD_295.1_M01
WatkinsD_296.1_O01
WatkinsD_299.1_E03
WatkinsD_300.1_G03
WatkinsD_301.1_I03
WatkinsD_302.1_K03
WatkinsD_303.1_M03
WatkinsD_306.1_C05
WatkinsD_307.1_E05
J18_WatkinsD_308.1
WatkinsD_309.1_I05
WatkinsD_310.1_K05
WatkinsD_311.1_M05
WatkinsD_312.1_O05
WatkinsD_327.1_M09
WatkinsD_373.1_I21
WatkinsD_374.2_K21
WatkinsD_375.1_M21
WatkinsD_376.2_O21
WatkinsD_377.1_A23
WatkinsD_378.1_C23
WatkinsD_379.1_E23
WatkinsD_380.1_G23
WatkinsE_398.1_K04
WatkinsE_404.2_G06
WatkinsE_405.1_I06
WatkinsE_452.2_G18
WatkinsE_453.1_I18
WatkinsE_454.1_K18
WatkinsE_455.2_M18
WatkinsE_456.1_O18
WatkinsE_457.1_A20
WatkinsE_458.2_C20
WatkinsE_459.1_E20
WatkinsE_460.1_G20
WatkinsE_461.1_I20
WatkinsE_462.2_K20
WatkinsE_463.1_M20
WatkinsE_464.1_O20
WatkinsE_465.1_A22
WatkinsE_466.3_C22
WatkinsE_467.1_E22
WatkinsE_468.1_G22
WatkinsE_469.1_I22
WatkinsE_470.1_K22
WatkinsE_471.1_M22
WatkinsE_472.1_O22
WatkinsE_473.1_A24
WatkinsE_474.1_C24
WatkinsE_475.1_E24
WatkinsE_476.2_G24
WatkinsE_478.1_K24
WatkinsF_498.1_D05
WatkinsF_500.1_H05
WatkinsF_501.1_J05
WatkinsF_505.1_B07
WatkinsF_506.1_D07
WatkinsF_513.1_B09
WatkinsF_514.2_D09
WatkinsF_515.1_F09
WatkinsF_529.1_B13
WatkinsF_530.1_D13
WatkinsF_571.1_F23
WatkinsF_572.1_H23
WatkinsF_573.1_J23
WatkinsF_574.1_L23
WatkinsF_575.2_N23
WatkinsF_576.1_P23
WatkinsG_577.1_B02
WatkinsG_578.1_D02
WatkinsG_579.1_F02
WatkinsG_580.1_H02
WatkinsG_581.1_J02
WatkinsG_625.1_B14
WatkinsG_626.1_D14
WatkinsG_627.1_F14
WatkinsG_628.2_H14
WatkinsG_629.1_J14
WatkinsG_630.1_L14
WatkinsG_631.1_N14
WatkinsG_632.1_P14
WatkinsG_637.1_J16
WatkinsG_640.1_P16
WatkinsG_664.1_P22
WatkinsG_665.2_B24
WatkinsG_666.4_D24
WatkinsG_667.1_F24
C01_WatkinsH_674.1
K01_WatkinsH_678.1
A03_WatkinsH_681.1
G03_WatkinsH_684.1
I07_WatkinsH_701.1
K07_WatkinsH_702.1
O07_WatkinsH_704.1
A09_WatkinsH_705.1
C13_WatkinsH_723.1
M13_WatkinsH_728.1
O13_WatkinsH_729.1
G15_WatkinsH_733.1
G17_WatkinsH_741.1
A02_WatkinsA_1.2
E12_WatkinsA_43.1
G12_WatkinsA_44.1
N03_WatkinsB_111.1
L11_WatkinsB_142.1
B06_WatkinsC_209.1
H06_WatkinsC_212.1
J06_WatkinsC_213.1
L06_WatkinsC_214.1
N06_WatkinsC_215.1
P06_WatkinsC_216.1
B08_WatkinsC_217.1
D08_WatkinsC_218.1
H16_WatkinsC_252.1
J16_WatkinsC_253.1
L16_WatkinsC_254.1
N16_WatkinsC_255.1
P16_WatkinsC_256.1
B18_WatkinsC_257.2
D18_WatkinsC_258.1
F18_WatkinsC_259.1
WatkinsD_305.1_A05
WatkinsD_328.1_O09
WatkinsD_330.1_C11
WatkinsF_485.2_J01
WatkinsF_493.1_J03
WatkinsF_495.1_N03
WatkinsF_496.1_P03
WatkinsF_497.1_B05
WatkinsF_533.1_J13
WatkinsF_535.3_N13
WatkinsF_536.2_P13
WatkinsF_537.1_B15
WatkinsF_538.1_D15
WatkinsG_636.2_H16
E01_WatkinsH_675.1
G01_WatkinsH_676.3
K03_WatkinsH_686.1
M03_WatkinsH_687.1
K15_WatkinsH_735.1
I17_WatkinsH_742.1
C19_WatkinsH_747.1
A23_WatkinsH_762.2
I23_WatkinsH_766.1
O23_WatkinsH_769.2
J10_WatkinsI_774.2
D04_WatkinsI_811.1
A15_Watkins_I_C6
E11_Watkins_1190254
WatkinsD_331.2_E11
H02_WatkinsC_196.4
M24_WatkinsI_815.1
WatkinsF_486.1_L01
WatkinsF_487.1_N01
WatkinsF_488.1_P01
WatkinsF_489.1_B03
WatkinsG_661.1_J22
WatkinsG_671.1_N24
A01_WatkinsH_673.1
I15_WatkinsH_734.1
M15_WatkinsH_736.2
E17_WatkinsH_740.2
K17_WatkinsH_743.1
O17_WatkinsH_745.1
A19_WatkinsH_746.1
E19_WatkinsH_748.1
G19_WatkinsH_749.1
I19_WatkinsH_750.1
K19_WatkinsH_751.1
M19_WatkinsH_752.1
O19_WatkinsH_753.1
A21_WatkinsH_754.1
C21_WatkinsH_755.1
K21_WatkinsH_759.2
M21_WatkinsH_760.1
O21_WatkinsH_761.1
G23_WatkinsH_765.1
K23_WatkinsH_767.1
B10_WatkinsI_770.1
D10_WatkinsI_771.1
F10_WatkinsI_772.1
H10_WatkinsI_773.1
L10_WatkinsI_775.2
N10_WatkinsI_776.1
F08_WatkinsI_779.1
H08_WatkinsI_780.2
J08_WatkinsI_781.1
L08_WatkinsI_782.3
N08_WatkinsI_783.1
P09_WatkinsI_786.1
F06_WatkinsI_787.1
L06_WatkinsI_790.1
N06_WatkinsI_792.1
P06_WatkinsI_793.3
B07_WatkinsI_794.1
H04_WatkinsI_797.1
J04_WatkinsI_798.1
L04_WatkinsI_799.2
N04_WatkinsI_800.1
P04_WatkinsI_801.2
B06_WatkinsI_802.1
F02_WatkinsI_804.1
H02_WatkinsI_805.1
N02_WatkinsI_808.2
