# Supplementary material for: High‐density genotyping of the A.E. Watkins Collection of hexaploid landraces identifies a large molecular diversity compared to elite bread wheat
Source: Plant Biotechnol J. 2017 Jul 28;16(1):165–75. doi: 10.1111/pbi.12757 (PMC5785351; doi:10.1111/pbi.12757)
Supplement: Supplementary file 2 — File S2 Principal co‐ordinate plots of Watkins accessions coloured by country of origin. [file PBI-16-165-s001.xlsx]

## Sheet: European Regions
	V1	V2	V3	Order	Watkins Number	acc_name	wat_name	wat_type	Glume_col	GLume_surface	Awn_colour	Grain_colour	Wax	Awn_type	origin	COUNTRY of origin	locality	Region	Europe
218	0.105453	0.0768418	-0.0875116	218	Watkins_225		Canary 2	V11	White	Smooth	White	White	*	Bearded	CRY	Canary Islands	Grand Canary	Canary Islands	Canary Islands
253	0.0846676	0.113325	0.114675	253	Watkins_260		Canary 2	V12	White	Smooth	White	Red	*	Bearded	CRY	Canary Islands	Grand Canary	Canary Islands	Canary Islands
254	0.0373902	0.101473	0.110976	254	Watkins_261		Canary 1	V12	White	Smooth	White	Red	*	Bearded	CRY	Canary Islands	Grand Canary	Canary Islands	Canary Islands
255	0.035103	0.101406	0.1099	255	Watkins_262		Canary 2	V12	White	Smooth	White	Red	*	Bearded	CRY	Canary Islands	Grand Canary	Canary Islands	Canary Islands
256	0.0376889	0.0833584	0.0773271	256	Watkins_263		Canary 2	V12	White	Smooth	White	Red	*	Bearded	CRY	Canary Islands	Grand Canary	Canary Islands	Canary Islands
257	0.0484573	0.0858386	0.0372281	257	Watkins_264		Canary 4	V12	White	Smooth	White	Red	*	Bearded	CRY	Canary Islands	Teneriffe	Canary Islands	Canary Islands
258	0.094799	0.0080855	-0.0859111	258	Watkins_265		Canary 3	V12	White	Smooth	White	Red	*	Bearded	CRY	Canary Islands	Teneriffe	Canary Islands	Canary Islands
539	-0.00345257	0.0584053	0.0228804	539	Watkins_552		Canary 4	V15	Red	Smooth	Red	Red	*	Bearded	CRY	Canary Islands	Teneriffe	Canary Islands	Canary Islands
540	0.104327	0.0820718	-0.046659	540	Watkins_553		Canary 1	V15	Red	Smooth	Red	Red	*	Bearded	CRY	Canary Islands	Grand Canary	Canary Islands	Canary Islands
541	0.0698214	0.0592263	0.0272369	541	Watkins_554		Canary 4	V15	Red	Smooth	Red	Red	*	Bearded	CRY	Canary Islands	Teneriffe	Canary Islands	Canary Islands
543	0.031131	0.0339692	0.0670652	543	Watkins_556		Canary 4	V15	Red	Smooth	Red	Red	*	Bearded	CRY	Canary Islands	Teneriffe	Canary Islands	Canary Islands
544	0.0390424	-0.00530874	-0.0107849	544	Watkins_557		Canary 4	V15	Red	Smooth	Red	Red	*	Bearded	CRY	Canary Islands	Teneriffe	Canary Islands	Canary Islands
545	0.0468776	-0.0167762	-0.00802098	545	Watkins_558		Canary 4	V15	Red	Smooth	Red	Red	*	Bearded	CRY	Canary Islands	Teneriffe	Canary Islands	Canary Islands
12	0.0945008	-0.0157849	-0.0379529	12	Watkins_013	Bebrovo	Varna 6	V1	White	Smooth	*	White	*	Awnless 1	BGR	Bulgaria	Elena (German seed)	Europe	Eastern Europe
69	0.0322544	-0.154236	0.030183	69	Watkins_071	Constantin	Varna 7	V2	White	Smooth	*	Red	*	Awnless 1	BGR	Bulgaria	Elena	Europe	Eastern Europe
71	0.04147	-0.126426	0.027431	71	Watkins_073	Bebrovo	Varna 6	V2	White	Smooth	*	Red	*	Awnless 1	BGR	Bulgaria	Elena (German seed)	Europe	Eastern Europe
154	-0.121001	-0.00340524	-0.033366	154	Watkins_159	Constantin	Varna 7	V4	Red	Smooth	*	Red	*	Awnless 1	BGR	Bulgaria	Elena	Europe	Eastern Europe
336	-0.00735904	-0.113616	0.0314981	336	Watkins_345		Varna 39	V12	White	Smooth	White	Red	*	Bearded	BGR	Bulgaria	Kozelovo (Roustchouk)	Europe	Eastern Europe
337	-0.00913884	-0.114936	0.0326077	337	Watkins_346		Varna 14	V12	White	Smooth	White	Red	*	Bearded	BGR	Bulgaria	Konstandenez	Europe	Eastern Europe
338	0.0338089	-0.143226	-0.0063286	338	Watkins_347		Varna 30	V12	White	Smooth	White	Red	*	Bearded	BGR	Bulgaria	Tsvetkovitzi (Gabravo)	Europe	Eastern Europe
339	0.0216359	-0.0879647	0.0199473	339	Watkins_348		Varna 42	V12	White	Smooth	White	Red	*	Bearded	BGR	Bulgaria	Dere (? Derekoj- Shumen)	Europe	Eastern Europe
340	0.0267696	-0.0890641	-0.0333212	340	Watkins_349	Golema Franga	Varna 25	V12	White	Smooth	White	Red	*	Bearded	BGR	Bulgaria	Varna- Voditza	Europe	Eastern Europe
357	0.0115749	-0.0856996	0.039829	357	Watkins_367	Bregari	Varna 11	V12	White	Smooth	White	Red	*	Bearded	BGR	Bulgaria	Pleven	Europe	Eastern Europe
608	0.0858243	-0.0404393	-0.0375687	608	Watkins_621		Varna 20	V15	Red	Smooth	Red	Red	*	Bearded	BGR	Bulgaria	Popovo	Europe	Eastern Europe
609	-0.00412616	-0.124174	0.0361748	609	Watkins_622	Shumen	Varna 29	V15	Red	Smooth	Red	Red	*	Bearded	BGR	Bulgaria	Torlak- Razgrad	Europe	Eastern Europe
610	0.018133	-0.122528	-0.00946737	610	Watkins_623		Varna 14	V15	Red	Smooth	Red	Red	*	Bearded	BGR	Bulgaria	Konstandenez	Europe	Eastern Europe
611	0.0270078	-0.0991127	-0.0189448	611	Watkins_624	Svalene	Varna 17	V15	Red	Smooth	Red	Red	*	Bearded	BGR	Bulgaria	Vetovo	Europe	Eastern Europe
224	0.0575846	-0.0927866	9.70405e-05	224	Watkins_231		Hungary 6	V11	White	Smooth	White	White	*	Bearded	HUN	Hungary		Europe	Eastern Europe
327	0.0619682	-0.0916766	-0.0369878	327	Watkins_336		Hungary 2	V12	White	Smooth	White	Red	*	Bearded	HUN	Hungary		Europe	Eastern Europe
328	0.0353282	-0.160092	0.0175365	328	Watkins_337		Hungary 3	V12	White	Smooth	White	Red	*	Bearded	HUN	Hungary		Europe	Eastern Europe
329	0.0341236	-0.161692	-0.000819571	329	Watkins_338		Hungary 6	V12	White	Smooth	White	Red	*	Bearded	HUN	Hungary		Europe	Eastern Europe
621	0.0568919	-0.173656	-0.020961	621	Watkins_634		Hungary 2	V15	Red	Smooth	Red	Red	*	Bearded	HUN	Hungary		Europe	Eastern Europe
622	0.120394	-0.0264595	-0.0898608	622	Watkins_635		Hungary 4	V15	Red	Smooth	Red	Red	*	Bearded	HUN	Hungary		Europe	Eastern Europe
813	0.0404958	-0.031229	0.042831	813	Watkins_912		Hungary 5	V12	White	Smooth	White	Red	*	Bearded	HUN	Hungary		Europe	Eastern Europe
33	0.0422522	-0.117079	0.0211024	33	Watkins_035	Blondynka	Poland 5	V1	White	Smooth	*	White	*	Awnless 1	POL	Poland		Europe	Eastern Europe
34	0.0418535	-0.111624	0.0188517	34	Watkins_036	Bialy Krzyz Ryxa	Poland 4	V1	White	Smooth	*	White	*	Awnless 1	POL	Poland		Europe	Eastern Europe
35	0.0488498	-0.121164	0.0179613	35	Watkins_037	Wysololitewka Sobieszynska	Poland 16	V1	White	Smooth	*	White	*	Awnless 1	POL	Poland		Europe	Eastern Europe
36	0.0485313	-0.120621	0.0185746	36	Watkins_038	Graniatka Dankowska	Poland 11	V1	White	Smooth	*	White	*	Awnless 1	POL	Poland		Europe	Eastern Europe
86	0.0135259	0.0597264	0.0579815	86	Watkins_088	Trigo preto rijo	Portugal 44	V2	White	Smooth	*	Red	*	Awnless 1	POL	Poland	Castro Verde	Europe	Eastern Europe
95	0.0728097	-0.0698986	0.000845523	95	Watkins_097	Bialy Krzyz Ryxa	Poland 4	V2	White	Smooth	*	Red	*	Awnless 1	POL	Poland		Europe	Eastern Europe
96	0.0469382	-0.163353	-0.00848365	96	Watkins_098	Hors Concurs	Poland 8	V2	White	Smooth	*	Red	*	Awnless 1	POL	Poland		Europe	Eastern Europe
97	0.0186819	-0.111063	0.0618008	97	Watkins_099	Kolben Heinego	Poland 19	V2	White	Smooth	*	Red	*	Awnless 1	POL	Poland		Europe	Eastern Europe
98	0.0789964	-0.0180042	-0.0528512	98	Watkins_100	Kitnouska	Poland 25	V2	White	Smooth	*	Red	*	Awnless 1	POL	Poland		Europe	Eastern Europe
174	0.0329678	-0.141487	0.0255331	174	Watkins_181	Kujawianka Wieclawicka	Poland 1	V4	Red	Smooth	*	Red	*	Awnless 1	POL	Poland		Europe	Eastern Europe
175	0.0456628	-0.10788	0.0136093	175	Watkins_182	Superelekta Kleszczynskich	Poland 13	V4	Red	Smooth	*	Red	*	Awnless 1	POL	Poland		Europe	Eastern Europe
176	-0.0106052	-0.126537	0.0723484	176	Watkins_183	Extra Kolben Heinego	Poland 18	V4	Red	Smooth	*	Red	*	Awnless 1	POL	Poland		Europe	Eastern Europe
177	-0.0102968	-0.12736	0.0721544	177	Watkins_184	Surka Cezostna	Poland 23	V4	Red	Smooth	*	Red	*	Awnless 1	POL	Poland		Europe	Eastern Europe
467	-0.21372	0.0324659	-0.0464215	467	Watkins_479	Ostka Wieclawicka	Poland 2	V12	White	Smooth	White	Red	*	Bearded	POL	Poland		Europe	Eastern Europe
468	0.070242	-0.0927515	-0.0224437	468	Watkins_480	Hanka	Poland 12	V12	White	Smooth	White	Red	*	Bearded	POL	Poland		Europe	Eastern Europe
469	0.0477552	-0.146697	-0.0212482	469	Watkins_481	Ostka Skomoroska	Poland 3	V12	White	Smooth	White	Red	*	Bearded	POL	Poland		Europe	Eastern Europe
470	0.0478554	-0.145504	-0.0206984	470	Watkins_482	Hors Concurs	Poland 8	V12	White	Smooth	White	Red	*	Bearded	POL	Poland		Europe	Eastern Europe
471	-0.0548814	1.87379e-05	-0.0158959	471	Watkins_483	Surka Oscista	Poland 21	V12	White	Smooth	White	Red	*	Bearded	POL	Poland		Europe	Eastern Europe
656	-0.0361716	-0.0365443	-0.0828382	656	Watkins_670	Zlotka Miczynskiego	Poland 9	V15	Red	Smooth	Red	Red	*	Bearded	POL	Poland		Europe	Eastern Europe
658	0.0549193	-0.14813	-0.0272604	658	Watkins_672	Zaborzanka	Poland 17	V15	Red	Smooth	Red	Red	*	Bearded	POL	Poland		Europe	Eastern Europe
94	0.0466058	-0.083227	0.012848	94	Watkins_096	A.26	Rumania 8	V2	White	Smooth	*	Red	*	Awnless 1	ROM	Romania		Europe	Eastern Europe
436	-0.0627203	-0.0422298	-0.0663286	436	Watkins_448	Tiganesti 653	Rumania 4	V12	White	Smooth	White	Red	*	Bearded	ROM	Romania		Europe	Eastern Europe
437	-0.196374	0.0564305	-0.0303623	437	Watkins_449	Todiresti	Rumania 10	V12	White	Smooth	White	Red	*	Bearded	ROM	Romania		Europe	Eastern Europe
438	0.0229148	-0.146735	0.0364034	438	Watkins_450	Miercurea Ciucului	Rumania 14	V12	White	Smooth	White	Red	*	Bearded	ROM	Romania		Europe	Eastern Europe
439	0.0222467	-0.154707	0.0338981	439	Watkins_451	Samanta 117	Rumania 11	V12	White	Smooth	White	Red	*	Bearded	ROM	Romania		Europe	Eastern Europe
648	0.00203325	-0.124413	0.0383685	648	Watkins_662	Samanta 1252	Rumania 3	V15	Red	Smooth	Red	Red	*	Bearded	ROM	Romania		Europe	Eastern Europe
649	0.0417145	-0.0696784	0.00231838	649	Watkins_663	I.C.A.R.1	Rumania 12	V15	Red	Smooth	Red	Red	*	Bearded	ROM	Romania		Europe	Eastern Europe
13	0.0254308	-0.133358	0.0323346	13	Watkins_014		Sarajevo 4	V1	White	Smooth	*	White	*	Awnless 1	YUG	Yugoslavia	Vissegrad- Sarajevo- Bosnia	Europe	Eastern Europe
14	0.0413276	-0.143815	0.0344599	14	Watkins_015		Sarajevo 13	V1	White	Smooth	*	White	*	Awnless 1	YUG	Yugoslavia	Uzice- Bosnia	Europe	Eastern Europe
70	0.0455358	-0.137996	0.0327055	70	Watkins_072	Rustic winter	Croatia 18	V2	White	Smooth	*	Red	*	Awnless 1	YUG	Yugoslavia	Kozarice- Novska- Croatia	Europe	Eastern Europe
72	0.104923	-0.00822644	-0.0679758	72	Watkins_074	Bon Fermier	Croatia 12	V2	White	Smooth	*	Red	*	Awnless 1	YUG	Yugoslavia	Zagreb- Croatia	Europe	Eastern Europe
73	0.10343	-0.0298631	-0.0581241	73	Watkins_075	Potiska	Belgrade 1	V2	White	Smooth	*	Red	*	Awnless 1	YUG	Yugoslavia	Novi Sad	Europe	Eastern Europe
74	0.0914451	-0.06354	-0.0550166	74	Watkins_076	Bon Fermier	Croatia 12	V2	White	Smooth	*	Red	*	Awnless 1	YUG	Yugoslavia	Zagreb- Croatia	Europe	Eastern Europe
75	0.0923902	-0.0181049	-0.0576641	75	Watkins_077	Native winter	Croatia 7	V2	White	Smooth	*	Red	*	Awnless 1	YUG	Yugoslavia	Novi Marof- Croatia	Europe	Eastern Europe
76	0.0454707	-0.126833	0.0305365	76	Watkins_078	Native winter	Croatia 6	V2	White	Smooth	*	Red	*	Awnless 1	YUG	Yugoslavia	Vidovec- Varazdin- Croatia	Europe	Eastern Europe
112	0.0720195	0.0711122	0.0546529	112	Watkins_115		Dalmatia 4	V3	Red	Smooth	*	White	*	Awnless 1	YUG	Yugoslavia	Napolica- Dalmatia	Europe	Eastern Europe
151	0.06585	-0.133113	-0.0253998	151	Watkins_156	Native winter	Croatia 3	V4	Red	Smooth	*	Red	*	Awnless 1	YUG	Yugoslavia	Martijanec- Varazdin- Croatia	Europe	Eastern Europe
152	0.0842122	-0.0683396	-0.0686791	152	Watkins_157	Somod Golica winter St. 1/14	Croatia 15	V4	Red	Smooth	*	Red	*	Awnless 1	YUG	Yugoslavia	Somod Golica- Zagreb- Croatia	Europe	Eastern Europe
172	0.0434603	-0.0230659	0.0256865	172	Watkins_178		Dalmatia 2	V3	Red	Smooth	*	White	*	Awnless 1	YUG	Yugoslavia	Sinj- Dalmatia	Europe	Eastern Europe
227	0.0324252	-0.132595	0.0256068	227	Watkins_234		Sarajevo 1	V11	White	Smooth	White	White	*	Bearded	YUG	Yugoslavia	Rogatica- Sarajevo- Bosnia	Europe	Eastern Europe
341	-0.00625573	-0.0928735	0.0606158	341	Watkins_351		Sarajevo 14	V12	White	Smooth	White	Red	*	Bearded	YUG	Yugoslavia	Cajetina- c.30km SW of Uzice- Bosnia	Europe	Eastern Europe
342	-0.110365	-0.0346843	0.040883	342	Watkins_352		Sarajevo 8	V12	White	Smooth	White	Red	*	Bearded	YUG	Yugoslavia	Bugojno- Travnik- Bosnia	Europe	Eastern Europe
343	0.0615187	-0.0819802	-0.0388407	343	Watkins_353		Sarajevo 10	V12	White	Smooth	White	Red	*	Bearded	YUG	Yugoslavia	Broko- Tuzla- Bosnia	Europe	Eastern Europe
344	0.0269008	-0.14287	0.0324703	344	Watkins_354		Sarajevo 3	V12	White	Smooth	White	Red	*	Bearded	YUG	Yugoslavia	Visegrad- Sarajevo- Bosnia	Europe	Eastern Europe
345	0.0754536	0.0251716	0.0434186	345	Watkins_355		Dalmatia 5	V12	White	Smooth	White	Red	*	Bearded	YUG	Yugoslavia	Bukovica- Dalmatia	Europe	Eastern Europe
346	0.02509	-0.0302268	0.0368937	346	Watkins_356		Dalmatia 5	V12	White	Smooth	White	Red	*	Bearded	YUG	Yugoslavia	Bukovica- Dalmatia	Europe	Eastern Europe
347	0.0767344	0.0224937	0.0447407	347	Watkins_357		Dalmatia 2	V12	White	Smooth	White	Red	*	Bearded	YUG	Yugoslavia	Sinj- Dalmatia	Europe	Eastern Europe
348	0.0590201	-0.0370033	-0.0479011	348	Watkins_358		Dalmatia 4	V12	White	Smooth	White	Red	*	Bearded	YUG	Yugoslavia	Napolica- Dalmatia	Europe	Eastern Europe
349	0.0266345	-0.0281307	0.0390296	349	Watkins_359		Dalmatia 4	V12	White	Smooth	White	Red	*	Bearded	YUG	Yugoslavia	Napolica- Dalmatia	Europe	Eastern Europe
350	0.024981	-0.115038	0.0321434	350	Watkins_360	Veliko Hoce	Belgrade 10	V12	White	Smooth	White	Red	*	Bearded	YUG	Yugoslavia	Veliko Hoce	Europe	Eastern Europe
351	0.0335194	-0.0963158	0.0353821	351	Watkins_361		Belgrade 11	V15	Red	Smooth	Red	Red	*	Bearded	YUG	Yugoslavia	Donja Banica	Europe	Eastern Europe
352	0.0248886	-0.115645	0.0316964	352	Watkins_362		Belgrade 4	V12	White	Smooth	White	Red	*	Bearded	YUG	Yugoslavia	Nova Varos	Europe	Eastern Europe
353	0.0298416	-0.0363519	-0.0289894	353	Watkins_363	Veliko Hoce	Belgrade 10	V12	White	Smooth	White	Red	*	Bearded	YUG	Yugoslavia	Veliko Hoce	Europe	Eastern Europe
354	0.0331795	-0.0993584	-0.0309794	354	Watkins_364		Belgrade 4	V12	White	Smooth	White	Red	*	Bearded	YUG	Yugoslavia	Nova Varos	Europe	Eastern Europe
355	0.0105549	-0.0858362	0.0394782	355	Watkins_365		Belgrade 5	V12	White	Smooth	White	Red	*	Bearded	YUG	Yugoslavia	Kriva Palanka	Europe	Eastern Europe
356	0.0328741	-0.0972891	0.0333931	356	Watkins_366	Veliko Hoce	Belgrade 10	V15	Red	Smooth	Red	Red	*	Bearded	YUG	Yugoslavia	Veliko Hoce	Europe	Eastern Europe
358	0.00125754	-0.123624	0.0390938	358	Watkins_368	Prolific	Croatia 13	V12	White	Smooth	White	Red	*	Bearded	YUG	Yugoslavia	Zagreb- Croatia	Europe	Eastern Europe
359	0.102747	0.0598995	-0.139815	359	Watkins_369	Native winter	Croatia 10	V12	White	Smooth	White	Red	*	Bearded	YUG	Yugoslavia	Soblinec- Sv. Ivan Zelina- Croatia	Europe	Eastern Europe
360	0.119749	0.0385724	-0.11843	360	Watkins_370	Native winter	Croatia 6	V12	White	Smooth	White	Red	*	Bearded	YUG	Yugoslavia	Vidovec- Varazdin- Croatia	Europe	Eastern Europe
361	0.0453544	-0.141198	-0.0130042	361	Watkins_371	Winter No. 6	Croatia 16	V12	White	Smooth	White	Red	*	Bearded	YUG	Yugoslavia	Krizevci- Croatia	Europe	Eastern Europe
594	0.098099	0.00718858	-0.0854913	594	Watkins_607	Veliko Hoce	Belgrade 10	V15	Red	Smooth	Red	Red	*	Bearded	YUG	Yugoslavia	Veliko Hoce	Europe	Eastern Europe
595	0.0518537	-0.120822	0.0243829	595	Watkins_608	Native winter	Croatia 3	V15	Red	Smooth	Red	Red	*	Bearded	YUG	Yugoslavia	Martijanec- Varazdin- Croatia	Europe	Eastern Europe
596	0.056272	0.0202865	0.0580768	596	Watkins_609		Dalmatia 5	V15	Red	Smooth	Red	Red	*	Bearded	YUG	Yugoslavia	Bukovica- Dalmatia	Europe	Eastern Europe
597	0.0229767	-0.1479	0.0350738	597	Watkins_610		Sarajevo 7	V15	Red	Smooth	Red	Red	*	Bearded	YUG	Yugoslavia	Travnik- Bosnia	Europe	Eastern Europe
598	0.047751	-0.140403	-0.023024	598	Watkins_611		Sarajevo 2	V15	Red	Smooth	Red	Red	*	Bearded	YUG	Yugoslavia	Rogatica- Sarajevo- Bosnia	Europe	Eastern Europe
599	0.112169	0.0552778	-0.158531	599	Watkins_612	Winter No.10	Croatia 17	V15	Red	Smooth	Red	Red	*	Bearded	YUG	Yugoslavia	Krizevci- Croatia	Europe	Eastern Europe
600	0.0443193	-0.0773807	0.00197967	600	Watkins_613		Belgrade 6	V15	Red	Smooth	Red	Red	*	Bearded	YUG	Yugoslavia	Prilep	Europe	Eastern Europe
601	0.0470798	-0.10426	-0.0301291	601	Watkins_614	Potiska	Belgrade 1	V15	Red	Smooth	Red	Red	*	Bearded	YUG	Yugoslavia	Novi Sad	Europe	Eastern Europe
602	0.0795789	-0.0488639	-0.0326577	602	Watkins_615	Native winter	Croatia 9	V15	Red	Smooth	Red	Red	*	Bearded	YUG	Yugoslavia	Sv Ivan Zelina- Croatia	Europe	Eastern Europe
603	0.090214	-0.0217674	-0.0308419	603	Watkins_616	Rustic winter	Croatia 19	V15	Red	Smooth	Red	Red	*	Bearded	YUG	Yugoslavia	Brestaca- Novska- Croatia	Europe	Eastern Europe
604	0.10341	0.0619844	-0.121204	604	Watkins_617	Rustic winter	Croatia 19	V15	Red	Smooth	Red	Red	*	Bearded	YUG	Yugoslavia	Brestaca- Novska- Croatia	Europe	Eastern Europe
605	0.0487975	-0.0912806	-0.0382515	605	Watkins_618	Veliko Hoce	Belgrade 10	V15	Red	Smooth	Red	Red	*	Bearded	YUG	Yugoslavia	Veliko Hoce	Europe	Eastern Europe
606	0.0445256	-0.13354	0.0174989	606	Watkins_619		Sarajevo 16	V15	Red	Smooth	Red	Red	*	Bearded	YUG	Yugoslavia	Velika Kladusa- Bosnia	Europe	Eastern Europe
607	0.0711403	-0.0935821	-0.0625212	607	Watkins_620	Native winter	Croatia 10	V15	Red	Smooth	Red	Red	*	Bearded	YUG	Yugoslavia	Sovlinec- Sv. Ivan Zelina- Croatia	Europe	Eastern Europe
654	-0.184676	0.0219361	-0.0204153	654	Watkins_668		Belgrade 9	C15	Red	Smooth	Red	Red	*	Bearded	YUG	Yugoslavia	Marena	Europe	Eastern Europe
170	-0.0571764	-0.0325691	-0.0293738	170	Watkins_176		Afghanistan 77	V4	Red	Smooth	*	Red	*	Awnless 1	AFG	Afghanistan		Middle East	Other
440	0.0277996	-0.147293	0.0232172	440	Watkins_452		Afghanistan 51	V12	White	Smooth	White	Red	*	Bearded	AFG	Afghanistan		Middle East	Other
441	-0.0237582	0.0614123	-0.027199	441	Watkins_453		Afghanistan 49	V12	White	Smooth	White	Red	*	Bearded	AFG	Afghanistan		Middle East	Other
442	0.0406841	0.0342133	-0.0498121	442	Watkins_454		Afghanistan 52	V12	White	Smooth	White	Red	*	Bearded	AFG	Afghanistan		Middle East	Other
443	-0.141153	-0.0200982	-0.0200618	443	Watkins_455		Afghanistan 85	V12	White	Smooth	White	Red	*	Bearded	AFG	Afghanistan		Middle East	Other
444	-0.164536	-0.0103318	-0.00465308	444	Watkins_456		Afghanistan 44	V12	White	Smooth	White	Red	*	Bearded	AFG	Afghanistan		Middle East	Other
445	-0.138758	-0.0278634	0.0305426	445	Watkins_457		Afghanistan 100	V12	White	Smooth	White	Red	*	Bearded	AFG	Afghanistan		Middle East	Other
446	0.0134933	0.0115273	-0.0247416	446	Watkins_458		Afghanistan 29	V12	White	Smooth	White	Red	*	Bearded	AFG	Afghanistan		Middle East	Other
447	-0.00342218	0.0108128	-0.0167752	447	Watkins_459		Afghanistan 56	V12	White	Smooth	White	Red	*	Bearded	AFG	Afghanistan		Middle East	Other
448	-0.0356635	-0.0870585	0.0199926	448	Watkins_460		Afghanistan 82	V12	White	Smooth	White	Red	*	Bearded	AFG	Afghanistan		Middle East	Other
449	-0.211299	0.022913	-0.0266951	449	Watkins_461		Afghanistan 41	V12	White	Smooth	White	Red	*	Bearded	AFG	Afghanistan		Middle East	Other
450	-0.0175289	0.0402775	-0.131736	450	Watkins_462		Afghanistan 17	V12	White	Smooth	White	Red	*	Bearded	AFG	Afghanistan		Middle East	Other
451	-0.154194	0.0370455	-0.0363015	451	Watkins_463		Afghanistan 5	V12	White	Smooth	White	Red	*	Bearded	AFG	Afghanistan		Middle East	Other
452	-0.00524801	0.0296628	-0.0975156	452	Watkins_464		Afghanistan 2	V12	White	Smooth	White	Red	*	Bearded	AFG	Afghanistan		Middle East	Other
453	-0.165218	0.0315033	-0.118456	453	Watkins_465		Afghanistan 45	V12	White	Smooth	White	Red	*	Bearded	AFG	Afghanistan		Middle East	Other
454	-0.169646	0.02581	-0.0449394	454	Watkins_466		Afghanistan 3	V12	White	Smooth	White	Red	*	Bearded	AFG	Afghanistan		Middle East	Other
455	-0.069808	0.0268367	-0.0805023	455	Watkins_467		Afghanistan 50	V12	White	Smooth	White	Red	*	Bearded	AFG	Afghanistan		Middle East	Other
456	-0.21512	0.0286988	-0.0270438	456	Watkins_468		Afghanistan 46	V12	White	Smooth	White	Red	*	Bearded	AFG	Afghanistan		Middle East	Other
457	-0.191694	0.0148986	-0.0228107	457	Watkins_469		Afghanistan 53	V12	White	Smooth	White	Red	*	Bearded	AFG	Afghanistan		Middle East	Other
458	-0.168246	0.0179166	-0.0164023	458	Watkins_470		Afghanistan 55	V12	White	Smooth	White	Red	*	Bearded	AFG	Afghanistan		Middle East	Other
459	-0.173493	0.0192695	-0.0155922	459	Watkins_471		Afghanistan 108	V12	White	Smooth	White	Red	*	Bearded	AFG	Afghanistan		Middle East	Other
460	-0.0983602	0.00741443	-0.0391687	460	Watkins_472		Afghanistan 107	V12	White	Smooth	White	Red	*	Bearded	AFG	Afghanistan		Middle East	Other
461	-0.169715	0.0340075	-0.0120858	461	Watkins_473		Afghanistan 105	V12	White	Smooth	White	Red	*	Bearded	AFG	Afghanistan		Middle East	Other
462	-0.1984	0.04318	-0.0322767	462	Watkins_474		Afghanistan 109	V12	White	Smooth	White	Red	*	Bearded	AFG	Afghanistan		Middle East	Other
463	-0.125364	-0.00231447	-0.0223509	463	Watkins_475		Afghanistan 110	V12	White	Smooth	White	Red	*	Bearded	AFG	Afghanistan		Middle East	Other
464	-0.188097	0.0243172	-0.020908	464	Watkins_476		Afghanistan 66	V12	White	Smooth	White	Red	*	Bearded	AFG	Afghanistan		Middle East	Other
466	-0.211301	0.0359741	-0.0469597	466	Watkins_478		Afghanistan 84	V12	White	Smooth	White	Red	*	Bearded	AFG	Afghanistan		Middle East	Other
516	-0.156499	0.0393228	-0.00705724	516	Watkins_529		Afghanistan 38	V14	Red	Smooth	? Red	White	*	Bearded	AFG	Afghanistan		Middle East	Other
517	-0.119047	-0.042453	0.0253576	517	Watkins_530		Afghanistan 60	V14	Red	Smooth	? Red	White	*	Bearded	AFG	Afghanistan		Middle East	Other
650	0.0414388	-0.0692108	0.00314188	650	Watkins_664		Afghanistan 46	V15	Red	Smooth	Red	Red	*	Bearded	AFG	Afghanistan		Middle East	Other
651	-0.0355434	-0.0389466	0.00630312	651	Watkins_665		Afghanistan 23	V15	Red	Smooth	Red	Red	*	Bearded	AFG	Afghanistan		Middle East	Other
652	-0.0304427	-0.035806	-0.00052056	652	Watkins_666		Afghanistan 18	V15	Red	Smooth	Red	Red	*	Bearded	AFG	Afghanistan		Middle East	Other
653	-0.0814234	0.056149	0.0394121	653	Watkins_667		Afghanistan 32	V15	Red	Smooth	Red	Red	*	Bearded	AFG	Afghanistan		Middle East	Other
707	-0.0565458	-0.120188	0.0340063	707	Watkins_723		Afghanistan 65	V51	White	Smooth	*	Red	*	Awnless 2	AFG	Afghanistan		Middle East	Other
725	0.0831139	0.102468	0.102131	725	Watkins_741		Afghanistan 93	V11	White	Smooth	White	White	*	Bearded	AFG	Afghanistan		Middle East	Other
245	0.0813693	0.119599	0.118276	245	Watkins_252	Mahon, Flaksberger 16167	Algeria 8	V11	White	Smooth	White	White	*	Bearded	DZA	Algeria		North Africa	Other
473	-0.0477533	0.0294535	0.023048	473	Watkins_485	Flaksberger 16200	Algeria 9	V12	White	Smooth	White	Red	*	Bearded	DZA	Algeria		North Africa	Other
719	0.0312656	-0.0240836	0.00208898	719	Watkins_735		Algeria 33	V3	Red	Smooth	*	White	*	Awnless 1	DZA	Algeria		North Africa	Other
726	0.0880653	0.0983153	0.0984768	726	Watkins_742		Algeria 35	V11	White	Smooth	White	White	*	Bearded	DZA	Algeria		North Africa	Other
746	-0.076003	-0.016997	0.0230826	746	Watkins_762		Algeria 37A	V12	White	Smooth	White	Red	*	Bearded	DZA	Algeria		North Africa	Other
750	0.0273656	-0.158305	0.0268471	750	Watkins_766		Algeria 31	V14	Red	Smooth	? Red	White	*	Bearded	DZA	Algeria		North Africa	Other
753	-0.107693	0.0685701	-0.0401151	753	Watkins_769	Mahon	Algeria 18	V14	Red	Smooth	? Red	White	*	Bearded	DZA	Algeria	Hindi- Mahon	North Africa	Other
5	0.0943097	0.0994431	0.0759977	5	Watkins_005		Australia 12	V1	White	Smooth	*	White	*	Awnless 1	AUS	Australia		Australia	Other
6	0.0606671	0.0929166	0.0410698	6	Watkins_006		Australia 15	V1	White	Smooth	*	White	*	Awnless 1	AUS	Australia		Australia	Other
7	0.0643974	0.0511862	0.084262	7	Watkins_007		Australia 14	V1	White	Smooth	*	White	*	Awnless 1	AUS	Australia		Australia	Other
21	0.0830898	0.0775862	0.0303204	21	Watkins_022	Improved Steinwedel	Australia CCI W29	V1	White	Smooth	*	White	*	Awnless 1	AUS	Australia		Australia	Other
22	0.0790036	0.0299008	0.0451789	22	Watkins_023	College Purple	Australia CCI W105	V1	White	Smooth	*	White	*	Awnless 1	AUS	Australia		Australia	Other
23	0.0252664	-0.00276636	0.077766	23	Watkins_024	Aussie	Australia CCI W13	V1	White	Smooth	*	White	*	Awnless 1	AUS	Australia		Australia	Other
24	0.0663329	0.0415937	0.0810643	24	Watkins_025	Sultan	Australia CCI W353	V1	White	Smooth	*	White	*	Awnless 1	AUS	Australia		Australia	Other
25	0.060015	-0.101891	0.0257002	25	Watkins_026	Sunset	Australia CCI W264	V1	White	Smooth	*	White	*	Awnless 1	AUS	Australia		Australia	Other
26	-0.0438657	-0.0874063	0.0254471	26	Watkins_028	Fife	Australia CCI W370	V1	White	Smooth	*	White	*	Awnless 1	AUS	Australia		Australia	Other
27	0.0740218	0.0714618	0.10715	27	Watkins_029	Early Bird	Australia CCI W350	V1	White	Smooth	*	White	*	Awnless 1	AUS	Australia		Australia	Other
28	0.0484877	0.0447102	0.100828	28	Watkins_030	Majestic	Australia CCI W359	V1	White	Smooth	*	White	*	Awnless 1	AUS	Australia		Australia	Other
29	0.0425993	-0.0638541	0.0439771	29	Watkins_031	Rajah	Australia CCI W448	V1	White	Smooth	*	White	*	Awnless 1	AUS	Australia		Australia	Other
87	0.00741014	-0.0394146	-0.009092	87	Watkins_089	Bowen	Australia CCI W253	V2	White	Smooth	*	Red	*	Awnless 1	AUS	Australia		Australia	Other
88	-0.0486227	-0.125874	0.0710149	88	Watkins_090	Cedar	Australia CCI W440	V2	White	Smooth	*	Red	*	Awnless 1	AUS	Australia		Australia	Other
117	-0.215135	0.0512367	-0.0197071	117	Watkins_120		Australia 9	V3	Red	Smooth	*	White	*	Awnless 1	AUS	Australia		Australia	Other
118	0.0928533	0.0715988	0.0973209	118	Watkins_121		Australia 4	V3	Red	Smooth	*	White	*	Awnless 1	AUS	Australia		Australia	Other
119	-0.0859826	-0.058534	0.0501818	119	Watkins_122		Australia 6	V1	White	Smooth	*	White	*	Awnless 1	AUS	Australia		Australia	Other
120	-0.0866062	-0.0582987	0.0510456	120	Watkins_123		Australia 8	V3	Red	Smooth	*	White	*	Awnless 1	AUS	Australia		Australia	Other
129	-0.00319248	-0.00748037	0.0743822	129	Watkins_132	Union	Australia CCI W427	V3	Red	Smooth	*	White	*	Awnless 1	AUS	Australia		Australia	Other
130	0.0935197	0.0719013	0.0987508	130	Watkins_133	Waratah	Australia CCI W37	V3	Red	Smooth	*	White	*	Awnless 1	AUS	Australia		Australia	Other
131	0.0791568	-0.00281082	0.0283873	131	Watkins_134	Bena	Australia CCI W494	V3	Red	Smooth	*	White	*	Awnless 1	AUS	Australia		Australia	Other
132	0.071011	0.064843	0.103473	132	Watkins_135	Canberra	Australia CCI W443	V3	Red	Smooth	*	White	*	Awnless 1	AUS	Australia		Australia	Other
133	0.052989	0.0844937	0.0848026	133	Watkins_136	Exquisite	Australia CCI W267	V3	Red	Smooth	*	White	*	Awnless 1	AUS	Australia		Australia	Other
134	0.0152329	-0.131408	0.0665622	134	Watkins_137	Federation	Australia CCI W418	V3	Red	Smooth	*	White	*	Awnless 1	AUS	Australia		Australia	Other
135	0.0406641	0.00821788	0.037612	135	Watkins_138	Duchess	Australia CCI W316	V3	Red	Smooth	*	White	*	Awnless 1	AUS	Australia		Australia	Other
167	0.0943366	0.0584322	0.0328899	167	Watkins_173	Teakles Red	Australia CCI W380	V4	Red	Smooth	*	Red	*	Awnless 1	AUS	Australia		Australia	Other
238	0.0837192	0.105847	0.0909943	238	Watkins_245	King's White	Australia CCI W457	V11	White	Smooth	White	White	*	Bearded	AUS	Australia		Australia	Other
244	0.0808569	0.120449	0.120159	244	Watkins_251		Australia 2	V11	White	Smooth	White	White	*	Bearded	AUS	Australia		Australia	Other
317	0.0917844	0.110384	0.074761	317	Watkins_326		Australia 1	V12	White	Smooth	White	Red	*	Bearded	AUS	Australia		Australia	Other
495	0.0707432	0.0476788	-0.0168046	495	Watkins_507		Australia 10	V14	Red	Smooth	? Red	White	*	Bearded	AUS	Australia		Australia	Other
322	0.0491163	-0.158239	-0.0106673	322	Watkins_331		Brazil 1	V12	White	Smooth	White	Red	*	Bearded	BRA	Brazil		South America	Other
216	0.0112043	0.0578535	0.0643818	216	Watkins_223	Shan wheat	Burma 1	V11	White	Smooth	White	White	*	Bearded	BUR	Burma	Ketku- E Jawnghwe State	Far East	Other
304	0.0847246	0.0533196	-0.134011	304	Watkins_313	2193/20-12	Burma 7	V12	White	Smooth	White	Red	*	Bearded	BUR	Burma	S. Shan States (Imperial Institute)	Far East	Other
490	-0.0453314	0.0104567	0.00426305	490	Watkins_502	2193/20-14	Burma 8	V14	Red	Smooth	? Red	White	*	Bearded	BUR	Burma	S. Shan States (Imperial Institute)	Far East	Other
491	-0.214842	0.057185	-0.00470785	491	Watkins_503	2193/20-8	Burma 5	V14	Red	Smooth	? Red	White	*	Bearded	BUR	Burma	S. Shan States (Imperial Institute)	Far East	Other
93	0.0755138	-0.0533245	-0.019426	93	Watkins_095		China Sh200	V2	White	Smooth	*	Red	*	Awnless 1	CHN	China		Far East	Other
138	0.0899474	0.0509614	0.0345278	138	Watkins_141		China 15	V4	Red	Smooth	*	Red	*	Awnless 1	CHN	China	Mukden	Far East	Other
162	-0.0744014	-0.0253217	-0.0525465	162	Watkins_168		China 35	V4	Red	Smooth	*	Red	*	Awnless 1	CHN	China	Hills nr. Chungking- Sichuan	Far East	Other
163	0.0529259	-0.0669058	0.0406554	163	Watkins_169		China 36	V4	Red	Smooth	*	Red	*	Awnless 1	CHN	China	Hills nr. Chungking- Sichuan	Far East	Other
164	-0.0388854	0.0454986	0.0476174	164	Watkins_170		China 27	V4	Red	Smooth	*	Red	*	Awnless 1	CHN	China	Tzeliutsing- 100 miles W. of Chungking- Sichuan	Far East	Other
165	-0.0399232	-0.0796958	0.0135452	165	Watkins_171		China 28	V4	Red	Smooth	*	Red	*	Awnless 1	CHN	China	Tzeliutsing- 100 miles W. of Chungking- Sichuan	Far East	Other
169	0.0511954	-0.0415939	-0.00199743	169	Watkins_175		China Sh229	V4	Red	Smooth	*	Red	*	Awnless 1	CHN	China		Far East	Other
217	0.0474029	0.118374	0.0737144	217	Watkins_224	Red wheat	China 8	V11	White	Smooth	White	White	*	Bearded	CHN	China	Tsinan district	Far East	Other
243	0.0607661	0.0550713	0.0384595	243	Watkins_250	Yihsien 1485	China Sh6	V11	White	Smooth	White	White	*	Bearded	CHN	China		Far East	Other
305	-0.0933293	0.0656334	0.0172645	305	Watkins_314		China 1	V12	White	Smooth	White	Red	*	Bearded	CHN	China	Wuchang	Far East	Other
306	-0.042432	0.0536188	-0.0462805	306	Watkins_315		China 1	V12	White	Smooth	White	Red	*	Bearded	CHN	China	Wuchang	Far East	Other
307	-0.189427	0.017184	-0.0342103	307	Watkins_316		China 16	V12	White	Smooth	White	Red	*	Bearded	CHN	China	Linsiang- Sinti	Far East	Other
308	-0.0883403	0.110492	0.0520703	308	Watkins_317		China 1	V12	White	Smooth	White	Red	*	Bearded	CHN	China	Wuchang	Far East	Other
309	-0.104708	0.0646498	0.0305427	309	Watkins_318		China 19	V12	White	Smooth	White	Red	*	Bearded	CHN	China	Yuan Hsing Shen General Store- Tung An Men Ta-Chieh- Peking. Grown S metropolitan area	Far East	Other
310	-0.137591	-0.0103437	-0.0148358	310	Watkins_319		China 15	V12	White	Smooth	White	Red	*	Bearded	CHN	China	Mukden	Far East	Other
311	-0.019635	0.021098	-0.0571088	311	Watkins_320		China 2	V12	White	Smooth	White	Red	*	Bearded	CHN	China	Wuchang	Far East	Other
312	-0.0139776	0.0811976	-0.102481	312	Watkins_321		China 19	V12	White	Smooth	White	Red	*	Bearded	CHN	China	Yuan Hsing Shen General Store- Tung An Men Ta-Chieh- Peking. Grown S metropolitan area	Far East	Other
313	0.0109884	0.0857804	-0.106482	313	Watkins_322		China 15	V12	White	Smooth	White	Red	*	Bearded	CHN	China	Hankow	Far East	Other
314	0.0333666	0.00625469	-0.0153102	314	Watkins_323		China 14	V12	White	Smooth	White	Red	*	Bearded	CHN	China	Tsingshih (Large producing centre NW of Tungting lake)	Far East	Other
315	0.0324164	0.0034718	-0.0118625	315	Watkins_324		China 20	V12	White	Smooth	White	Red	*	Bearded	CHN	China	Yu Mao Grain Store- Hatamen Street- Peking. Ggown in city suburbs	Far East	Other
388	-0.21741	0.0508209	-0.0335645	388	Watkins_400		China 29	V12	White	Smooth	White	Red	*	Bearded	CHN	China	T'ungch'uan- 150 miles NW of Chungking- Sichuan	Far East	Other
422	0.0406196	0.0374144	0.0458204	422	Watkins_434	Maitzu	China 40	V12	White	Smooth	White	Red	*	Bearded	CHN	China	Yunnanfu plain	Far East	Other
423	-0.207985	0.0411305	-0.0155014	423	Watkins_435		China Sh152	V12	White	Smooth	White	Red	*	Bearded	CHN	China		Far East	Other
424	0.047134	-0.0323392	0.00192512	424	Watkins_436		China Sh108	V12	White	Smooth	White	Red	*	Bearded	CHN	China		Far East	Other
425	0.0278954	0.0104809	-0.0416266	425	Watkins_437		China Sh134	V12	White	Smooth	White	Red	*	Bearded	CHN	China		Far East	Other
426	0.0469712	-0.0322139	0.00222769	426	Watkins_438		China Sh211	V12	White	Smooth	White	Red	*	Bearded	CHN	China		Far East	Other
427	-0.0368208	-0.033162	0.0163509	427	Watkins_439		China Sh75	V12	White	Smooth	White	Red	*	Bearded	CHN	China		Far East	Other
428	-0.0540752	-0.0230725	0.0094194	428	Watkins_440		China Sh12	V12	White	Smooth	White	Red	*	Bearded	CHN	China		Far East	Other
429	-0.10331	0.078693	-0.0445801	429	Watkins_441		China Sh124	V12	White	Smooth	White	Red	*	Bearded	CHN	China		Far East	Other
430	-0.0753853	0.0719253	-0.00695132	430	Watkins_442		China Sh193	V12	White	Smooth	White	Red	*	Bearded	CHN	China		Far East	Other
431	-0.0248656	-0.00126398	-0.0692433	431	Watkins_443		China Sh194	V12	White	Smooth	White	Red	*	Bearded	CHN	China		Far East	Other
432	-0.00963945	0.115877	-0.00254563	432	Watkins_444		China Sh172	V12	White	Smooth	White	Red	*	Bearded	CHN	China		Far East	Other
433	0.0143341	0.00158182	0.00178962	433	Watkins_445		China Sh208	V12	White	Smooth	White	Red	*	Bearded	CHN	China		Far East	Other
434	-0.035982	-0.000439182	0.00962796	434	Watkins_446		China Sh198	V12	White	Smooth	White	Red	*	Bearded	CHN	China		Far East	Other
435	0.0234032	-0.145892	0.0366715	435	Watkins_447		China Sh204	V12	White	Smooth	White	Red	*	Bearded	CHN	China		Far East	Other
492	-0.0548861	-0.025319	-0.00248182	492	Watkins_504		China 21	V14	Red	Smooth	? Red	White	*	Bearded	CHN	China	Yu Mao Grain Store- Hatamen Street- Peking. Ggown in city suburbs	Far East	Other
555	-0.247443	0.0538438	-0.0298055	555	Watkins_568		China 19	V15	Red	Smooth	Red	Red	*	Bearded	CHN	China	Yuan Hsing Shen General Store- Tung An Men Ta-Chieh- Peking. Grown S metropolitan area	Far East	Other
569	-0.0982955	-0.0231684	0.0213118	569	Watkins_582		China 1	V15	Red	Smooth	Red	Red	*	Bearded	CHN	China	Wuchang	Far East	Other
570	-0.2087	0.0618973	-0.0290146	570	Watkins_583		China 13	V15	Red	Smooth	Red	Red	*	Bearded	CHN	China	Chongteh (West of Tungting lake)	Far East	Other
571	-0.13591	0.00340706	0.0135254	571	Watkins_584		China 19	V15	Red	Smooth	Red	Red	*	Bearded	CHN	China	Yuan Hsing Shen General Store- Tung An Men Ta-Chieh- Peking. Grown S metropolitan area	Far East	Other
572	0.0141603	-0.0273332	-0.0510053	572	Watkins_585		China 13	V15	Red	Smooth	Red	Red	*	Bearded	CHN	China	Chongteh (West of Tungting lake)	Far East	Other
573	0.0905891	0.0339323	-0.046854	573	Watkins_586		China 13	V15	Red	Smooth	Red	Red	*	Bearded	CHN	China	Chongteh (West of Tungting lake)	Far East	Other
574	0.0633309	0.0871955	0.069817	574	Watkins_587		China 16	V15	Red	Smooth	Red	Red	*	Bearded	CHN	China	Lingsiag- Sinti	Far East	Other
575	-0.107153	0.0605785	0.0143101	575	Watkins_588		China 16	V15	Red	Smooth	Red	Red	*	Bearded	CHN	China	Lingsiag- Sinti	Far East	Other
576	-0.109687	0.0628468	0.0139146	576	Watkins_589		China 21	V15	Red	Smooth	Red	Red	*	Bearded	CHN	China	Yu Mao Grain Store- Hatamen Street- Peking. Ggown in city suburbs	Far East	Other
634	-0.0234805	-0.0145071	-0.0149288	634	Watkins_647		China Sh130	V15	Red	Smooth	Red	Red	*	Bearded	CHN	China		Far East	Other
635	-0.0247825	0.0655915	0.0299674	635	Watkins_649		China Sh151	V15	Red	Smooth	Red	Red	*	Bearded	CHN	China		Far East	Other
636	-0.0369949	0.00574696	0.0267667	636	Watkins_650		China Sh231	V15	Red	Smooth	Red	Red	*	Bearded	CHN	China		Far East	Other
637	0.0555824	-0.111051	-0.0188843	637	Watkins_651		China Sh244	V15	Red	Smooth	Red	Red	*	Bearded	CHN	China		Far East	Other
638	0.0685833	0.0197104	-0.00979945	638	Watkins_652		China Sh107	V15	Red	Smooth	Red	Red	*	Bearded	CHN	China		Far East	Other
639	0.0043821	0.0758527	-0.00665867	639	Watkins_653		China Sh96	V15	Red	Smooth	Red	Red	*	Bearded	CHN	China		Far East	Other
640	-0.00435048	-0.0419854	0.0100739	640	Watkins_654	Kaifeng 312-2	China Sh9	V15	Red	Smooth	Red	Red	*	Bearded	CHN	China		Far East	Other
641	-0.0339364	-0.00419556	-0.00180402	641	Watkins_655		China Sh59	V15	Red	Smooth	Red	Red	*	Bearded	CHN	China		Far East	Other
642	-0.0454577	0.0153954	0.00475146	642	Watkins_656		China Sh222	V15	Red	Smooth	Red	Red	*	Bearded	CHN	China		Far East	Other
643	-0.0833666	0.00116998	-0.035182	643	Watkins_657		China Sh222	V15	Red	Smooth	Red	Red	*	Bearded	CHN	China		Far East	Other
644	-0.0860194	0.00109575	-0.0351304	644	Watkins_658		China Sh216	V15	Red	Smooth	Red	Red	*	Bearded	CHN	China		Far East	Other
645	-0.0837238	0.0310746	0.00247076	645	Watkins_659		China Sh215	V15	Red	Smooth	Red	Red	*	Bearded	CHN	China		Far East	Other
646	-0.0834361	0.0313471	0.00218839	646	Watkins_660		China Sh241	V15	Red	Smooth	Red	Red	*	Bearded	CHN	China		Far East	Other
655	0.0506597	-0.128114	-0.0186156	655	Watkins_669	Small wheat	China 12	V15	Red	Smooth	Red	Red	*	Bearded	CHN	China	Mukden	Far East	Other
680	-0.202503	0.0416356	-0.0145524	680	Watkins_695		China 29	V41	White	Smooth	*	Red	*	Half-awned	CHN	China	T'ungch'uan- 150 miles NW of Chungking- Sichuan	Far East	Other
683	-0.21658	0.0590756	-0.0348868	683	Watkins_698		China Sh2	V41	White	Smooth	*	Red	*	Half-awned	CHN	China		Far East	Other
684	-0.207924	0.0568566	-0.0304012	684	Watkins_699	Kaifeng 124	China Sh8	V41	White	Smooth	*	Red	*	Half-awned	CHN	China		Far East	Other
685	-0.200847	0.0561707	-0.0212793	685	Watkins_700	Kaifeng 323-9	China Sh10	V41	White	Smooth	*	Red	*	Half-awned	CHN	China		Far East	Other
688	-0.20326	0.0395927	-0.0178237	688	Watkins_703		China Sh22	V43	Red	Smooth	*	Red	*	Half-awned	CHN	China		Far East	Other
701	-0.0337134	-0.0151559	-0.0405032	701	Watkins_717		China Sh128	V51	White	Smooth	*	Red	*	Awnless 2	CHN	China		Far East	Other
702	-0.151882	-0.00752155	0.0238155	702	Watkins_718		China Sh164	V51	White	Smooth	*	Red	*	Awnless 2	CHN	China		Far East	Other
703	-0.134543	0.0286826	-0.0319642	703	Watkins_719		China Sh126	V51	White	Smooth	*	Red	*	Awnless 2	CHN	China		Far East	Other
704	-0.21952	0.057956	-0.0382757	704	Watkins_720		China Sh146	V51	White	Smooth	*	Red	*	Awnless 2	CHN	China		Far East	Other
705	-0.172142	0.0245588	-0.0131755	705	Watkins_721		China Sh166	V51	White	Smooth	*	Red	*	Awnless 2	CHN	China		Far East	Other
706	0.0214107	-0.101557	0.0395879	706	Watkins_722		China Sh154	V51	White	Smooth	*	Red	*	Awnless 2	CHN	China		Far East	Other
709	-0.0506119	-0.0365576	0.0311467	709	Watkins_725		China Sh57	V53	Red	Smooth	*	White	*	Awnless 2	CHN	China		Far East	Other
710	-0.108805	0.0236788	0.0275432	710	Watkins_726		China Sh102	V54	Red	Smooth	*	Red	*	Awnless 2	CHN	China		Far East	Other
711	-0.0955986	-0.0241872	0.0251821	711	Watkins_727		China Sh21	V54	Red	Smooth	*	Red	*	Awnless 2	CHN	China		Far East	Other
793	0.0750933	0.0676026	0.0403461	793	Watkins_812		China 4	V51	White	Smooth	*	Red	*	Awnless 2	CHN	China	Tsao-Ka-Doo village near Shanghai	Far East	Other
798	-0.00349997	-0.0148332	-0.0464194	798	Watkins_817		Chinese-1 China 21	V1	White	Smooth	*	White	*	Awnless 1	CHN	China	Peking	Far East	Other
799	-0.0589932	-0.00100737	-0.0636959	799	Watkins_818		Chinese-2 China 4	V2	White	Smooth	*	Red	*	Awnless 1	CHN	China	Shanghai (Tsao-Ka-Doo)	Far East	Other
800	-0.0476162	-0.0261872	-0.0164753	800	Watkins_819		Chinese-3 China 4	V2	White	Smooth	*	Red	*	Awnless 1	CHN	China	Shanghai (Tsao-Ka-Doo)	Far East	Other
801	0.0607008	-0.002996	0.0497934	801	Watkins_820		Chinese-4 China 4	V2	White	Smooth	*	Red	*	Awnless 1	CHN	China	Shanghai (Tsao-Ka-Doo)	Far East	Other
802	0.0173154	-0.129863	0.0660975	802	Watkins_821		Chinese-5 China 4	V2	White	Smooth	*	Red	*	Awnless 1	CHN	China	Shanghai (Tsao-Ka-Doo)	Far East	Other
803	-0.0111501	-0.00767104	0.0761674	803	Watkins_822		Chinese-6 China 11	V2	White	Smooth	*	Red	*	Awnless 1	CHN	China	Heilung Chiang	Far East	Other
804	0.0641149	-0.0969829	-0.0305404	804	Watkins_823		Chinese-7 China 2	V2	White	Smooth	*	Red	*	Awnless 1	CHN	China	Hankow	Far East	Other
805	0.108897	0.0302215	-0.105463	805	Watkins_824		Chinese-8 China 4	V2	White	Smooth	*	Red	*	Awnless 1	CHN	China	Shanghai (Tsao-Ka-Doo)	Far East	Other
806	0.0321683	-0.133674	0.0255018	806	Watkins_825		Chinese-9 China 4	V2	White	Smooth	*	Red	*	Awnless 1	CHN	China	Shanghai (Tsao-Ka-Doo)	Far East	Other
807	-0.0870004	0.0199724	-0.0161949	807	Watkins_826		Chinese-11 China 15	V2	White	Smooth	*	Red	*	Awnless 1	CHN	China		Far East	Other
808	0.0976089	0.0537964	-0.00200458	808	Watkins_827		Chinese-12 China 4	V2	White	Smooth	*	Red	*	Awnless 1	CHN	China	Shanghai (Tsao-Ka-Doo)	Far East	Other
809	-0.0722014	-0.000688112	-0.0230185	809	Watkins_828		Chinese-13 China 4	V2	White	Smooth	*	Red	*	Awnless 1	CHN	China	Shanghai (Tsao-Ka-Doo)	Far East	Other
810	-0.0224642	-0.0300584	-0.0044606	810	Watkins_829	Chinese White	Chinese-15	V2	White	Smooth	*	Red	*	Awnless 1	CHN	China	Szechuan	Far East	Other
202	-0.123732	0.00642351	0.0255579	202	Watkins_209	Belardi 24B	Egypt 4	V7	Red	Rough	*	White	*	Awnless 1	EGY	Egypt		North Africa	Other
296	0.00559751	0.0367316	0.0373529	296	Watkins_305		Sinai 1	V12	White	Smooth	White	Red	*	Bearded	EGY	Egypt		North Africa	Other
319	0.0480855	-0.0612949	-0.017243	319	Watkins_328	Brown 11	Sinai 8	V12	White	Smooth	White	Red	*	Bearded	EGY	Egypt		North Africa	Other
321	0.0494415	-0.156481	-0.00884983	321	Watkins_330		Gaza 1	V12	White	Smooth	White	Red	*	Bearded	EGY	Egypt		North Africa	Other
731	-0.135084	-0.0380754	0.027331	731	Watkins_747		Abyssinia AV12.4	V12	White	Smooth	White	Red	*	Bearded	ETH	Ethiopia		North Africa	Other
758	-0.0977021	0.00972988	0.0346808	758	Watkins_774		Abyssinia AV15.1	V15	Red	Smooth	Red	Red	*	Bearded	ETH	Ethiopia		North Africa	Other
10	-0.036329	-0.0826515	0.0472703	10	Watkins_011	Pusa 111	India 8	V1	White	Smooth	*	White	*	Awnless 1	IND	India	Pusa- Bihar	Far East	Other
11	0.0631338	-0.094524	0.0214615	11	Watkins_012	Pusa 90	India 6	V1	White	Smooth	*	White	*	Awnless 1	IND	India	Pusa- Bihar	Far East	Other
17	0.00012721	-0.140823	0.0642632	17	Watkins_018		India 106	V1	White	Smooth	*	White	*	Awnless 1	IND	India	Srinagor- Kashmir	Far East	Other
18	0.00165812	-0.139034	0.0672431	18	Watkins_019	Gangajali	India 193	V1	White	Smooth	*	White	*	Awnless 1	IND	India	East Bahraich- United Provinces	Far East	Other
19	0.00053541	-0.14016	0.0641531	19	Watkins_020	Thori	India 223	V1	White	Smooth	*	White	*	Awnless 1	IND	India	Khudadad- Nasirabad- Baluchistan	Far East	Other
20	0.000952078	-0.139065	0.0645394	20	Watkins_021	Boojri	India 210	V1	White	Smooth	*	White	*	Awnless 1	IND	India	Hostan- Sibi- Baluchistan	Far East	Other
30	0.0506354	-0.0234386	0.0597072	30	Watkins_032	Dehak	India 321	V1	White	Smooth	*	White	*	Awnless 1	IND	India	Sandhori- Nushki- Baluchistan	Far East	Other
31	0.0962693	0.0773419	0.0346638	31	Watkins_033	Dehak	India 321	V1	White	Smooth	*	White	*	Awnless 1	IND	India	Sandhori- Nushki- Baluchistan	Far East	Other
32	-0.155599	-0.0191137	0.0105555	32	Watkins_034	Desi	India 267	V1	White	Smooth	*	White	*	Awnless 1	IND	India	Etawah market- Etawah- United Provinces	Far East	Other
77	0.0334512	-0.0124876	0.040922	77	Watkins_079	Dolatkhani (white)	India 205	V2	White	Smooth	*	Red	*	Awnless 1	IND	India	United Provinces	Far East	Other
78	0.0348543	-0.0164056	-0.0331035	78	Watkins_080		India 106	V2	White	Smooth	*	Red	*	Awnless 1	IND	India	Srinagor- Kashmir	Far East	Other
79	-0.0534578	-0.118312	0.0342453	79	Watkins_081	Gahu (Nepali) or Kyo (Sikkimese)	India 115	V2	White	Smooth	*	Red	*	Awnless 1	IND	India	Sikkim	Far East	Other
80	-0.0600157	-0.0442331	-0.0521486	80	Watkins_082	Red Tikoria	India 248	V2	White	Smooth	*	Red	*	Awnless 1	IND	India	Barri- Mainpuri- United Provinces	Far East	Other
84	0.0607699	0.00934186	-0.104155	84	Watkins_086	Desi	India 154	V2	White	Smooth	*	Red	*	Awnless 1	IND	India	Sandilla- Hardoi- United Provinces	Far East	Other
85	-0.0523286	3.21112e-05	0.048324	85	Watkins_087	Pusa 4	India 170	V2	White	Smooth	*	Red	*	Awnless 1	IND	India	Gorakhpur Govt. Agril. Farm- United Provinces	Far East	Other
89	0.0596549	-0.0996726	-0.0154938	89	Watkins_091	Rodi Garamseli	India 320	V2	White	Smooth	*	Red	*	Awnless 1	IND	India	Karez Sargesha- Dalbandin- Baluchistan	Far East	Other
90	-0.0604972	-0.0146014	0.00537151	90	Watkins_092	Desi	India 278	V2	White	Smooth	*	Red	*	Awnless 1	IND	India	Jaswantnagar market- Etawa- United Provinces	Far East	Other
91	0.0882044	0.0897676	0.0608683	91	Watkins_093	Pashmak	India 322	V2	White	Smooth	*	Red	*	Awnless 1	IND	India	Shishari- Nushki- Baluchistan	Far East	Other
92	0.0763498	0.0621411	0.0147779	92	Watkins_094	Pashmak	India 322	V2	White	Smooth	*	Red	*	Awnless 1	IND	India	Shishari- Nushki- Baluchistan	Far East	Other
116	0.11645	0.0647151	-0.108758	116	Watkins_119	Pusa 6	India 2	V3	Red	Smooth	*	White	*	Awnless 1	IND	India	Pusa- Bihar	Far East	Other
121	-0.00329611	-0.00846866	0.0830229	121	Watkins_124		India 227	V3	Red	Smooth	*	White	*	Awnless 1	IND	India	Sharigh- Baluchistan	Far East	Other
122	-0.0445395	-0.080537	0.072384	122	Watkins_125	Federation	India 172	V3	Red	Smooth	*	White	*	Awnless 1	IND	India	Gorakhpur Govt. Agril. Farm- United Provinces	Far East	Other
123	-0.0763209	0.00889083	0.0562483	123	Watkins_126	Dolatkhani (white)	India 206	V3	Red	Smooth	*	White	*	Awnless 1	IND	India	United Provinces	Far East	Other
124	-0.0472471	-0.0752129	-0.0373822	124	Watkins_127	Thori (beardless)	India 212	V3	Red	Smooth	*	White	*	Awnless 1	IND	India	Kurk- Sibi- Baluchistan	Far East	Other
125	0.0749133	-0.0386629	-0.0326277	125	Watkins_128	Phundi	India 218	V3	Red	Smooth	*	White	*	Awnless 1	IND	India	Baluchistan	Far East	Other
126	0.0469458	-0.0762265	0.00451874	126	Watkins_129		India 86	V3	Red	Smooth	*	White	*	Awnless 1	IND	India	Sakrand- Sind	Far East	Other
159	0.0717501	-0.0636339	-0.0469973	159	Watkins_165	Ka	India 113	V4	Red	Smooth	*	Red	*	Awnless 1	IND	India	Bhutan	Far East	Other
160	0.00873293	-0.0871253	-0.0277561	160	Watkins_166	Meerutti Desi	India 165	V4	Red	Smooth	*	Red	*	Awnless 1	IND	India	Saharanpur- United Provinces	Far East	Other
161	0.0402537	-0.0539003	0.0290671	161	Watkins_167	Thori	India 223	V4	Red	Smooth	*	Red	*	Awnless 1	IND	India	Khudadad- Nasirabad- Baluchistan	Far East	Other
166	0.0498774	-0.0311614	-0.0749429	166	Watkins_172	Bhawarwall	India 207	V4	Red	Smooth	*	Red	*	Awnless 1	IND	India	United Provinces	Far East	Other
168	0.0788339	0.0615251	0.0496094	168	Watkins_174	Desi	India 288	V4	Red	Smooth	*	Red	*	Awnless 1	IND	India	Bharthna market- Etawah- United Provinces	Far East	Other
188	0.110204	0.00683229	-0.0464247	188	Watkins_195	Gahu (Nepali) or Kyo (Sikkimese)	India 114	V5	White	Rough	*	White	*	Awnless 1	IND	India	Sikkim	Far East	Other
190	0.108043	-0.05961	-0.0445134	190	Watkins_197	Mundia	India 204	V5	White	Rough	*	White	*	Awnless 1	IND	India	United Provinces	Far East	Other
191	-0.035853	0.0153204	0.000182103	191	Watkins_198	Mundia	India 204	V5	White	Rough	*	White	*	Awnless 1	IND	India	United Provinces	Far East	Other
192	-0.217387	0.0570202	-0.0113581	192	Watkins_199	Boojri (bearded)	India 213	V5	White	Rough	*	White	*	Awnless 1	IND	India	Margnzani- Sibi- Baluchistan	Far East	Other
196	0.0657435	-0.126851	-0.00584321	196	Watkins_203		India 106	V6	White	Rough	*	Red	*	Awnless 1	IND	India	Srinagor- Kashmir	Far East	Other
197	0.0406456	-0.151495	0.0499532	197	Watkins_204	Gahu (Nepali) or Kyo (Sikkimese)	India 115	V6	White	Rough	*	Red	*	Awnless 1	IND	India	Sikkim	Far East	Other
198	0.0399783	-0.152873	0.0501493	198	Watkins_205	Boojri	India 215	V6	White	Rough	*	Red	*	Awnless 1	IND	India	Balawah- Sibi- Baluchistan	Far East	Other
199	0.0406608	-0.151475	0.0498956	199	Watkins_206	Desi White	India 235	V6	White	Rough	*	Red	*	Awnless 1	IND	India	Supasangaon- Fatehpore- United Provinces	Far East	Other
201	-0.130182	0.039417	0.000744083	201	Watkins_208	Boojri (bearded)	India 213	V7	Red	Rough	*	White	*	Awnless 1	IND	India	Margnzani- Sibi- Baluchistan	Far East	Other
203	-0.0201616	6.77026e-05	-0.0685142	203	Watkins_210	Dolatkhani (white)	India 206	V7	Red	Rough	*	White	*	Awnless 1	IND	India	United Provinces	Far East	Other
225	-0.0364381	0.0397155	0.0261596	225	Watkins_232	Pusa 52	India 4	V11	White	Smooth	White	White	*	Bearded	IND	India	Pusa-Bihar	Far East	Other
226	0.0271179	-0.0646762	-0.0269269	226	Watkins_233	Lyallpur 14	India 47	V11	White	Smooth	White	White	*	Bearded	IND	India	Punjab	Far East	Other
234	-0.197633	0.0410508	-0.00970447	234	Watkins_241	Lalia	India 181	V11	White	Smooth	White	White	*	Bearded	IND	India	Gonda- United Provinces	Far East	Other
235	-0.211207	0.0356157	-0.0249758	235	Watkins_242	White Murga	India 246	V11	White	Smooth	White	White	*	Bearded	IND	India	Jhapora- Mainpuri- United Provinces	Far East	Other
236	-0.0736186	0.0712862	0.050535	236	Watkins_243	White Tikoria	India 247	V11	White	Smooth	White	White	*	Bearded	IND	India	Nagla Parroli- Mainpuri- United Provinces	Far East	Other
237	0.0274705	0.0692954	-0.108376	237	Watkins_244	Desi White	India 232	V11	White	Smooth	White	White	*	Bearded	IND	India	Kishunpore- Fatehpore- United Provinces	Far East	Other
239	-0.208999	0.0306622	-0.0309557	239	Watkins_246	Soor Ghanum	India 332	V11	White	Smooth	White	White	*	Bearded	IND	India	Sadar Killa Saifulla- Upper Zhob- Baluchistan	Far East	Other
240	-0.104699	0.11266	0.0296447	240	Watkins_247	Dehak	India 323	V11	White	Smooth	White	White	*	Bearded	IND	India	Chachezai- Shorarud- Baluchistan	Far East	Other
241	-0.106881	0.0575832	-0.0686276	241	Watkins_248	Desi	India 287	V11	White	Smooth	White	White	*	Bearded	IND	India	Vharhtna market- Etawah- United Provinces	Far East	Other
242	0.0518403	0.0346488	0.0396217	242	Watkins_249	Desi	India 293	V11	White	Smooth	White	White	*	Bearded	IND	India	Achaloa market- Etawah- United Provinces	Far East	Other
370	-0.0199268	0.0183118	-0.0592838	370	Watkins_381	Lyallpur 14	India 47	V12	White	Smooth	White	Red	*	Bearded	IND	India	Punjab	Far East	Other
371	0.0280476	-0.0341479	-0.0205411	371	Watkins_382		India 80	V12	White	Smooth	White	Red	*	Bearded	IND	India	Sakrand- Sind	Far East	Other
394	-0.177765	0.0652153	-0.0442665	394	Watkins_406	Desi	India 144	V12	White	Smooth	White	Red	*	Bearded	IND	India	Hasanganj- Unnao- United Provinces	Far East	Other
395	-0.0978062	0.0573025	-0.0286109	395	Watkins_407		India 227	V12	White	Smooth	White	Red	*	Bearded	IND	India	Sharigh- Baluchistan	Far East	Other
396	0.0274585	-0.160295	0.0163769	396	Watkins_408		India 102	V12	White	Smooth	White	Red	*	Bearded	IND	India	Srinagor- Kashmir	Far East	Other
397	-0.0618777	0.0774406	-0.0743986	397	Watkins_409	Setwa	India 182	V12	White	Smooth	White	Red	*	Bearded	IND	India	Gonda- United Provinces	Far East	Other
398	-0.0330681	-0.0845321	0.0174381	398	Watkins_410	Sur	India 120	V12	White	Smooth	White	Red	*	Bearded	IND	India	Thall- Duki- Loralai	Far East	Other
399	0.0924303	0.0680961	-0.149887	399	Watkins_411		India 231	V12	White	Smooth	White	Red	*	Bearded	IND	India	China Kowas- Sharigh- Baluchistan	Far East	Other
400	0.0425517	-0.0292381	-0.0929028	400	Watkins_412	Desi White	India 239	V11	White	Smooth	White	White	*	Bearded	IND	India	Khaga- Fatehpore- United Provinces	Far East	Other
401	-0.0996468	-0.04146	-0.0183131	401	Watkins_413		India 101	V12	White	Smooth	White	Red	*	Bearded	IND	India	Srinagor- Kashmir	Far East	Other
402	-0.00579088	-0.0893184	-0.0136945	402	Watkins_414		India 117	V12	White	Smooth	White	Red	*	Bearded	IND	India	Mekhtar- Bori- Loralai	Far East	Other
403	-0.158852	0.0596384	0.00571443	403	Watkins_415	Gajar	India 167	V12	White	Smooth	White	Red	*	Bearded	IND	India	Saharanpur- United Provinces	Far East	Other
404	-0.00979937	0.0198566	-0.0557889	404	Watkins_416		India 107	V12	White	Smooth	White	Red	*	Bearded	IND	India	Srinagor- Kashmir	Far East	Other
405	-0.00340694	0.0201484	-0.0913045	405	Watkins_417		India 102	V12	White	Smooth	White	Red	*	Bearded	IND	India	Srinagor- Kashmir	Far East	Other
406	-0.131586	-0.0760722	-0.0405358	406	Watkins_418		India 231	V12	White	Smooth	White	Red	*	Bearded	IND	India	China Kowas- Sharigh- Baluchistan	Far East	Other
407	-0.15796	0.0513123	-0.0268163	407	Watkins_419		India 105	V12	White	Smooth	White	Red	*	Bearded	IND	India	Srinagor- Kashmir	Far East	Other
408	0.0371782	-0.012191	-0.0435286	408	Watkins_420	Dhania	India 244	V11	White	Smooth	White	White	*	Bearded	IND	India	Barchhamai- Mainpuri- United Provinces	Far East	Other
409	-0.203346	0.0271056	-0.0210418	409	Watkins_421		India 225	V12	White	Smooth	White	Red	*	Bearded	IND	India	Khost- Sharign- Baluchistan	Far East	Other
410	-0.120461	0.0284998	-0.00810149	410	Watkins_422	Desi	India 272	V12	White	Smooth	White	Red	*	Bearded	IND	India	Etawah market- Etawah- United Provinces	Far East	Other
411	-0.0113517	0.0112704	0.00258238	411	Watkins_423	Desi	India 300	V12	White	Smooth	White	Red	*	Bearded	IND	India	Achaloa market- Etawah- United Provinces	Far East	Other
412	-0.036247	-0.016672	-0.0065416	412	Watkins_424	Desi	India 263	V12	White	Smooth	White	Red	*	Bearded	IND	India	Etawah market- Etawah- United Provinces	Far East	Other
413	0.112901	0.0656918	-0.101858	413	Watkins_425	Desi	India 302	V12	White	Smooth	White	Red	*	Bearded	IND	India	Achaloa market- Etawah- United Provinces	Far East	Other
414	-0.172727	0.0234075	-0.0122101	414	Watkins_426	Desi	India 270	V11	White	Smooth	White	White	*	Bearded	IND	India	Etawah market- Etawah- United Provinces	Far East	Other
415	-0.210095	0.0343472	-0.0209025	415	Watkins_427	Desi	India 311	V12	White	Smooth	White	Red	*	Bearded	IND	India	Auraiya market- Etawah- United Provinces	Far East	Other
416	-0.0766609	0.0601492	0.0296702	416	Watkins_428	Desi	India 312	V12	White	Smooth	White	Red	*	Bearded	IND	India	Auraiya market- Etawah- United Provinces	Far East	Other
417	-0.132189	0.0265473	0.0152939	417	Watkins_429	Soor Ghanum	India 328	V12	White	Smooth	White	Red	*	Bearded	IND	India	Kibzai- Lower Zhob- Baluchistan	Far East	Other
418	-0.20975	0.031897	-0.0240154	418	Watkins_430	Soor Ghanum	India 335	V12	White	Smooth	White	Red	*	Bearded	IND	India	Sadar Killa Saifulla- Upper Zhob- Baluchistan	Far East	Other
419	-0.039443	0.0649216	0.10339	419	Watkins_431	Soor Ghanum	India 332	V12	White	Smooth	White	Red	*	Bearded	IND	India	Sadar Killa Saifulla- Upper Zhob- Baluchistan	Far East	Other
420	-0.0698932	0.0464118	0.0361761	420	Watkins_432	Soor Ghanum	India 346	V12	White	Smooth	White	Red	*	Bearded	IND	India	Musafirpur- Upper Zhob- Baluchistan	Far East	Other
421	-0.198807	0.0243111	-0.0201435	421	Watkins_433	Soor Ghanum	India 344	V12	White	Smooth	White	Red	*	Bearded	IND	India	Musafirpur- Upper Zhob- Baluchistan	Far East	Other
499	-0.0329202	-0.0150634	-0.00832837	499	Watkins_511	Lyallpur 10	India 43	V14	Red	Smooth	? Red	White	*	Bearded	IND	India	Punjab	Far East	Other
500	-0.0548133	0.0737187	0.0372623	500	Watkins_512	Lyallpur 11	India 44	V14	Red	Smooth	? Red	White	*	Bearded	IND	India	Punjab	Far East	Other
504	-0.0711496	-0.00844624	0.0259504	504	Watkins_516	Desi White	India 239	V14	Red	Smooth	? Red	White	*	Bearded	IND	India	Khaga- Fatehpore- United Provinces	Far East	Other
505	0.100922	0.0645524	-0.00319295	505	Watkins_517	Spin	India 123	V14	Red	Smooth	? Red	White	*	Bearded	IND	India	Smallan- Sinjawi- Loralai	Far East	Other
506	-0.0713036	0.0588798	-0.0788779	506	Watkins_518	Lalia Desi	India 161	V14	Red	Smooth	? Red	White	*	Bearded	IND	India	Paraspur- Misrikh- United Provinces	Far East	Other
507	0.046092	0.0199499	-0.0216436	507	Watkins_519	Desi	India 154	V14	Red	Smooth	? Red	White	*	Bearded	IND	India	Sandilla- Hardoi- United Provinces	Far East	Other
508	-0.0203061	0.0244975	-0.0333318	508	Watkins_520		India 156	V14	Red	Smooth	? Red	White	*	Bearded	IND	India	Hardoi market- United Provinces	Far East	Other
509	-0.0745629	0.00283451	0.000595591	509	Watkins_521	Dandi	India 177	V14	Red	Smooth	? Red	White	*	Bearded	IND	India	Istafabad- Basti- United Provinces	Far East	Other
510	-0.124107	0.0591637	-0.0478449	510	Watkins_522	Sambhoria (Lalwali Wala)	India 251	V14	Red	Smooth	? Red	White	*	Bearded	IND	India	Akilganj- Farrukhabad- United Provinces	Far East	Other
511	0.0319224	-0.0240971	0.0550661	511	Watkins_523	Desi	India 273	V14	Red	Smooth	? Red	White	*	Bearded	IND	India	Jaswantnagar market- Etawah- United Provinces	Far East	Other
512	-0.00086527	-0.00304566	0.00925511	512	Watkins_524	Desi	India 310	V14	Red	Smooth	? Red	White	*	Bearded	IND	India	Auraiya market- Etawah- United Provinces	Far East	Other
513	0.0798613	0.052231	-0.0511087	513	Watkins_525	Desi	India 311	V14	Red	Smooth	? Red	White	*	Bearded	IND	India	Auraiya market- Etawah- United Provinces	Far East	Other
514	0.00597268	0.0397605	-0.0637144	514	Watkins_526	Soor Ghanum	India 344	V14	Red	Smooth	? Red	White	*	Bearded	IND	India	Musafirpur- Upper Zhob- Baluchistan	Far East	Other
515	-0.0758475	0.0148754	0.0113478	515	Watkins_527	Dehak Panjabi	India 313	V14	Red	Smooth	? Red	White	*	Bearded	IND	India	Zarala- Dalbandin- Baluchistan	Far East	Other
620	-0.184985	0.0241532	-0.0133647	620	Watkins_633		India (87??)	V15	Red	Smooth	Red	Red	*	Bearded	IND	India		Far East	Other
628	0.0103344	0.0135062	-0.0820849	628	Watkins_641	Samna	India 142	V15	Red	Smooth	Red	Red	*	Bearded	IND	India	Safipur- Unnao- Loralai	Far East	Other
629	0.00607265	0.0388625	-0.0356449	629	Watkins_642	Pusa 12	India 255	V15	Red	Smooth	Red	Red	*	Bearded	IND	India	Babarpur- Farrukhabad- United Provinces	Far East	Other
630	-0.102282	-0.0313095	-0.0325657	630	Watkins_643	Punjab 8A	India 163	V15	Red	Smooth	Red	Red	*	Bearded	IND	India	Saharanpur- United Provinces	Far East	Other
631	0.0294982	0.0361977	0.0128536	631	Watkins_644	Kaghzi Desi	India 168	V15	Red	Smooth	Red	Red	*	Bearded	IND	India	Saharanpur- United Provinces	Far East	Other
632	-0.0716146	-0.022443	-0.0164779	632	Watkins_645	Mundia	India 204	V15	Red	Smooth	Red	Red	*	Bearded	IND	India	United Provinces	Far East	Other
633	-0.0797276	-0.0138479	-0.00485628	633	Watkins_646	Desi	India 281	V15	Red	Smooth	Red	Red	*	Bearded	IND	India	Jaswantnagar market- Etawah- United Provinces	Far East	Other
677	-0.0687281	0.0964913	0.0389514	677	Watkins_692	Lyallpur 11	India 44	V24	White	Rough	*	Red	*	Bearded	IND	India	Punjab	Far East	Other
679	-0.185343	0.0387986	-0.0251037	679	Watkins_694	Lyallpur 8A	India 39	V28	Red	Rough	*	Red	*	Bearded	IND	India	Punjab	Far East	Other
681	-0.205204	0.0257658	-0.0149406	681	Watkins_696	Gahu (Nepali) or Kyo (Sikkimese)	India 115	V41	White	Smooth	*	Red	*	Half-awned	IND	India	Sikkim	Far East	Other
682	-0.0871263	0.0390271	-0.0800423	682	Watkins_697	Desi	India 191	V41	White	Smooth	*	Red	*	Half-awned	IND	India	Matera Kalan- United Provinces	Far East	Other
691	-0.214197	0.0236912	-0.0249727	691	Watkins_706	Gahu (Nepali) or Kyo (Sikkimese)	India 114	V46	White	Rough	*	Red	*	Half-awned	IND	India	Sikkim	Far East	Other
692	-0.230481	0.0495437	-0.0324855	692	Watkins_707	Walaiti (Mastung wheat)	India 324	V46	White	Rough	*	Red	*	Half-awned	IND	India	Panjpai- Shorarud- Baluchistan	Far East	Other
693	-0.199209	0.0396681	-0.0269394	693	Watkins_708	Desi	India 158	V50	White	Smooth	*	White	*	Awnless 2	IND	India	Gangai- Sitapur- United Provinces	Far East	Other
694	-0.111785	-0.00300572	-0.0344298	694	Watkins_710	C.	India 199	V51	White	Smooth	*	Red	*	Awnless 2	IND	India	Godi- United Provinces	Far East	Other
695	-0.210129	0.0522284	-0.0182922	695	Watkins_711	Gahu (Nepali) or Kyo (Sikkimese)	India 115	V51	White	Smooth	*	Red	*	Awnless 2	IND	India	Sikkim	Far East	Other
696	-0.0597716	0.0620704	-0.073886	696	Watkins_712	Thori	India 223	V51	White	Smooth	*	Red	*	Awnless 2	IND	India	Khudadad- Nasirabad- Baluchistan	Far East	Other
697	-0.173568	0.00196649	0.00183087	697	Watkins_713	Pusa No 4	India 164	V51	White	Smooth	*	Red	*	Awnless 2	IND	India	Saharanpur- United Provinces	Far East	Other
698	-0.175174	0.0414509	0.00173938	698	Watkins_714	Sufed Panjabi	India 316	V51	White	Smooth	*	Red	*	Awnless 2	IND	India	Lagoden- Dalbandin- Baluchistan	Far East	Other
699	-0.0726273	0.0234749	-0.0142568	699	Watkins_715	Desi	India 269	V51	White	Smooth	*	Red	*	Awnless 2	IND	India	Etawah market- Etawah- United Provinces	Far East	Other
700	-0.0344602	-0.0153937	-0.0397385	700	Watkins_716	Sufed Panjabi	India 316	V51	White	Smooth	*	Red	*	Awnless 2	IND	India	Lagoden- Dalbandin- Baluchistan	Far East	Other
708	0.0459507	-0.0937287	-0.0262219	708	Watkins_724	Desi	India 265	V53	Red	Smooth	*	White	*	Awnless 2	IND	India	Etawah market- Etawah- United Provinces	Far East	Other
714	-0.00346642	0.116961	0.0249867	714	Watkins_730	Rodi Garamseli	India 318	V58	Red	Rough	*	Red	*	Awnless 2	IND	India	Laghab- Dalbandin- Baluchistan	Far East	Other
715	-0.199677	0.033103	-0.0194264	715	Watkins_731	Gahu (Nepali) or Kyo (Sikkimese)	India 116	V59			*		*	*	IND	India	Sikkim	Far East	Other
716	-0.0487263	0.00302425	-0.0245583	716	Watkins_732	Gahu (Nepali) or Kyo (Sikkimese)	India 116	V59			*		*	*	IND	India	Sikkim	Far East	Other
723	0.0108042	-0.119224	0.0438484	723	Watkins_739	Pusa 6	India 2	V4	Red	Smooth	*	Red	*	Awnless 1	IND	India	Pusa- Bihar	Far East	Other
728	-0.0804455	-0.000461617	-0.0233779	728	Watkins_744	Lalmi	Turkestan 2	V11	White	Smooth	White	White	*	Bearded	IND	India	Narin Khanabad- Turkestan	Far East	Other
747	-0.0781352	-0.0746939	0.0180864	747	Watkins_763	Lalmi Faizabad No2	Turkestan 5	V12	White	Smooth	White	Red	*	Bearded	IND	India	Faizabad- Turkestan	Far East	Other
748	0.0314481	-0.0906213	0.0165291	748	Watkins_764	Abi	Turkestan 1	V12	White	Smooth	White	Red	*	Bearded	IND	India	Narin Khanabad- Turkestan	Far East	Other
752	-0.15942	0.0293245	0.00197234	752	Watkins_768	Abi	Turkestan 1	V14	Red	Smooth	? Red	White	*	Bearded	IND	India	Narin Khanabad- Turkestan	Far East	Other
785	-0.132576	0.0149482	0.0129694	785	Watkins_803	Pusa 80-5	India 5	V26	Red	Rough	*	White	*	Bearded	IND	India	Pusa- Bihar	Far East	Other
794	-0.153348	0.0614032	0.00759259	794	Watkins_813	Malo	India 133	V51	White	Smooth	*	Red	*	Awnless 2	IND	India	Drug- Musakhel- Loralai	Far East	Other
811	0.0262595	-0.159734	0.0260197	811	Watkins_903	Mundia	India 202	V11	White	Smooth	White	White	*	Bearded	IND	India	United Provinces	Far East	Other
3	-0.14922	0.0337472	-0.0145815	3	Watkins_003		Persia 6	V1	White	Smooth	*	White	*	Awnless 1	IRN	Iran	Abbas Abad- Shahriar district- SW of Tehran	Middle East	Other
200	-0.133894	0.0383738	-0.00349556	200	Watkins_207	Autumn wheat	Persia 77	V7	Red	Rough	*	White	*	Awnless 1	IRN	Iran	Gesian- 30km SW of Urmia	Middle East	Other
230	-0.0412551	-0.0521115	0.0346351	230	Watkins_237		Persia 69	V11	White	Smooth	White	White	*	Bearded	IRN	Iran	Burujird	Middle East	Other
231	-0.0961112	-0.0265354	-0.00331922	231	Watkins_238		Persia 44	V11	White	Smooth	White	White	*	Bearded	IRN	Iran	Mehraban- N Hamadan	Middle East	Other
233	-0.076172	-0.0389613	0.0162966	233	Watkins_240	Razan Ferahan	Persia 96	V11	White	Smooth	White	White	*	Bearded	IRN	Iran	Tehran district	Middle East	Other
298	-0.0314365	0.0356858	-0.0644939	298	Watkins_307		Persia 6	V11	White	Smooth	White	White	*	Bearded	IRN	Iran	Abbas Abad- Shahriar district- SW of Tehran	Middle East	Other
299	-0.145648	0.00707727	-0.00821439	299	Watkins_308		Persia 8	V12	White	Smooth	White	Red	*	Bearded	IRN	Iran	Rasht- Caspian shore	Middle East	Other
300	0.0358308	-0.161069	0.0167525	300	Watkins_309		Persia 3	V12	White	Smooth	White	Red	*	Bearded	IRN	Iran	Zarand- 95 miles S of Tehran- nr Kum	Middle East	Other
301	0.010321	-0.0831685	0.00895656	301	Watkins_310		Persia 2	V12	White	Smooth	White	Red	*	Bearded	IRN	Iran	Yaft Abad- Savoj-Bolak district- Tehran province	Middle East	Other
302	0.0842708	0.0520988	-0.133996	302	Watkins_311		Persia 8	V12	White	Smooth	White	Red	*	Bearded	IRN	Iran	Rasht- Caspian shore	Middle East	Other
303	0.0842196	0.0526024	-0.133958	303	Watkins_312		Persia 20	V12	White	Smooth	White	Red	*	Bearded	IRN	Iran	Khomein Kamareh- 45 miles W of Sultanabad	Middle East	Other
362	0.107099	0.0673795	-0.141717	362	Watkins_373	Kerbelai Ali Khani	Persia 53	V12	White	Smooth	White	Red	*	Bearded	IRN	Iran	Khorasan- especially Tabadakhan district- Meshed- Khorasan	Middle East	Other
363	-0.041721	0.00460407	-0.00903031	363	Watkins_374	Sarakhs	Persia 66	V12	White	Smooth	White	Red	*	Bearded	IRN	Iran	Transcaspian steppe	Middle East	Other
364	-0.147601	0.0169942	-0.0133676	364	Watkins_375		Persia 58	V12	White	Smooth	White	Red	*	Bearded	IRN	Iran	Banks of Karun- Ahwaz	Middle East	Other
365	-0.046684	-0.0206461	-0.00403076	365	Watkins_376	Vilayati	Persia 65	V12	White	Smooth	White	Red	*	Bearded	IRN	Iran	Sari- Mazanderan	Middle East	Other
366	-0.102719	-0.00293737	0.00530651	366	Watkins_377	Sarakhs	Persia 66	V12	White	Smooth	White	Red	*	Bearded	IRN	Iran	Transcaspian steppe	Middle East	Other
367	-0.0519699	0.00843925	0.017326	367	Watkins_378	Sarakh	Persia 67	V12	White	Smooth	White	Red	*	Bearded	IRN	Iran	Bazoar Kermanshah	Middle East	Other
368	-0.0130018	0.0168017	-0.00114249	368	Watkins_379	Kal	Persia 50	V12	White	Smooth	White	Red	*	Bearded	IRN	Iran	Sar-i-Jam- 40 miles SSE of Meshed- Khorasan	Middle East	Other
369	0.0513061	0.11605	0.0894164	369	Watkins_380	Sari Boghda	Persia 78	V12	White	Smooth	White	Red	*	Bearded	IRN	Iran	Azerbaijan province	Middle East	Other
392	-0.14048	0.0059205	0.0089035	392	Watkins_404	Serabend	Persia 99	V12	White	Smooth	White	Red	*	Bearded	IRN	Iran	Tehran district	Middle East	Other
393	-0.0142722	0.00430608	-0.0317719	393	Watkins_405	Safid	Persia 123	V12	White	Smooth	White	Red	*	Bearded	IRN	Iran	Kermanshah	Middle East	Other
493	-0.184057	0.0329105	-0.0205996	493	Watkins_505		Persia 18	V14	Red	Smooth	? Red	White	*	Bearded	IRN	Iran	Kharaghan- 90 miles S of Tehran	Middle East	Other
494	-0.189135	0.0356174	-0.0229787	494	Watkins_506		Persia 6	V14	Red	Smooth	? Red	White	*	Bearded	IRN	Iran	Abbas Abad- Shahriar district- SW of Tehran	Middle East	Other
501	-0.213285	0.0303345	-0.0133494	501	Watkins_513		Persia 39	V14	Red	Smooth	? Red	White	*	Bearded	IRN	Iran	Hajjilu- N Hamadan	Middle East	Other
502	-0.0308973	0.0976058	0.0733764	502	Watkins_514		Persia 57	V14	Red	Smooth	? Red	White	*	Bearded	IRN	Iran	Karun valley- Ahwaz	Middle East	Other
503	-0.0274528	-0.0519974	0.0271011	503	Watkins_515	Zardak-i-Harrami	Persia 125	V14	Red	Smooth	? Red	White	*	Bearded	IRN	Iran	Kermanshah	Middle East	Other
562	-0.0384098	0.0600153	-0.0489661	562	Watkins_575	Sarakhsi	Persia 22	V15	Red	Smooth	Red	Red	*	Bearded	IRN	Iran	Sarakhs district- NE of Meshed	Middle East	Other
563	-0.151503	0.0176528	-0.00503582	563	Watkins_576		Persia 8	V15	Red	Smooth	Red	Red	*	Bearded	IRN	Iran	Rasht- Caspian shore	Middle East	Other
564	-0.00860289	0.0184146	-0.0547493	564	Watkins_577	Sarakhsi	Persia 22	V15	Red	Smooth	Red	Red	*	Bearded	IRN	Iran	Sarakhs district- NE of Meshed	Middle East	Other
565	0.0206417	0.0739701	-0.0672764	565	Watkins_578		Persia 15	V15	Red	Smooth	Red	Red	*	Bearded	IRN	Iran	Nasseri- Khusistan	Middle East	Other
566	-0.0868877	0.0566532	-0.105354	566	Watkins_579	Vassfe	Persia 13	V18	Grey on red	Smooth	*	Red	*	Bearded	IRN	Iran	Hamadan	Middle East	Other
567	-0.15587	0.02599	-0.00842629	567	Watkins_580		Persia 8	V15	Red	Smooth	Red	Red	*	Bearded	IRN	Iran	Rasht- Caspian shore	Middle East	Other
568	0.103625	0.0578275	-0.108753	568	Watkins_581		Persia 15	V15	Red	Smooth	Red	Red	*	Bearded	IRN	Iran	Nasseri- Khusistan	Middle East	Other
612	-0.209952	0.0301952	-0.022632	612	Watkins_625		Persia 39	V15	Red	Smooth	Red	Red	*	Bearded	IRN	Iran	Hajjilu- N Hamadan	Middle East	Other
613	-0.212921	0.0324526	-0.0244721	613	Watkins_626	Ab Mahi	Persia 56	V15	Red	Smooth	Red	Red	*	Bearded	IRN	Iran	Khorasan	Middle East	Other
614	-0.0989688	-0.00455034	0.0280885	614	Watkins_627		Persia 45	V15	Red	Smooth	Red	Red	*	Bearded	IRN	Iran	Asadabad- SW Hamadan	Middle East	Other
615	-0.0399692	-0.0248898	-0.023439	615	Watkins_628	Khal Kirmiz	Persia 55	V15	Red	Smooth	Red	Red	*	Bearded	IRN	Iran	Meshed- Khorasan	Middle East	Other
616	-0.0953264	-0.00713936	0.0319455	616	Watkins_629	Qizilqin Boghda	Persia 79	V15	Red	Smooth	Red	Red	*	Bearded	IRN	Iran	Hashdarud- Azerbaijan province	Middle East	Other
617	-0.043113	0.0318495	-0.0498352	617	Watkins_630	Ab Mahi	Persia 56	V15	Red	Smooth	Red	Red	*	Bearded	IRN	Iran	Khorasan	Middle East	Other
618	-0.126094	-0.0064828	0.0226744	618	Watkins_631	Qizilqin Boghda	Persia 79	V15	Red	Smooth	Red	Red	*	Bearded	IRN	Iran	Hashdarud- Azerbaijan province	Middle East	Other
619	-0.225961	0.0352388	-0.0292632	619	Watkins_632	Khusheh Safid	Persia 52	V15	Red	Smooth	Red	Red	*	Bearded	IRN	Iran	Meshed- Khorasan	Middle East	Other
627	0.0724247	0.0321977	-0.0274408	627	Watkins_640		Persia 131	V15	Red	Smooth	Red	Red	*	Bearded	IRN	Iran	Dunlatabad	Middle East	Other
664	-0.224884	0.0282371	-0.0314153	664	Watkins_678		Persia 24	V16	Red	Smooth	*	Red	*	Bearded	IRN	Iran	Hashtjerd- nr Kazvin	Middle East	Other
665	0.0277775	-0.0249015	-0.0393761	665	Watkins_679		Persia 24	V16	Red	Smooth	*	Red	*	Bearded	IRN	Iran	Hashtjerd- nr Kazvin	Middle East	Other
667	-0.0383808	0.0340914	-0.027515	667	Watkins_681		Persia 8	V17	Grey on white	Smooth	*	Red	*	Bearded	IRN	Iran	Rasht- Caspian shore	Middle East	Other
669	-0.022195	-0.0157552	-0.0643322	669	Watkins_684	Vilayati	Persia 65	V17	Grey on white	Smooth	*	Red	*	Bearded	IRN	Iran	Sari- Mazanderan	Middle East	Other
686	-0.221828	0.048838	-0.0316264	686	Watkins_701	Sukh Das	Persia 51	V43	Red	Smooth	*	Red	*	Half-awned	IRN	Iran	Meshed- Khorasan	Middle East	Other
687	-0.189746	0.0470516	-0.0138742	687	Watkins_702	Gandum-i-Kal-i-qirmiz	Persia 110	V43	Red	Smooth	*	Red	*	Half-awned	IRN	Iran	Kerman	Middle East	Other
689	-0.20605	0.044462	-0.0202512	689	Watkins_704	Ma'auneh	Persia 28	V43	Red	Smooth	*	Red	*	Half-awned	IRN	Iran	53 miles SE of Yazd- Mehdiabad	Middle East	Other
690	-0.203671	0.0571437	-0.0470853	690	Watkins_705	Kooseh	Persia 17	V43	Red	Smooth	*	Red	*	Half-awned	IRN	Iran	Sauj Bolak- W of Tehran	Middle East	Other
713	-0.0932367	0.0814881	0.0539214	713	Watkins_729	Gandum-i-Jiruft	Persia 114	V58	Red	Rough	*	Red	*	Awnless 2	IRN	Iran	Jiruft & Roodbar- Kerman	Middle East	Other
717	-0.222062	0.0589524	-0.0389505	717	Watkins_733	Muganka x Belokoloska	Azerbaijan-Persia W73332	V2	White	Smooth	*	Red	*	Awnless 1	IRN	Iran		Middle East	Other
4	-0.0108058	0.0345135	0.0441087	4	Watkins_004	Rustam Exp Farm 99	Iraq 34	V1	White	Smooth	*	White	*	Awnless 1	IRQ	Iraq	Baqubah	Middle East	Other
143	0.0727823	0.0348659	0.068917	143	Watkins_147	Rustam Exp Farm 200	Iraq 42	V4	Red	Smooth	*	Red	*	Awnless 1	IRQ	Iraq	Baqubah	Middle East	Other
297	0.00554196	0.0368117	0.0374513	297	Watkins_306	Kandhari, Rustam Exp Farm 859	Iraq 55	V12	White	Smooth	White	Red	*	Bearded	IRQ	Iraq	Mosul	Middle East	Other
488	-0.115714	0.00334863	0.0190872	488	Watkins_500	Humairah, Rustam Exp Farm 595	Iraq 51	V14	Red	Smooth	? Red	White	*	Bearded	IRQ	Iraq	Diwaniyah	Middle East	Other
489	-0.216432	0.0300424	-0.0108694	489	Watkins_501	Kandhari, Rustam Exp Farm 860	Iraq 56	V15	Red	Smooth	Red	Red	*	Bearded	IRQ	Iraq	Mosul	Middle East	Other
660	0.052258	0.0777687	0.0117354	660	Watkins_674	Rustam Exp Farm 87	Iraq 29	V16	Red	Smooth	*	Red	*	Bearded	IRQ	Iraq	Baqubah	Middle East	Other
678	0.0126825	0.0781742	0.0809325	678	Watkins_693	Rustam Exp Farm 79	Iraq 26	V25	White	Rough	*	Red	*	Bearded	IRQ	Iraq	Tigris region	Middle East	Other
712	-0.14631	0.0146313	-0.00262061	712	Watkins_728	Rustam Exp Farm 171	Iraq 37	V55	White	Rough	*	White	*	Awnless 2	IRQ	Iraq	Tigris region	Middle East	Other
1	0.0526113	0.0721505	0.056118	1	Watkins_001		Morocco 30	V1	White	Smooth	*	White	*	Awnless 1	MAR	Morocco	Mazagan district	North Africa	Other
42	0.104181	0.0614451	-0.0499835	42	Watkins_044		Morocco 55	V2	White	Smooth	*	Red	*	Awnless 1	MAR	Morocco	Granja Agricola- Quebdana- Melilla	North Africa	Other
109	0.122554	0.0370961	-0.0877233	109	Watkins_111		Morocco 33	V3	Red	Smooth	*	White	*	Awnless 1	MAR	Morocco	Mazagan district	North Africa	Other
139	0.0525929	-0.0401254	-0.00174471	139	Watkins_142	Recio	Morocco 56	V3	Red	Smooth	*	White	*	Awnless 1	MAR	Morocco	Granja Agricola- Quebdana- Melilla	North Africa	Other
205	0.0788054	0.0332523	0.0846574	205	Watkins_212		Morocco 49	V11	White	Smooth	White	White	*	Bearded	MAR	Morocco	Tismatinaum- Ghomara	North Africa	Other
206	0.04484	-0.0941703	0.0555135	206	Watkins_213	Mahan	Morocco 16	V11	White	Smooth	White	White	*	Bearded	MAR	Morocco	Bouskoura- Casablanca	North Africa	Other
207	0.0810216	0.138006	0.114828	207	Watkins_214		Morocco 35	V11	White	Smooth	White	White	*	Bearded	MAR	Morocco	Mazagan district	North Africa	Other
208	0.0816639	0.13812	0.115203	208	Watkins_215		Morocco 2	V11	White	Smooth	White	White	*	Bearded	MAR	Morocco	Oulad-Ed Hadj- Fez	North Africa	Other
209	0.0802055	0.104389	0.0830098	209	Watkins_216		Morocco 11	V11	White	Smooth	White	White	*	Bearded	MAR	Morocco	Zenatas- Shaouia	North Africa	Other
210	0.0831695	0.139409	0.117151	210	Watkins_217		Morocco 10	V11	White	Smooth	White	White	*	Bearded	MAR	Morocco	Zenatas- Shaouia	North Africa	Other
246	0.0848628	0.118765	0.10441	246	Watkins_253		Morocco 59	V12	White	Smooth	White	Red	*	Bearded	MAR	Morocco	Buhash-ash- Beni Ufrah- Rif	North Africa	Other
247	0.105039	0.080991	-0.0500963	247	Watkins_254		Morocco 9	V12	White	Smooth	White	Red	*	Bearded	MAR	Morocco	Tazi- Kenitra	North Africa	Other
251	0.12538	0.046567	-0.0742842	251	Watkins_258		Morocco 49	V12	White	Smooth	White	Red	*	Bearded	MAR	Morocco	Tismatinaum- Ghomara	North Africa	Other
252	0.0590666	0.116131	0.109763	252	Watkins_259		Morocco 23	V12	White	Smooth	White	Red	*	Bearded	MAR	Morocco	Rehamna- Marrakech	North Africa	Other
483	0.08143	0.133731	0.113876	483	Watkins_495		Morocco 46	V14	Red	Smooth	? Red	White	*	Bearded	MAR	Morocco	Mehannesh valley- Tetuan	North Africa	Other
484	0.0793814	0.132954	0.114161	484	Watkins_496		Morocco 30	V14	Red	Smooth	? Red	White	*	Bearded	MAR	Morocco	Mazagan district	North Africa	Other
485	0.0883489	0.119263	0.0376081	485	Watkins_497	Mahan	Morocco 20	V14	Red	Smooth	? Red	White	*	Bearded	MAR	Morocco	Settat- Casablanca	North Africa	Other
520	0.0315542	-0.050063	0.0387167	520	Watkins_533		Morocco 39	V15	Red	Smooth	Red	Red	*	Bearded	MAR	Morocco	Mazagan district	North Africa	Other
521	-0.00810915	0.0725641	0.0582315	521	Watkins_534		Morocco 55	V15	Red	Smooth	Red	Red	*	Bearded	MAR	Morocco	Granja Agricola- Quebdana- Melilla	North Africa	Other
523	0.043589	0.0715103	0.0784436	523	Watkins_536		Morocco 49	V15	Red	Smooth	Red	Red	*	Bearded	MAR	Morocco	Tismatinaum- Ghomara	North Africa	Other
671	0.044821	0.0536333	0.072023	671	Watkins_686		Morocco 28	V3	Red	Smooth	*	White	*	Awnless 1	MAR	Morocco	Mazagan district	North Africa	Other
318	0.0271637	-0.0105109	0.0565882	318	Watkins_327	Mughari	Palestine 1	V12	White	Smooth	White	Red	*	Bearded	PAL	Palestine		Middle East	Other
387	0.0342153	0.14008	0.0973022	387	Watkins_398	Abu Fashi	Palestine 3	V12	White	Smooth	White	Red	*	Bearded	PAL	Palestine		Middle East	Other
43	0.105185	0.0618701	-0.0491333	43	Watkins_045	Douchani	Beyrout 3	V2	White	Smooth	*	Red	*	Awnless 1	SYR	Syria	Lebanon- Bekaa- Baalbek- Damascus	Middle East	Other
41	0.126751	0.0468956	-0.0750353	41	Watkins_043	Bartletta	Tunis 3	V2	White	Smooth	*	Red	*	Awnless 1	TUN	Tunisia	Béja	North Africa	Other
211	0.0868074	0.120148	0.0889208	211	Watkins_218	Sbei Noir	Tunis 4	V11	White	Smooth	White	White	*	Bearded	TUN	Tunisia	Soul-el-Khemis	North Africa	Other
248	0.0851022	0.0868686	0.0132258	248	Watkins_255	Louri	Tunis 27	V12	White	Smooth	White	Red	*	Bearded	TUN	Tunisia	Medjez-el-Bab	North Africa	Other
249	0.0545769	0.084007	0.00020331	249	Watkins_256	Native Biskri	Tunis 24	V12	White	Smooth	White	Red	*	Bearded	TUN	Tunisia	Garn Alfaya	North Africa	Other
250	-0.0121822	0.104488	-0.0208624	250	Watkins_257	Native hard	Tunis 16	V12	White	Smooth	White	Red	*	Bearded	TUN	Tunisia	Tataouine	North Africa	Other
481	0.0496627	0.0041768	0.0596198	481	Watkins_493	Sbei 292	Tunis 8	V13	White	Smooth	Black	Red	*	Bearded	TUN	Tunisia	Béja (El-Houffia)	North Africa	Other
519	-0.0970701	0.072138	0.0204388	519	Watkins_532	Mahmoudi A.P.3.	Tunis 5	V15	Red	Smooth	Red	Red	*	Bearded	TUN	Tunisia	Gardimaou	North Africa	Other
522	0.0865823	0.0448356	-0.015351	522	Watkins_535	Mahmoudi	Tunis 9	V15	Red	Smooth	Red	Red	*	Bearded	TUN	Tunisia	Thibar	North Africa	Other
524	0.0936658	0.118872	0.0887176	524	Watkins_537	Biskri	Tunis 11	V15	Red	Smooth	Red	Red	*	Bearded	TUN	Tunisia	Souk-el-Arba-	North Africa	Other
525	0.0356003	0.0335975	0.0773978	525	Watkins_538	Biskri	Tunis 11	V15	Red	Smooth	Red	Red	*	Bearded	TUN	Tunisia	Souk-el-Arba	North Africa	Other
623	0.0582419	-0.172819	-0.0198904	623	Watkins_636	Native hard	Tunis 18	V15	Red	Smooth	Red	Red	*	Bearded	TUN	Tunisia	Sfax (Hadj Gacem)	North Africa	Other
661	-0.0872969	0.0480409	-0.00100813	661	Watkins_675	Mahmoudi	Tunis 9	V16	Red	Smooth	*	Red	*	Bearded	TUN	Tunisia	Thibar	North Africa	Other
662	0.04509	-0.0238884	0.0667822	662	Watkins_676	Souri	Tunis 23	V16	Red	Smooth	*	Red	*	Bearded	TUN	Tunisia	Le Dyr du Kef	North Africa	Other
672	-0.0230617	-0.00949193	0.0474314	672	Watkins_687	Richelle Hative	Tunis 10	V3	Red	Smooth	*	White	*	Awnless 1	TUN	Tunisia	Oued Zargua	North Africa	Other
792	-0.130952	-0.000250722	-0.00651771	792	Watkins_811		Algeria W7558	V46	White	Rough	*	Red	*	Half-awned	TUN	Tunisia	Maison Carree	North Africa	Other
795	-0.084431	-0.0454703	0.0117178	795	Watkins_814	Allorca	Algeria W4578	V53	Red	Smooth	*	White	*	Awnless 2	TUN	Tunisia	Tunis	North Africa	Other
110	0.0424263	-0.00512608	-0.0184919	110	Watkins_112		Smyrna 8	V4	Red	Smooth	*	Red	*	Awnless 1	TUR	Turkey		Middle East	Other
137	0.118489	0.0330632	-0.0882207	137	Watkins_140		Smyrna 8	V4	Red	Smooth	*	Red	*	Awnless 1	TUR	Turkey		Middle East	Other
286	0.0730915	0.0755844	-0.0131327	286	Watkins_293		Smyrna 6	V12	White	Smooth	White	Red	*	Bearded	TUR	Turkey	Seraikeuy	Middle East	Other
287	0.0834719	0.082118	0.0593817	287	Watkins_294		Smyrna 11	V12	White	Smooth	White	Red	*	Bearded	TUR	Turkey	Koyoun Dere- Menemen- 15 miles N of Izmir	Middle East	Other
288	0.0709546	0.106015	0.0917866	288	Watkins_295		Smyrna 2	V12	White	Smooth	White	Red	*	Bearded	TUR	Turkey	Tourbali	Middle East	Other
289	0.0416364	0.0558793	0.0577451	289	Watkins_296		Smyrna 17	V12	White	Smooth	White	Red	*	Bearded	TUR	Turkey	Kirk Agach- 50 miles NE of Izmir	Middle East	Other
290	-0.035051	0.0211984	0.0457678	290	Watkins_298		Smyrna 6	V12	White	Smooth	White	Red	*	Bearded	TUR	Turkey	Seraikeuy	Middle East	Other
291	-0.0365803	0.0659405	0.0528462	291	Watkins_299		Smyrna 6	V12	White	Smooth	White	Red	*	Bearded	TUR	Turkey	Seraikeuy	Middle East	Other
292	-0.0313094	0.0499978	0.0456587	292	Watkins_300		Smyrna 17	V12	White	Smooth	White	Red	*	Bearded	TUR	Turkey	Kirk Agach- 50 miles NE of Izmir	Middle East	Other
293	0.0823043	0.040359	0.0181206	293	Watkins_301		Smyrna 6	V12	White	Smooth	White	Red	*	Bearded	TUR	Turkey	Seraikeuy	Middle East	Other
486	0.0130338	0.0680926	0.0655602	486	Watkins_498		Smyrna 8	V14	Red	Smooth	? Red	White	*	Bearded	TUR	Turkey		Middle East	Other
487	0.0231872	0.00613572	-0.0434674	487	Watkins_499		Smyrna 14	V14	Red	Smooth	? Red	White	*	Bearded	TUR	Turkey	Afion-Kara-Hissar- 200 miles E of Izmir	Middle East	Other
558	0.0751495	0.0580858	0.0120736	558	Watkins_571		Smyrna 13	V15	Red	Smooth	Red	Red	*	Bearded	TUR	Turkey	Oushak- 120 miles E of Izmir	Middle East	Other
560	0.0571557	0.0835041	0.0957205	560	Watkins_573		Smyrna 3	V15	Red	Smooth	Red	Red	*	Bearded	TUR	Turkey	Tireh	Middle East	Other
561	0.0472551	0.0647368	-0.0169836	561	Watkins_574		Smyrna 8	V15	Red	Smooth	Red	Red	*	Bearded	TUR	Turkey		Middle East	Other
624	0.0567622	-0.172527	-0.0213259	624	Watkins_637		Smyrna 17	V15	Red	Smooth	Red	Red	*	Bearded	TUR	Turkey	Kirk Agach- 50 miles NE of Izmir	Middle East	Other
474	-0.138914	-0.0337322	0.0230578	474	Watkins_486	erythrospermum Korn., Flaksberger 17517	Armenia 3	V12	White	Smooth	White	Red	*	Bearded	SUN	USSR	Armenia	USSR	Other
475	-0.12181	-0.0208601	0.0312525	475	Watkins_487	erythrospermum Korn., Flaksberger 23613	Armenia 4	V12	White	Smooth	White	Red	*	Bearded	SUN	USSR	Armenia	USSR	Other
476	-0.116753	-0.0241269	0.02921	476	Watkins_488	erythrospermum Korn., Flaksberger 17525	Armenia 5	V12	White	Smooth	White	Red	*	Bearded	SUN	USSR	Armenia	USSR	Other
477	-0.115761	-0.0233318	0.0302398	477	Watkins_489	erythrospermum Korn., Flaksberger 17527	Armenia 7	V12	White	Smooth	White	Red	*	Bearded	SUN	USSR	Armenia	USSR	Other
647	-0.0987567	-0.00737604	-0.00572533	647	Watkins_661		USSR 1	V15	Red	Smooth	Red	Red	*	Bearded	SUN	USSR		USSR	Other
657	-0.142624	-0.0174752	0.0282683	657	Watkins_671	ferrugineum Al., Flaksberger 17525	Armenia 9	V15	Red	Smooth	Red	Red	*	Bearded	SUN	USSR	Armenia	USSR	Other
659	-0.0555188	0.0693796	-0.0247364	659	Watkins_673	ferrugineum Al., Flaksberger 17525	Armenia 8	V15	Red	Smooth	Red	Red	*	Bearded	SUN	USSR	Armenia	USSR	Other
718	-0.092426	-0.0329461	-0.0597244	718	Watkins_734	Shatilov Exp Sta	East USSR W94557	V2	White	Smooth	*	Red	*	Awnless 1	SUN	USSR	East USSR	USSR	Other
720	0.093136	-0.0380981	-0.05773	720	Watkins_736		Caucasus W8528	V3	Red	Smooth	*	White	*	Awnless 1	SUN	USSR	Caucasus	USSR	Other
722	-0.00936505	-0.107591	0.0478347	722	Watkins_738		Turkestan W84525	V4	Red	Smooth	*	Red	*	Awnless 1	SUN	USSR	Turkestan	USSR	Other
724	0.0247247	-0.150143	0.0377994	724	Watkins_740		Siberia W94421	V4	Red	Smooth	*	Red	*	Awnless 1	SUN	USSR	Siberia	USSR	Other
727	-0.0344112	0.0276114	-0.0397873	727	Watkins_743		Yenisei W43319	V11	White	Smooth	White	White	*	Bearded	SUN	USSR	Yenisei	USSR	Other
729	-0.136521	-0.0247582	0.0421766	729	Watkins_745		Irkutsk W43323	V12	White	Smooth	White	Red	*	Bearded	SUN	USSR	Irkutsk	USSR	Other
730	-0.138224	-0.0266368	0.033182	730	Watkins_746	Muganka	Azerbaijan W73337	V12	White	Smooth	White	Red	*	Bearded	SUN	USSR	Azerbaijan	USSR	Other
732	-0.134577	-0.0378955	0.0269982	732	Watkins_748		Armenia W73331	V12	White	Smooth	White	Red	*	Bearded	SUN	USSR	Armenia	USSR	Other
733	-0.0831475	-0.086139	0.0300001	733	Watkins_749		Siberia W4134	V12	White	Smooth	White	Red	*	Bearded	SUN	USSR	Siberia	USSR	Other
734	0.0327475	-0.144549	0.0233835	734	Watkins_750	Valki Exp Sta 3	Ukraine W94452	V12	White	Smooth	White	Red	*	Bearded	SUN	USSR	Ukraine	USSR	Other
735	0.0316223	-0.144814	0.0231419	735	Watkins_751	Armavir	Azerbaijan W1355	V12	White	Smooth	White	Red	*	Bearded	SUN	USSR	Azerbaijan	USSR	Other
736	-0.107261	-0.0244639	0.0345021	736	Watkins_752		Caucasus W2397	V12	White	Smooth	White	Red	*	Bearded	SUN	USSR	Caucasus	USSR	Other
737	0.0347173	-0.153548	0.0129601	737	Watkins_753	Valki Exp Sta 1	Don W94435	V12	White	Smooth	White	Red	*	Bearded	SUN	USSR	Don	USSR	Other
738	0.0292893	-0.156424	0.0257297	738	Watkins_754	Valki Exp Sta 3	USSR W94454	V12	White	Smooth	White	Red	*	Bearded	SUN	USSR		USSR	Other
739	0.0283577	-0.164044	0.0164789	739	Watkins_755		Crimea W94465	V12	White	Smooth	White	Red	*	Bearded	SUN	USSR	Crimea	USSR	Other
743	0.0921386	0.0371868	-0.100731	743	Watkins_759		Armenia W94343	V12	White	Smooth	White	Red	*	Bearded	SUN	USSR	Gonzah- Armenia	USSR	Other
744	-0.135366	-0.0314033	0.0249542	744	Watkins_760		Armenia W94379	V12	White	Smooth	White	Red	*	Bearded	SUN	USSR	Erivan- Armenia	USSR	Other
745	-0.141237	-0.0302697	0.0210622	745	Watkins_761		Caucasus W8529	V12	White	Smooth	White	Red	*	Bearded	SUN	USSR	Caucasus	USSR	Other
749	0.0334753	-0.0887486	0.0156858	749	Watkins_765	816	Siberia W5489	V13	White	Smooth	Black	Red	*	Bearded	SUN	USSR	Siberia	USSR	Other
751	-0.220779	0.0265176	-0.029085	751	Watkins_767		Armenia W94374	V14	Red	Smooth	? Red	White	*	Bearded	SUN	USSR	Erivan- Armenia	USSR	Other
754	0.0789399	0.0567725	-0.00261679	754	Watkins_770		Irkutsk W43322	V15	Red	Smooth	Red	Red	*	Bearded	SUN	USSR	Irkutsk	USSR	Other
755	-0.0192905	-0.0846788	0.0642335	755	Watkins_771		Irkutsk W43325	V15	Red	Smooth	Red	Red	*	Bearded	SUN	USSR	Irkutsk	USSR	Other
756	-0.0294684	-0.0834757	0.0404078	756	Watkins_772		Yenisei W43320	V15	Red	Smooth	Red	Red	*	Bearded	SUN	USSR	Yenisei	USSR	Other
757	-0.179855	0.00604977	0.00729897	757	Watkins_773		Georgia W57143	V15	Red	Smooth	Red	Red	*	Bearded	SUN	USSR	Georgia	USSR	Other
759	-0.13221	-0.0345301	0.0283606	759	Watkins_775		Georgia W57164	V15	Red	Smooth	Red	Red	*	Bearded	SUN	USSR	Georgia	USSR	Other
760	-0.0175119	-0.0839398	0.0633931	760	Watkins_776		Georgia W57173	V15	Red	Smooth	Red	Red	*	Bearded	SUN	USSR	Georgia	USSR	Other
763	0.0348711	-0.168811	0.0231174	763	Watkins_779	Tulun 458	Siberia W6928	V15	Red	Smooth	Red	Red	*	Bearded	SUN	USSR	Siberia	USSR	Other
764	-0.139531	-0.0357624	0.0253987	764	Watkins_780	Valki Exp Sta 3	USSR W94457	V15	Red	Smooth	Red	Red	*	Bearded	SUN	USSR		USSR	Other
765	0.0386456	-0.157305	0.0267324	765	Watkins_781	Valki Exp Sta 3	USSR W94455	V15	Red	Smooth	Red	Red	*	Bearded	SUN	USSR		USSR	Other
766	0.0343216	-0.157257	-0.0103926	766	Watkins_782	Valki Exp Sta 4	Ukraine W94472	V15	Red	Smooth	Red	Red	*	Bearded	SUN	USSR	Ukraine	USSR	Other
767	-0.135913	-0.0324662	0.0237463	767	Watkins_783		Georgia W7111	V15	Red	Smooth	Red	Red	*	Bearded	SUN	USSR	Georgia	USSR	Other
769	-0.144398	-0.0223163	0.0321481	769	Watkins_786		Armenia W94380	V15	Red	Smooth	Red	Red	*	Bearded	SUN	USSR	Erivan- Armenia	USSR	Other
770	-0.0668178	-0.0511723	0.0381644	770	Watkins_787		Caucasus W8567-2	V15	Red	Smooth	Red	Red	*	Bearded	SUN	USSR	Caucasus	USSR	Other
771	-0.133353	-0.0311285	0.0438327	771	Watkins_788		Turkestan W84528	V15	Red	Smooth	Red	Red	*	Bearded	SUN	USSR	Turkestan	USSR	Other
772	-0.154743	-0.00982062	-0.0109009	772	Watkins_789	Abi	Turkestan 3	V15	Red	Smooth	Red	Red	*	Bearded	SUN	USSR	Kunduz- Turkestan	USSR	Other
773	-0.133107	-0.0145871	-0.00268991	773	Watkins_790	Dickson J G 294	Caucasus W94668	V15	Red	Smooth	Red	Red	*	Bearded	SUN	USSR	Caucasus	USSR	Other
774	-0.144437	-0.0145434	0.00717255	774	Watkins_792		Georgia W57156	V15	Red	Smooth	Red	Red	*	Bearded	SUN	USSR	Georgia	USSR	Other
775	-0.135207	-0.0291759	0.0457931	775	Watkins_793		Azerbaijan W73314	V15	Red	Smooth	Red	Red	*	Bearded	SUN	USSR	Azerbaijan	USSR	Other
776	-0.03789	-0.0554331	0.0548806	776	Watkins_794		USSR W61101	V15	Red	Smooth	Red	Red	*	Bearded	SUN	USSR		USSR	Other
777	-0.00858894	-0.104814	0.0350754	777	Watkins_795		Turkestan W84523	V15	Red	Smooth	Red	Red	*	Bearded	SUN	USSR	Turkestan	USSR	Other
778	0.00514288	-0.151159	0.0325455	778	Watkins_796	Odessa Exp Sta	Volga W94593	V15	Red	Smooth	Red	Red	*	Bearded	SUN	USSR	Volga	USSR	Other
779	-0.0831871	-0.00812997	0.0217628	779	Watkins_797		Armenia W94349	V15	Red	Smooth	Red	Red	*	Bearded	SUN	USSR	Gonzah- Armenia	USSR	Other
780	-0.0780532	-0.00892785	0.0211618	780	Watkins_798		Armenia W94377	V22	White	Rough	*	White	*	Bearded	SUN	USSR	Erivan- Armenia	USSR	Other
781	0.0683632	-0.0257787	-0.0531817	781	Watkins_799		Georgia W57149	V24	White	Rough	*	Red	*	Bearded	SUN	USSR	Georgia	USSR	Other
782	0.0186515	-0.161613	0.0218692	782	Watkins_800	Valki Exp Sta 1	Ukraine W94508	V24	White	Rough	*	Red	*	Bearded	SUN	USSR	Armenia	USSR	Other
783	0.021614	-0.158853	0.0246334	783	Watkins_801		Armenia W94373	V24	White	Rough	*	Red	*	Bearded	SUN	USSR	Erivan- Armenia	USSR	Other
784	-0.0699584	-0.0699335	0.026529	784	Watkins_802		Georgia W57180	V26	Red	Rough	*	White	*	Bearded	SUN	USSR	Georgia	USSR	Other
786	0.0217189	-0.014478	-0.016973	786	Watkins_804	Dickson J G 302	Georgia W94675	V26	Red	Rough	*	White	*	Bearded	SUN	USSR	Georgia	USSR	Other
787	-0.200106	0.0218119	-0.0344702	787	Watkins_805		Armenia W94367	V26	Red	Rough	*	White	*	Bearded	SUN	USSR	Erivan- Armenia	USSR	Other
789	-0.13004	-0.0104463	0.0446121	789	Watkins_808		Caucasus W8559	V31	Grey	Rough	*	Red	*	Bearded	SUN	USSR	Caucasus	USSR	Other
790	-0.192074	-0.00150635	-0.0361576	790	Watkins_809		Turkestan W84527	V43	Red	Smooth	*	Red	*	Half-awned	SUN	USSR	Turkestan	USSR	Other
791	-0.1891	-0.0020898	-0.0358465	791	Watkins_810		Turkestan W84532	V43	Red	Smooth	*	Red	*	Half-awned	SUN	USSR	Turkestan	USSR	Other
66	0.0240887	-0.115589	0.0303215	66	Watkins_068		Dioseg 2	V1	White	Smooth	*	White	*	Awnless 1					Other
189	0.0826157	-0.0517641	-0.0153457	189	Watkins_196	Benefactor		V5	White	Rough	*	White	*	Awnless 1					Other
294	-0.0369311	0.0409936	0.0539638	294	Watkins_302	Bayadié	Aleppo 32	V12	White	Smooth	White	Red	*	Bearded	SYA		Banks of Euphrates		Other
295	-0.0368134	0.0410057	0.0535246	295	Watkins_303	Gharbié	Aleppo 29	V12	White	Smooth	White	Red	*	Bearded	SYA		W of Aleppo		Other
320	0.0495014	-0.156798	-0.0106563	320	Watkins_329		Dioseg 4	V12	White	Smooth	White	Red	*	Bearded					Other
323	0.0313423	-0.151111	0.0322587	323	Watkins_332		Dioseg 1	V12	White	Smooth	White	Red	*	Bearded					Other
324	0.0315274	-0.151162	0.0349218	324	Watkins_333		Dioseg 1	V12	White	Smooth	White	Red	*	Bearded					Other
325	0.0617196	-0.0269676	-0.0343278	325	Watkins_334		Dioseg 3	V12	White	Smooth	White	Red	*	Bearded					Other
326	0.0166694	-0.12015	0.0342917	326	Watkins_335		Dioseg 3	V12	White	Smooth	White	Red	*	Bearded					Other
559	0.0310178	-0.0202486	0.0465487	559	Watkins_572		Damascus 12	V15	Red	Smooth	Red	Red	*	Bearded	SYA		Hama		Other
796	-0.199864	0.0188559	-0.0260641	796	Watkins_815			V61			*		*	*					Other
2	0.0524577	0.0729239	0.05607	2	Watkins_002	Blé mavratheri	Crete 4	V1	White	Smooth	*	White	*	Awnless 1	CRT	Crete	Plain of Messara- Candia district	Europe	Western Europe
44	0.0386183	-0.036667	0.0342693	44	Watkins_046		Crete 6	V2	White	Smooth	*	Red	*	Awnless 1	CRT	Crete	Lakkous- Cydonia- Canea	Europe	Western Europe
215	0.0978573	0.120096	0.104641	215	Watkins_222	Leventis (Blé de Pologne)	Crete 5	V11	White	Smooth	White	White	*	Bearded	CRT	Crete	Plain of Messara- Candia district	Europe	Western Europe
280	-0.224831	0.0565925	-0.0346834	280	Watkins_287		Crete 8	V12	White	Smooth	White	Red	*	Bearded	CRT	Crete	Nerokourou- Cydonia- Canea	Europe	Western Europe
281	0.0659152	0.00234764	0.0313414	281	Watkins_288	Galagado	Crete 10	V12	White	Smooth	White	Red	*	Bearded	CRT	Crete	Galagado- Akroteri- Canea	Europe	Western Europe
282	0.073262	0.108565	0.0959812	282	Watkins_289	Blé cheliostazo	Crete 3	V12	White	Smooth	White	Red	*	Bearded	CRT	Crete	Plain of Messara- Candia district	Europe	Western Europe
283	0.0838618	0.078791	0.0557667	283	Watkins_290		Crete 13	V12	White	Smooth	White	Red	*	Bearded	CRT	Crete	Kaina- Apokoronna- Canea	Europe	Western Europe
548	0.106071	0.0826348	-0.00331328	548	Watkins_561		Crete 15	V15	Red	Smooth	Red	Red	*	Bearded	CRT	Crete	Vafe- Apokoronna- Canea	Europe	Western Europe
550	0.0698527	0.0706237	0.0230633	550	Watkins_563	Blé zombitos	Crete 2	V15	Red	Smooth	Red	Red	*	Bearded	CRT	Crete	Plain of Messara- Candia district	Europe	Western Europe
625	0.116581	0.0652429	-0.00493766	625	Watkins_638		Crete 8	V15	Red	Smooth	Red	Red	*	Bearded	CRT	Crete	Nerokourou- Cydonia- Canea	Europe	Western Europe
626	0.0675759	-0.00479236	-0.040747	626	Watkins_639		Crete 7	V15	Red	Smooth	Red	Red	*	Bearded	CRT	Crete	Yerolakko- Canea	Europe	Western Europe
284	0.0613251	0.0923795	0.0802254	284	Watkins_291	Psathas	Cyprus 3	V12	White	Smooth	White	Red	*	Bearded	CYP	Cyprus	Whole Island	Europe	Western Europe
285	0.0669597	0.0767898	0.0122185	285	Watkins_292	Asprokoutsoullon	Cyprus 15	V12	White	Smooth	White	Red	*	Bearded	CYP	Cyprus	Paphos district.	Europe	Western Europe
761	-0.0176909	-0.0849392	0.0632252	761	Watkins_777		Finland 3	V15	Red	Smooth	Red	Red	*	Bearded	FIN	Finland		Europe	Eastern Europe
38	0.0933309	-0.0193332	-0.0211625	38	Watkins_040	Favori	France 14	V1	White	Smooth	*	White	*	Awnless 1	FRA	France		Europe	Eastern Europe
39	0.110934	-0.0171018	-0.0483364	39	Watkins_041	Alliés	France 25	V1	White	Smooth	*	White	*	Awnless 1	FRA	France		Europe	Western Europe
40	0.103213	-0.0138935	-0.0581753	40	Watkins_042	Inversal	France 26	V1	White	Smooth	*	White	*	Awnless 1	FRA	France		Europe	Western Europe
103	0.0929717	-0.0527817	-0.0403072	103	Watkins_105	Hâtif de Saône	France 1	V2	White	Smooth	*	Red	*	Awnless 1	FRA	France		Europe	Western Europe
104	0.0650719	-0.0147595	-0.00793923	104	Watkins_106	Magnitot	France 4	V2	White	Smooth	*	Red	*	Awnless 1	FRA	France		Europe	Western Europe
105	0.100187	0.013119	-0.0201554	105	Watkins_107	D.D. Tourneur	France 16	V2	White	Smooth	*	Red	*	Awnless 1	FRA	France		Europe	Western Europe
106	0.112686	0.0119479	-0.0313193	106	Watkins_108	Vilmorin 29	France 20	V2	White	Smooth	*	Red	*	Awnless 1	FRA	France		Europe	Western Europe
107	0.111625	0.0125199	-0.0315184	107	Watkins_109	P.M.L.1	France 23	V2	White	Smooth	*	Red	*	Awnless 1	FRA	France		Europe	Western Europe
108	0.0741864	-0.0391006	-0.0329508	108	Watkins_110	Carré Géant blanc	France 29	V2	White	Smooth	*	Red	*	Awnless 1	FRA	France		Europe	Western Europe
136	0.117842	0.0321726	-0.086344	136	Watkins_139	Bladette de Besplas	France 10	V3	Red	Smooth	*	White	*	Awnless 1	FRA	France		Europe	Western Europe
181	0.00479347	-0.143188	0.0240656	181	Watkins_188	Japhet Alsace	France 8	V4	Red	Smooth	*	Red	*	Awnless 1	FRA	France		Europe	Western Europe
182	0.0713279	-0.0246292	-0.00362199	182	Watkins_189	Rouge de St-Laud	France 9	V4	Red	Smooth	*	Red	*	Awnless 1	FRA	France		Europe	Western Europe
183	0.0899375	-0.0796502	-0.0387485	183	Watkins_190	Roux de Presles	France 12	V4	Red	Smooth	*	Red	*	Awnless 1	FRA	France		Europe	Western Europe
184	0.0929089	-0.0779495	-0.0377829	184	Watkins_191	Rouge des Ardennes	France 21	V4	Red	Smooth	*	Red	*	Awnless 1	FRA	France		Europe	Western Europe
185	-0.0825195	-0.0405291	0.00394424	185	Watkins_192	Way	France 32	V4	Red	Smooth	*	Red	*	Awnless 1	FRA	France		Europe	Western Europe
186	0.0929912	-0.00588852	-0.0270666	186	Watkins_193	Wilson jaune	France 39	V4	Red	Smooth	*	Red	*	Awnless 1	FRA	France		Europe	Western Europe
187	0.0916789	-0.00628169	-0.0268809	187	Watkins_194	Rouge de Bordeaux	France 44	V4	Red	Smooth	*	Red	*	Awnless 1	FRA	France		Europe	Western Europe
193	0.108158	-0.0604165	-0.0441676	193	Watkins_200	Parsel	France 17	V5	White	Rough	*	White	*	Awnless 1	FRA	France		Europe	Western Europe
204	0.0753312	-0.0395383	-0.00471136	204	Watkins_211	Blé Seigle	France 13	V8	Red	Rough	*	Red	*	Awnless 1	FRA	France		Europe	Western Europe
478	0.09947	0.0659319	-0.157095	478	Watkins_490	Saissette de Maninet P	France 11	V12	White	Smooth	White	Red	*	Bearded	FRA	France		Europe	Western Europe
479	0.0842587	0.0391104	-0.119963	479	Watkins_491	Maylin	France 35	V12	White	Smooth	White	Red	*	Bearded	FRA	France		Europe	Western Europe
153	0.0639029	-0.0971158	-0.0292611	153	Watkins_158	Narrow Karabash	Salonika 3	V4	Red	Smooth	*	Red	*	Awnless 1	GRC	Greece	Near Caterina	Europe	Western Europe
173	0.0585358	0.00847517	0.0406382	173	Watkins_179	Deve	Greece 5	V4	Red	Smooth	*	Red	*	Awnless 1	GRC	Greece	Karditza & Trikkala districts of Thessalia	Europe	Western Europe
228	-0.0833996	-0.0460016	0.0022619	228	Watkins_235		Salonika 9	V11	White	Smooth	White	White	*	Bearded	GRC	Greece	Vissinia of Kastoria	Europe	Western Europe
229	0.0244974	-0.0817944	0.00389336	229	Watkins_236	White Belitsa	Salonika 12	V11	White	Smooth	White	White	*	Bearded	GRC	Greece	Ano Nevoliany- Florina	Europe	Western Europe
274	0.0606074	0.034017	0.0807187	274	Watkins_281	Deve	Greece 5	V12	White	Smooth	White	Red	*	Bearded	GRC	Greece	Karditza & Trikkala districts of Thessalia	Europe	Western Europe
275	0.0544886	0.061509	0.0589499	275	Watkins_282	Asprotheri	Greece 24	V12	White	Smooth	White	Red	*	Bearded	GRC	Greece	Corfu Island	Europe	Western Europe
276	0.0850187	0.0742679	0.0424268	276	Watkins_283		Greece 19	V12	White	Smooth	White	Red	*	Bearded	GRC	Greece	Tripolis district- Peloponese	Europe	Western Europe
277	0.103064	0.0637166	-0.00281323	277	Watkins_284	Trigonostaro	Greece 28	V12	White	Smooth	White	Red	*	Bearded	GRC	Greece	Corfu Island	Europe	Western Europe
278	-0.218354	0.059931	-0.0378996	278	Watkins_285		Greece 22	V12	White	Smooth	White	Red	*	Bearded	GRC	Greece	Kalvarita district- Peloponese	Europe	Western Europe
279	0.0650786	0.0939198	0.051453	279	Watkins_286		Greece 2	V12	White	Smooth	White	Red	*	Bearded	GRC	Greece	Cyclades (received from Syra)	Europe	Western Europe
372	0.0386208	-0.094398	-0.0312432	372	Watkins_383	Hokino	Salonika 8	V12	White	Smooth	White	Red	*	Bearded	GRC	Greece	Vissinia of Kastoria	Europe	Western Europe
373	0.0386911	-0.0968096	-0.0315156	373	Watkins_384	Vardarka Chervenaka	Salonika 10	V12	White	Smooth	White	Red	*	Bearded	GRC	Greece	Ano Nevoliany- Florina	Europe	Western Europe
390	0.019049	-0.0768669	-0.0213405	390	Watkins_402	Vardarka Chervenaka	Salonika 10	V12	White	Smooth	White	Red	*	Bearded	GRC	Greece	Ano Nevoliany- Florina	Europe	Western Europe
496	-0.0798018	-0.0253365	-0.0476718	496	Watkins_508	Hokino	Salonika 8	V14	Red	Smooth	? Red	White	*	Bearded	GRC	Greece	Vissinia of Kastoria	Europe	Western Europe
547	0.0852949	0.0854504	0.068811	547	Watkins_560	Asprotheri	Greece 24	V15	Red	Smooth	Red	Red	*	Bearded	GRC	Greece	Corfu Island	Europe	Western Europe
549	0.0918395	0.0702424	-0.00832094	549	Watkins_562		Greece 19	V15	Red	Smooth	Red	Red	*	Bearded	GRC	Greece	Tripolis district- Peloponese	Europe	Western Europe
551	0.0743319	0.06419	0.0144483	551	Watkins_564		Greece 17	V15	Red	Smooth	Red	Red	*	Bearded	GRC	Greece	Patras district- Peloponese	Europe	Western Europe
552	0.0765637	0.0829523	0.0284431	552	Watkins_565		Greece 15	V15	Red	Smooth	Red	Red	*	Bearded	GRC	Greece	Patras district- Peloponese	Europe	Western Europe
553	0.101381	0.0804214	0.00508657	553	Watkins_566		Greece 18	V15	Red	Smooth	Red	Red	*	Bearded	GRC	Greece	Pygros district- Peloponese	Europe	Western Europe
554	0.0909646	0.101125	0.0269203	554	Watkins_567		Greece 21	V15	Red	Smooth	Red	Red	*	Bearded	GRC	Greece	Kalvarita district- Peloponese	Europe	Western Europe
556	0.111306	0.0709081	-0.0387027	556	Watkins_569	Zulitsa	Greece 27	V15	Red	Smooth	Red	Red	*	Bearded	GRC	Greece	Corfu Island	Europe	Western Europe
557	0.0727237	0.027952	-0.0492137	557	Watkins_570	Arnaout	Greece 4	V15	Red	Smooth	Red	Red	*	Bearded	GRC	Greece	Tyrnavos- Larissa & Pharsala districts of Thessalia	Europe	Western Europe
592	-0.0861887	-0.0335176	-0.0124796	592	Watkins_605	Karabash	Salonika 1	V15	Red	Smooth	Red	Red	*	Bearded	GRC	Greece	American farm school.	Europe	Western Europe
593	0.04192	-0.0913678	-0.00378377	593	Watkins_606	Vardarka Chervenaka	Salonika 10	V15	Red	Smooth	Red	Red	*	Bearded	GRC	Greece	Ano Nevoliany- Florina	Europe	Western Europe
675	0.0610816	0.0927391	0.0896251	675	Watkins_690		Greece 21	V12	White	Smooth	White	Red	*	Bearded	GRC	Greece	Kalvarita district- Peloponese	Europe	Western Europe
676	0.0669719	0.102062	0.08969	676	Watkins_691		Greece 21	V12	White	Smooth	White	Red	*	Bearded	GRC	Greece	Kalvarita district- Peloponese	Europe	Western Europe
37	0.0647432	-0.103941	0.0200178	37	Watkins_039	Mairca di Pali, Flaksberger 19341	Sicily 12	V1	White	Smooth	*	White	*	Awnless 1	ITA	Italy	Sicily	Europe	Western Europe
99	0.0724722	-0.068876	0.00149161	99	Watkins_101	Flaksberger 21223	Italy 18	V2	White	Smooth	*	Red	*	Awnless 1	ITA	Italy		Europe	Western Europe
100	0.118809	0.0873138	-0.126847	100	Watkins_102	Gentil Rossa, Flaksberger 19927	Italy 19	V2	White	Smooth	*	Red	*	Awnless 1	ITA	Italy		Europe	Western Europe
101	0.115812	0.0734115	-0.132119	101	Watkins_103	Gentil Rossa, Flaksberger 19928	Italy 20	V4	Red	Smooth	*	Red	*	Awnless 1	ITA	Italy		Europe	Western Europe
102	0.0879059	-0.0447931	-0.0101677	102	Watkins_104	Tipo Coronation R.95, Flaksberger 26539	Italy 21	V2	White	Smooth	*	Red	*	Awnless 1	ITA	Italy		Europe	Western Europe
178	0.0321539	-0.0525997	0.0100411	178	Watkins_185	Flaksberger 21221	Italy 13	V4	Red	Smooth	*	Red	*	Awnless 1	ITA	Italy		Europe	Western Europe
179	0.0288273	-0.0490649	0.00547559	179	Watkins_186	Flaksberger 21231	Italy 14	V4	Red	Smooth	*	Red	*	Awnless 1	ITA	Italy		Europe	Western Europe
180	0.117832	0.0623367	-0.150753	180	Watkins_187	Flaksberger 21222	Italy 15	V4	Red	Smooth	*	Red	*	Awnless 1	ITA	Italy		Europe	Western Europe
472	0.0714719	0.0524524	0.0293371	472	Watkins_484	Decimomanna, Flaksberger 20119	Sardinia 4	V12	White	Smooth	White	Red	*	Bearded	ITA	Italy		Europe	Western Europe
666	0.0580762	-0.0736692	-0.0196515	666	Watkins_680	Grano locale	Italy 29	V16	Red	Smooth	*	Red	*	Bearded	ITA	Italy	Aquila	Europe	Western Europe
721	0.0248551	-0.0399865	-0.00710667	721	Watkins_737	Edda	Italy W106819	V3	Red	Smooth	*	White	*	Awnless 1	ITA	Italy	Royal Exp. Sta. Rieti	Europe	Western Europe
740	0.0855155	-0.0264348	-0.115919	740	Watkins_756		Italy W6714	V12	White	Smooth	White	Red	*	Bearded	ITA	Italy	Rieti	Europe	Western Europe
741	0.0636786	-0.035548	-0.0123552	741	Watkins_757		Italy W7344	V12	White	Smooth	White	Red	*	Bearded	ITA	Italy	Bologna	Europe	Western Europe
742	0.093283	0.0365491	-0.0993087	742	Watkins_758	Cologna veneto	Italy W8298	V12	White	Smooth	White	Red	*	Bearded	ITA	Italy	Asti	Europe	Western Europe
762	0.0486604	-0.00764236	0.0494588	762	Watkins_778	Piccolo	Algeria W8456	V15	Red	Smooth	Red	Red	*	Bearded	ITA	Italy	Pragelato	Europe	Western Europe
768	-0.0137361	0.0254988	-0.0323608	768	Watkins_784	Oberdan	Italy W106825	V15	Red	Smooth	Red	Red	*	Bearded	ITA	Italy	Royal Exp. Sta. Rieti	Europe	Western Europe
788	-0.195411	0.0216623	-0.0325197	788	Watkins_806		Italy W4808	V27	Red	Rough	*	White	*	Bearded	ITA	Italy		Europe	Western Europe
797	-0.161919	0.0137993	-0.0701677	797	Watkins_816		Italy W8457	V64	Red	Smooth	*	Red	*	Half-awned	ITA	Italy	Piacenza	Europe	Western Europe
8	0.0996473	0.130525	0.0801081	8	Watkins_008	Trigo Temporao de Coruche	Portugal 94	V1	White	Smooth	*	White	*	Awnless 1	PRT	Portugal	Monforte	Europe	Western Europe
9	0.120681	0.0897075	0.0174925	9	Watkins_009	Trigo Precoce	Portugal 115	V1	White	Smooth	*	White	*	Awnless 1	PRT	Portugal	Ferreira do Alemtejo	Europe	Western Europe
55	0.0607697	0.0195683	-0.0566609	55	Watkins_057	Trigo Ideal	Portugal 74	V2	White	Smooth	*	Red	*	Awnless 1	PRT	Portugal	Vila Franca de Xira	Europe	Western Europe
56	0.0246868	0.0651904	0.060582	56	Watkins_058	Trigo Candeal	Portugal 26	V2	White	Smooth	*	Red	*	Awnless 1	PRT	Portugal	Elvas	Europe	Western Europe
57	0.0142428	0.0624111	0.0584331	57	Watkins_059	Trigo mole da regiad	Portugal 39	V2	White	Smooth	*	Red	*	Awnless 1	PRT	Portugal	Coruche	Europe	Western Europe
58	0.0938828	0.0385231	-0.0131522	58	Watkins_060	Trigo luanco rijo	Portugal 19	V2	White	Smooth	*	Red	*	Awnless 1	PRT	Portugal	Castro Verde	Europe	Western Europe
115	0.0506665	-0.0298098	0.0364829	115	Watkins_118	Trigo Colonial	Portugal 82	V3	Red	Smooth	*	White	*	Awnless 1	PRT	Portugal	Vila Franca de Xira	Europe	Western Europe
146	0.0744412	-0.019801	-0.0356264	146	Watkins_151	Trigo môcho ruivo	Portugal 47	V4	Red	Smooth	*	Red	*	Awnless 1	PRT	Portugal	Ourique	Europe	Western Europe
147	0.118467	0.0793344	-0.0562984	147	Watkins_152	Trigo Brancal	Portugal 59	V4	Red	Smooth	*	Red	*	Awnless 1	PRT	Portugal	Indonha a Nova	Europe	Western Europe
148	0.0357781	0.0688125	0.0556166	148	Watkins_153	Trigo luanco rijo	Portugal 19	V4	Red	Smooth	*	Red	*	Awnless 1	PRT	Portugal	Castro Verde	Europe	Western Europe
149	0.063519	-0.130452	-0.0236123	149	Watkins_154	Trigo mole da regiad	Portugal 39	V4	Red	Smooth	*	Red	*	Awnless 1	PRT	Portugal	Coruche	Europe	Western Europe
150	0.0227429	-0.0212051	0.000457352	150	Watkins_155	Trigo Marques on Pero Espuna	Portugal 105	V4	Red	Smooth	*	Red	*	Awnless 1	PRT	Portugal	Frontiera	Europe	Western Europe
171	0.027886	0.0605416	0.0800886	171	Watkins_177	Camara's no. 3	Camarra's no. 3	V4	Red	Smooth	*	Red	*	Awnless 1	PRT	Portugal		Europe	Western Europe
222	0.114304	0.0614349	-0.129954	222	Watkins_229	Trigo Tremês	Portugal 106	V11	White	Smooth	White	White	*	Bearded	PRT	Portugal	Loulé	Europe	Western Europe
223	0.12231	0.105306	-0.0234783	223	Watkins_230	Trigo Precoce	Portugal 115	V11	White	Smooth	White	White	*	Bearded	PRT	Portugal	Ferreira do Alemtejo	Europe	Western Europe
330	0.0623481	0.0387207	0.0442988	330	Watkins_339	Trigo Precoce	Portugal 115	V12	White	Smooth	White	Red	*	Bearded	PRT	Portugal	Ferreira do Alemtejo	Europe	Western Europe
378	0.0708068	0.124558	0.0639572	378	Watkins_389	Trigo Lobeiro	Portugal 38	V12	White	Smooth	White	Red	*	Bearded	PRT	Portugal	Ferriera do Alemtejo	Europe	Western Europe
379	0.0892461	0.0463809	-0.129871	379	Watkins_390	Trigo Rietti	Portugal 57	V12	White	Smooth	White	Red	*	Bearded	PRT	Portugal	Alcacer do Sol	Europe	Western Europe
380	0.0739058	0.0337924	-0.140757	380	Watkins_391	Trigo Rietti	Portugal 55	V12	White	Smooth	White	Red	*	Bearded	PRT	Portugal	Salvaterra de Magos	Europe	Western Europe
381	-0.00375264	0.0795964	0.059106	381	Watkins_392	Trigo Galego	Portugal 23	V12	White	Smooth	White	Red	*	Bearded	PRT	Portugal	Torres Vedras	Europe	Western Europe
382	0.0158976	0.0674914	0.0514759	382	Watkins_393	Trigo Galego	Portugal 23	V12	White	Smooth	White	Red	*	Bearded	PRT	Portugal	Torres Vedras	Europe	Western Europe
383	-0.00878587	0.0325604	-0.0445955	383	Watkins_394	Trigo Mourisco ruivo	Portugal 63	V12	White	Smooth	White	Red	*	Bearded	PRT	Portugal	Ourique	Europe	Western Europe
384	0.109668	0.0599224	-0.115768	384	Watkins_395	Trigo Precoce	Portugal 91	V12	White	Smooth	White	Red	*	Bearded	PRT	Portugal	Salvaterra de Magos	Europe	Western Europe
385	0.0274827	-0.032548	-0.0689456	385	Watkins_396	Trigo Rietti	Portugal 77	V12	White	Smooth	White	Red	*	Bearded	PRT	Portugal	Golegã	Europe	Western Europe
386	0.115172	0.0697087	-0.113441	386	Watkins_397	Trigo Ribeiro	Portugal 41	V12	White	Smooth	White	Red	*	Bearded	PRT	Portugal	Extremoz	Europe	Western Europe
389	0.0877255	0.102759	0.0854037	389	Watkins_401	Trigo Marquês	Portugal 54	V12	White	Smooth	White	Red	*	Bearded	PRT	Portugal	Alter do Châo	Europe	Western Europe
465	0.0961415	0.137295	0.0865371	465	Watkins_477	Trigo ruivo fino	Portugal 40	V12	White	Smooth	White	Red	*	Bearded	PRT	Portugal	Almodovar	Europe	Western Europe
497	0.123798	0.114662	-0.0398803	497	Watkins_509		Portugal 8	V14	Red	Smooth	? Red	White	*	Bearded	PRT	Portugal	Elvas	Europe	Western Europe
498	0.0826217	0.128311	0.101963	498	Watkins_510	Alexandre? (Italian)	Portugal 13	V14	Red	Smooth	? Red	White	*	Bearded	PRT	Portugal	Sacavem	Europe	Western Europe
577	0.0790265	-0.0149728	-0.00388505	577	Watkins_590	Trigo luanca Bonito	Portugal 18	V15	Red	Smooth	Red	Red	*	Bearded	PRT	Portugal	Mertola	Europe	Western Europe
578	-0.0125206	-0.0361663	0.04886	578	Watkins_591	Trigo Anafil	Portugal 61	V15	Red	Smooth	Red	Red	*	Bearded	PRT	Portugal	Frontiera	Europe	Western Europe
579	0.122469	0.108798	-0.0783857	579	Watkins_592	Trigo Morenico Ruivo	Portugal 76	V15	Red	Smooth	Red	Red	*	Bearded	PRT	Portugal	Silves	Europe	Western Europe
580	0.0365666	0.0908955	-0.0318468	580	Watkins_593	Trigo Ideal	Portugal 74	V15	Red	Smooth	Red	Red	*	Bearded	PRT	Portugal	Franca de Xira	Europe	Western Europe
581	0.0776368	0.112306	0.101128	581	Watkins_594	Trigo Durasio branco	Portugal 35	V15	Red	Smooth	Red	Red	*	Bearded	PRT	Portugal	Mafra	Europe	Western Europe
582	0.0802649	0.0829005	0.0412323	582	Watkins_595	Trigo Barbela	Portugal 104	V15	Red	Smooth	Red	Red	*	Bearded	PRT	Portugal	Serpa	Europe	Western Europe
583	0.0294004	0.0903694	0.0375324	583	Watkins_596	Trigo Galego Môcho	Portugal 110	V15	Red	Smooth	Red	Red	*	Bearded	PRT	Portugal	Portalegre	Europe	Western Europe
584	0.132114	0.0560937	-0.0942579	584	Watkins_597	Trigo Belini	Portugal 46	V15	Red	Smooth	Red	Red	*	Bearded	PRT	Portugal	Frontiera	Europe	Western Europe
585	0.121163	0.105565	-0.0471829	585	Watkins_598	Trigo Ideal	Portugal 34	V15	Red	Smooth	Red	Red	*	Bearded	PRT	Portugal	Mertola	Europe	Western Europe
586	0.130362	0.111583	-0.0476934	586	Watkins_599	Trigo Ideal	Portugal 89	V15	Red	Smooth	Red	Red	*	Bearded	PRT	Portugal	Regnengos	Europe	Western Europe
15	0.0627762	-0.000124127	-0.0338195	15	Watkins_016	Mocho	Leon 1	V1	White	Smooth	*	White	*	Awnless 1	ESP	Spain		Europe	Western Europe
16	0.0936847	0.0240695	-0.00934701	16	Watkins_017	Mocho	Leon 4	V1	White	Smooth	*	White	*	Awnless 1	ESP	Spain		Europe	Western Europe
45	0.104971	-0.00468727	-0.0641124	45	Watkins_047	Pelado de espiga larga	Navarre 59	V2	White	Smooth	*	Red	*	Awnless 1	ESP	Spain	Navarre	Europe	Western Europe
46	0.106514	-0.00510564	-0.0627371	46	Watkins_048	Gironde de Larrion	Navarre 47	V2	White	Smooth	*	Red	*	Awnless 1	ESP	Spain	Navarre	Europe	Western Europe
47	0.106547	-0.00538055	-0.0622958	47	Watkins_049	Pelado de Estella	Navarre 55	V2	White	Smooth	*	Red	*	Awnless 1	ESP	Spain	Navarre	Europe	Western Europe
48	0.104301	-0.00217946	-0.00923703	48	Watkins_050	Buen labrador	Navarre 53	V2	White	Smooth	*	Red	*	Awnless 1	ESP	Spain	Navarre	Europe	Western Europe
49	0.0656746	0.038851	0.0484207	49	Watkins_051	Pelado grano cilindrico	Navarre 58	V2	White	Smooth	*	Red	*	Awnless 1	ESP	Spain	Navarre	Europe	Western Europe
50	0.120028	-0.0183315	-0.0172715	50	Watkins_052	Aurora	Navarre 56	V2	White	Smooth	*	Red	*	Awnless 1	ESP	Spain	Navarre	Europe	Western Europe
51	0.0543657	0.0621998	0.0705955	51	Watkins_053		Alicante 2	V2	White	Smooth	*	Red	*	Awnless 1	ESP	Spain	Valdepeñas district in heart of "La Mancha" wine district	Europe	Western Europe
52	0.0508678	0.063016	0.0826251	52	Watkins_054		Alicante 3	V2	White	Smooth	*	Red	*	Awnless 1	ESP	Spain	Slopes of Sierra Morena near La Carolina- Jaen	Europe	Western Europe
53	0.0402257	-0.0417518	0.0712764	53	Watkins_055		Seville 16	V2	White	Smooth	*	Red	*	Awnless 1	ESP	Spain	E side of "La Virgen de la Peña"- Huelva	Europe	Western Europe
54	-0.0170249	-0.0268405	0.0604675	54	Watkins_056	Trigo Alaga	Salamanca 2	V2	White	Smooth	*	Red	*	Awnless 1	ESP	Spain	Arcediano- Salamanca	Europe	Western Europe
59	0.112161	0.0117148	-0.0311941	59	Watkins_061	Mocho Rojo	Vizcaya 16	V2	White	Smooth	*	Red	*	Awnless 1	ESP	Spain	Gordejuela- Vizcaya	Europe	Western Europe
60	0.0620166	-0.0258099	-0.0120556	60	Watkins_062	Great wheat	Vizcaya 8	V2	White	Smooth	*	Red	*	Awnless 1	ESP	Spain	Durango- Vizcaya	Europe	Western Europe
61	0.0320211	-0.143398	0.0322223	61	Watkins_063	Manitoba	Navarre 71	V2	White	Smooth	*	Red	*	Awnless 1	ESP	Spain	Navarre	Europe	Western Europe
62	0.112963	0.0103622	-0.0342687	62	Watkins_064		Vizcaya 3	V2	White	Smooth	*	Red	*	Awnless 1	ESP	Spain	Abadiano- Vizcaya	Europe	Western Europe
63	0.0679461	-0.00595793	-0.0593741	63	Watkins_065	Erria	Vizcaya 6	V2	White	Smooth	*	Red	*	Awnless 1	ESP	Spain	Elorrio- Vizcaya	Europe	Western Europe
64	0.031046	0.00586935	0.0347709	64	Watkins_066	Mocho	Leon 1	V2	White	Smooth	*	Red	*	Awnless 1	ESP	Spain		Europe	Western Europe
65	0.070755	0.0110099	-0.050363	65	Watkins_067	Toseta de Oronz	Navarre 67	V4	Red	Smooth	*	Red	*	Awnless 1	ESP	Spain	Navarre	Europe	Western Europe
67	0.101038	0.0154784	-0.0304185	67	Watkins_069	Palado sensible a sequia	Navarre 61	V2	White	Smooth	*	Red	*	Awnless 1	ESP	Spain	Navarre	Europe	Western Europe
68	0.111541	0.0124015	-0.0324412	68	Watkins_070	Great wheat	Vizcaya 8	V2	White	Smooth	*	Red	*	Awnless 1	ESP	Spain	Durango- Vizcaya	Europe	Western Europe
81	0.116992	0.0151011	-0.0794839	81	Watkins_083	Rigoctia	Vizcaya 19	V2	White	Smooth	*	Red	*	Awnless 1	ESP	Spain	Rigotia- Biscay	Europe	Western Europe
82	0.092572	-0.014775	-0.0583528	82	Watkins_084	Moro	Leon 5	V2	White	Smooth	*	Red	*	Awnless 1	ESP	Spain		Europe	Western Europe
83	-0.0532124	-0.118305	0.0352573	83	Watkins_085	Marquis	Salamanca 3	V2	White	Smooth	*	Red	*	Awnless 1	ESP	Spain	Arcediano- Salamanca	Europe	Western Europe
111	0.0281607	-0.137379	0.0165601	111	Watkins_113	Trigo blancos	Seville 22	V3	Red	Smooth	*	White	*	Awnless 1	ESP	Spain	Granada zone	Europe	Western Europe
113	0.051406	0.0476608	0.0231976	113	Watkins_116		Seville 15	V3	Red	Smooth	*	White	*	Awnless 1	ESP	Spain	La Linea district- Seville	Europe	Western Europe
114	0.0501765	0.0479601	0.0238965	114	Watkins_117	Trigo môcho (sin raspa)	Valencia 10	V3	Red	Smooth	*	White	*	Awnless 1	ESP	Spain	Villar del Arzobispo	Europe	Western Europe
127	0.0486458	0.00914897	0.0245088	127	Watkins_130	Marquis	Salamanca 3	V3	Red	Smooth	*	White	*	Awnless 1	ESP	Spain	Arcediano- Salamanca	Europe	Western Europe
128	0.10181	-0.0144355	0.0202584	128	Watkins_131	Trigo Candeal	Salamanca 10	V3	Red	Smooth	*	White	*	Awnless 1	ESP	Spain	San Muñoz- Salamanca	Europe	Western Europe
140	0.0795976	0.0313378	0.0333535	140	Watkins_143		Seville 16	V4	Red	Smooth	*	Red	*	Awnless 1	ESP	Spain	E side of "La Virgen de la Peña"- Huelva	Europe	Western Europe
141	0.0919129	-0.00625328	-0.0256783	141	Watkins_144	Buen labrador	Navarre 53	V4	Red	Smooth	*	Red	*	Awnless 1	ESP	Spain	Navarre	Europe	Western Europe
142	0.0819552	0.0378094	0.0130121	142	Watkins_146	Aurora	Navarre 56	V4	Red	Smooth	*	Red	*	Awnless 1	ESP	Spain	Navarre	Europe	Western Europe
155	0.0898448	-0.0281779	-0.0723092	155	Watkins_160	Mocho de Burgos	Navarre 64	V4	Red	Smooth	*	Red	*	Awnless 1	ESP	Spain	Navarre	Europe	Western Europe
156	0.0860912	-0.0644867	-0.0189372	156	Watkins_161	Rico de Ituren	Navarre 63	V4	Red	Smooth	*	Red	*	Awnless 1	ESP	Spain	Navarre	Europe	Western Europe
157	0.0927254	-0.00622822	-0.0258614	157	Watkins_162	Moro	Leon 5	V4	Red	Smooth	*	Red	*	Awnless 1	ESP	Spain		Europe	Western Europe
158	0.0811814	-0.0271044	-0.0503258	158	Watkins_163	Mocho Rojo	Vizcaya 14	V4	Red	Smooth	*	Red	*	Awnless 1	ESP	Spain	Sodupe (Gueñes)- Vizcaya	Europe	Western Europe
194	0.106537	0.00857953	-0.0560428	194	Watkins_201	Galberie	Vizcaya 4	V6	White	Rough	*	Red	*	Awnless 1	ESP	Spain	Ispaster- Vizcaya	Europe	Western Europe
195	0.106555	0.00850759	-0.0562104	195	Watkins_202	Manitoba velloso	Navarre 72	V6	White	Rough	*	Red	*	Awnless 1	ESP	Spain	Navarre	Europe	Western Europe
212	0.0271108	0.0393247	0.053445	212	Watkins_219		Alicante 1	V11	White	Smooth	White	White	*	Bearded	ESP	Spain	Vallodolid district	Europe	Western Europe
213	0.0499706	0.0680703	0.07555	213	Watkins_220		Alicante 2	V11	White	Smooth	White	White	*	Bearded	ESP	Spain	Valdepeñas district in heart of "La Mancha" wine district	Europe	Western Europe
214	0.0192233	0.0163146	0.0478745	214	Watkins_221		Alicante 1	V11	White	Smooth	White	White	*	Bearded	ESP	Spain	Vallodolid district	Europe	Western Europe
219	0.0516899	0.0428621	0.0730841	219	Watkins_226		Valencia 9	V11	White	Smooth	White	White	*	Bearded	ESP	Spain	Villar del Arzobispo	Europe	Western Europe
220	0.0664258	-0.0356483	-0.0314054	220	Watkins_227		Mahon 6	V11	White	Smooth	White	White	*	Bearded	ESP	Spain		Europe	Western Europe
221	0.0294522	0.0333414	0.0531501	221	Watkins_228	Trigo Candeal Blanquillo	Valladolid 1	V11	White	Smooth	White	White	*	Bearded	ESP	Spain	Tierra de Canpos	Europe	Western Europe
232	0.0406951	0.045788	0.0653087	232	Watkins_239	Barbilla	Salamanca 6	V11	White	Smooth	White	White	*	Bearded	ESP	Spain	Gallegos- Salamanca	Europe	Western Europe
259	0.117033	0.0631279	-0.15124	259	Watkins_266	Baztanes compacto	Navarre 45	V12	White	Smooth	White	Red	*	Bearded	ESP	Spain	Navarre	Europe	Western Europe
260	0.0884344	0.0595577	-0.129863	260	Watkins_267	Rieti navarro, grano lango	Navarre 34	V12	White	Smooth	White	Red	*	Bearded	ESP	Spain	Navarre	Europe	Western Europe
261	0.0875161	0.0595847	-0.129065	261	Watkins_268	Catalan de tallo corto	Navarre 6	V12	White	Smooth	White	Red	*	Bearded	ESP	Spain	Navarre	Europe	Western Europe
262	0.11857	0.0670904	-0.145421	262	Watkins_269	Rieti navarro frondoso	Navarre 41	V12	White	Smooth	White	Red	*	Bearded	ESP	Spain	Navarre	Europe	Western Europe
263	0.109209	0.0791821	-0.0926918	263	Watkins_270	Catalan royo compacto	Navarre 14	V12	White	Smooth	White	Red	*	Bearded	ESP	Spain	Navarre	Europe	Western Europe
264	0.106281	0.0508914	-0.0963862	264	Watkins_271	Hembrilla alto, feurta	Navarre 26	V12	White	Smooth	White	Red	*	Bearded	ESP	Spain	Navarre	Europe	Western Europe
265	0.11228	0.0636718	-0.0240202	265	Watkins_272	Royo de dificil desgrane	Navarre 31	V12	White	Smooth	White	Red	*	Bearded	ESP	Spain	Navarre	Europe	Western Europe
266	0.0381812	0.0805264	0.0634127	266	Watkins_273		Seville 17	V12	White	Smooth	White	Red	*	Bearded	ESP	Spain	Valverde del Camino- Huelva	Europe	Western Europe
267	0.0732663	0.0974843	-0.0529638	267	Watkins_274	Trigo blancos	Seville 22	V12	White	Smooth	White	Red	*	Bearded	ESP	Spain	Granada zone	Europe	Western Europe
268	0.0679335	0.046434	-0.049128	268	Watkins_275	Carpino alto, precoz	Navarre 10	V12	White	Smooth	White	Red	*	Bearded	ESP	Spain	Navarre	Europe	Western Europe
269	0.11173	0.0635895	-0.0229872	269	Watkins_276	Carpino Royo de Eslava	Navarre 12	V12	White	Smooth	White	Red	*	Bearded	ESP	Spain	Navarre	Europe	Western Europe
270	0.0365116	0.0159952	-0.0846114	270	Watkins_277		Seville 17	V12	White	Smooth	White	Red	*	Bearded	ESP	Spain	Valverde del Camino- Huelva	Europe	Western Europe
271	0.0215269	-0.0157356	0.0300292	271	Watkins_278	Trigo Obispado	Seville 27	V12	White	Smooth	White	Red	*	Bearded	ESP	Spain	Cadiz	Europe	Western Europe
272	0.0467795	-0.0564142	0.0301716	272	Watkins_279	Hembrilla de la tierra	Navarre 19	V12	White	Smooth	White	Red	*	Bearded	ESP	Spain	Navarre	Europe	Western Europe
273	0.0833238	0.138091	0.117644	273	Watkins_280	Catalan de espiga blanca	Navarre 4	V12	White	Smooth	White	Red	*	Bearded	ESP	Spain	Valtrena- Navarre	Europe	Western Europe
331	0.111466	0.0641616	-0.0240639	331	Watkins_340	Manitoba	Navarre 71	V15	Red	Smooth	Red	Red	*	Bearded	ESP	Spain	Navarre	Europe	Western Europe
332	0.0365848	-0.0834125	-0.0370909	332	Watkins_341	Candeal	Leon 14	V12	White	Smooth	White	Red	*	Bearded	ESP	Spain		Europe	Western Europe
333	0.0485998	-0.0216965	-0.0400366	333	Watkins_342	Hembrilla de Isamba	Navarre 23	V12	White	Smooth	White	Red	*	Bearded	ESP	Spain	Navarre	Europe	Western Europe
334	0.102921	-0.0439993	-0.0707412	334	Watkins_343	Rampla	Vizcaya 17	V12	White	Smooth	White	Red	*	Bearded	ESP	Spain	Gordejuela- Vizcaya	Europe	Western Europe
335	0.080567	0.0965411	0.0543652	335	Watkins_344		Navarre 74	V12	White	Smooth	White	Red	*	Bearded	ESP	Spain	Uterga- 18km from Pamplona- Navarre	Europe	Western Europe
374	0.0319011	0.0304843	0.0291273	374	Watkins_385		Barcelona 5	V12	White	Smooth	White	Red	*	Bearded	ESP	Spain		Europe	Western Europe
375	0.0417321	0.00151268	-0.0279714	375	Watkins_386	Black Argaña	Leon 9	V13	White	Smooth	Black	Red	*	Bearded	ESP	Spain		Europe	Western Europe
376	0.0493767	0.031862	0.0925999	376	Watkins_387		Mahon 5	V1	White	Smooth	*	White	*	Awnless 1	ESP	Spain	Minorca- southern part of Mahon	Europe	Western Europe
377	0.0765626	0.133669	0.11298	377	Watkins_388		Mahon 4	V12	White	Smooth	White	Red	*	Bearded	ESP	Spain		Europe	Western Europe
391	-0.00479245	-0.022051	0.0087466	391	Watkins_403	Marquis	Salamanca 3	V12	White	Smooth	White	Red	*	Bearded	ESP	Spain	Arcediano- Salamanca	Europe	Western Europe
480	0.0660885	-0.0517716	-0.0315353	480	Watkins_492	Aduna	Navarre 43	V13	White	Smooth	Black	Red	*	Bearded	ESP	Spain	Navarre	Europe	Western Europe
482	0.0723724	0.0904052	0.0620791	482	Watkins_494	Trigo blancos	Seville 22	V14	Red	Smooth	? Red	White	*	Bearded	ESP	Spain	Granada zone	Europe	Western Europe
518	0.114869	0.0420991	0.00205505	518	Watkins_531	Aurora	Navarre 56	V14	Red	Smooth	? Red	White	*	Bearded	ESP	Spain	Navarre	Europe	Western Europe
526	0.131432	0.0867273	-0.0812989	526	Watkins_539	Carpino alto frondoso	Navarre 11	V15	Red	Smooth	Red	Red	*	Bearded	ESP	Spain	Navarre	Europe	Western Europe
527	-0.0323422	0.0208687	-0.0248785	527	Watkins_540	Carpino Royo de Eslava	Navarre 12	V15	Red	Smooth	Red	Red	*	Bearded	ESP	Spain	Navarre	Europe	Western Europe
528	0.0875122	0.0886225	-0.049904	528	Watkins_541	Colorado temporano	Navarre 8	V15	Red	Smooth	Red	Red	*	Bearded	ESP	Spain	Navarre	Europe	Western Europe
529	0.129449	0.0540783	-0.0429645	529	Watkins_542	Rieti navarro, tallo fuerte, corto	Navarre 42	V15	Red	Smooth	Red	Red	*	Bearded	ESP	Spain	Navarre	Europe	Western Europe
530	0.0511666	-0.00373381	0.0288989	530	Watkins_543	Marzal	Navarre 18	V15	Red	Smooth	Red	Red	*	Bearded	ESP	Spain	Navarre	Europe	Western Europe
531	0.0504142	0.0170567	0.0303559	531	Watkins_544	Pelado de Estello, grano corto	Navarre 57	V15	Red	Smooth	Red	Red	*	Bearded	ESP	Spain	Navarre	Europe	Western Europe
532	0.106593	0.0508348	-0.031697	532	Watkins_545	Catalan de grano corto	Navarre 7	V12	White	Smooth	White	Red	*	Bearded	ESP	Spain	Navarre	Europe	Western Europe
533	0.0689561	0.0786039	-0.000485825	533	Watkins_546	Hembrilla alto, fuerta	Navarre 26	V15	Red	Smooth	Red	Red	*	Bearded	ESP	Spain	Navarre	Europe	Western Europe
534	0.0698826	0.115062	0.0504814	534	Watkins_547	Royo de alta	Navarre 28	V15	Red	Smooth	Red	Red	*	Bearded	ESP	Spain	Navarre	Europe	Western Europe
535	0.11218	0.0687852	-0.0250355	535	Watkins_548	Baztanes de tallos llanos	Navarre 46	V15	Red	Smooth	Red	Red	*	Bearded	ESP	Spain	Navarre	Europe	Western Europe
536	0.114049	0.0688829	-0.051438	536	Watkins_549	Catalan de grana corto	Navarre 7	V15	Red	Smooth	Red	Red	*	Bearded	ESP	Spain	Navarre	Europe	Western Europe
537	0.111347	0.0690399	-0.027286	537	Watkins_550	Rieti navarro, alto fuerto	Navarre 40	V15	Red	Smooth	Red	Red	*	Bearded	ESP	Spain	Navarre	Europe	Western Europe
538	0.115281	0.0518224	-0.0770931	538	Watkins_551	Hembrilla Rieti	Navarre 22	V15	Red	Smooth	Red	Red	*	Bearded	ESP	Spain	Navarre	Europe	Western Europe
542	0.0351869	0.0537313	-0.0592851	542	Watkins_555	Trigo duros	Seville 20	V15	Red	Smooth	Red	Red	*	Bearded	ESP	Spain	Campiñas- Seville	Europe	Western Europe
546	0.0829871	0.104754	0.0800462	546	Watkins_559	Trigo semi-duro	Seville 19	V15	Red	Smooth	Red	Red	*	Bearded	ESP	Spain	Tarifa-Jimena zone- Cadiz	Europe	Western Europe
587	0.0635768	0.0376392	0.00635735	587	Watkins_600	Jeja reja	Valencia 18	V15	Red	Smooth	Red	Red	*	Bearded	ESP	Spain	Andilla	Europe	Western Europe
588	0.0730819	0.0672383	-0.00789626	588	Watkins_601	Trigo Pinet ó Rochal	Valencia 25	V15	Red	Smooth	Red	Red	*	Bearded	ESP	Spain	Aleira- Mediterranean coast.	Europe	Western Europe
589	0.102253	0.0466505	-0.116409	589	Watkins_602	Candeal	Leon 15	V15	Red	Smooth	Red	Red	*	Bearded	ESP	Spain		Europe	Western Europe
590	0.101836	-0.0281175	-0.0625633	590	Watkins_603	Rico de Ituren	Navarre 63	V15	Red	Smooth	Red	Red	*	Bearded	ESP	Spain	Navarre	Europe	Western Europe
591	0.0522163	-0.0537112	-0.00179138	591	Watkins_604		Navarre 74	V15	Red	Smooth	Red	Red	*	Bearded	ESP	Spain	Uterga- 18km from Pamplona- Navarre	Europe	Western Europe
663	-0.0331719	0.0287252	0.0409661	663	Watkins_677	Trigo Blocal	Valencia 1	V16	Red	Smooth	*	Red	*	Bearded	ESP	Spain	Onteniente	Europe	Western Europe
668	0.0543941	-0.0474782	-0.00459101	668	Watkins_683	Catalan de grano corto pesado	Navarre 17	V17	Grey on white	Smooth	*	Red	*	Bearded	ESP	Spain	Navarre	Europe	Western Europe
670	0.102533	0.0958039	0.0481663	670	Watkins_685	Trigo duros	Seville 20	V18	Grey on red	Smooth	*	Red	*	Bearded	ESP	Spain	Campiñas- Seville	Europe	Western Europe
673	0.0801608	0.0973719	0.0932823	673	Watkins_688	Baztanes feurtes	Navarre 44	V12	White	Smooth	White	Red	*	Bearded	ESP	Spain	Navarre	Europe	Western Europe
674	0.0827698	0.0955959	0.0922471	674	Watkins_689	Trigo Obispado	Seville 27	V12	White	Smooth	White	Red	*	Bearded	ESP	Spain	Cadiz	Europe	Western Europe
812	0.0821567	0.068651	-0.0289977	812	Watkins_904	Trigo barbilla	Seville 5	V12	White	Smooth	White	Red	*	Bearded	ESP	Spain	Coria del Rio- 10km S of Seville	Europe	Western Europe
144	0.0570866	-0.0747197	0.019621	144	Watkins_149	Squarehead's Master		V4	Red	Smooth	*	Red	*	Awnless 1	GBR	United Kingdom		Europe	Western Europe
145	0.0531111	-0.0671399	0.0241923	145	Watkins_150			V4	Red	Smooth	*	Red	*	Awnless 1	GBR	United Kingdom		Europe	Western Europe
316	0.0328234	0.00416964	-0.0127751	316	Watkins_325			V12	White	Smooth	White	Red	*	Bearded	GBR	United Kingdom		Europe	Western Europe

## Sheet: European Countries
	V1	V2	V3	Order	Watkins Number	acc_name	wat_name	wat_type	Glume_col	GLume_surface	Awn_colour	Grain_colour	Wax	Awn_type	origin	COUNTRY of origin	locality	Region	Europe
5	0.0943097	0.0994431	0.0759977	5	Watkins_005		Australia 12	V1	White	Smooth	*	White	*	Awnless 1	AUS	Australia		Australia	Other
6	0.0606671	0.0929166	0.0410698	6	Watkins_006		Australia 15	V1	White	Smooth	*	White	*	Awnless 1	AUS	Australia		Australia	Other
7	0.0643974	0.0511862	0.084262	7	Watkins_007		Australia 14	V1	White	Smooth	*	White	*	Awnless 1	AUS	Australia		Australia	Other
21	0.0830898	0.0775862	0.0303204	21	Watkins_022	Improved Steinwedel	Australia CCI W29	V1	White	Smooth	*	White	*	Awnless 1	AUS	Australia		Australia	Other
22	0.0790036	0.0299008	0.0451789	22	Watkins_023	College Purple	Australia CCI W105	V1	White	Smooth	*	White	*	Awnless 1	AUS	Australia		Australia	Other
23	0.0252664	-0.00276636	0.077766	23	Watkins_024	Aussie	Australia CCI W13	V1	White	Smooth	*	White	*	Awnless 1	AUS	Australia		Australia	Other
24	0.0663329	0.0415937	0.0810643	24	Watkins_025	Sultan	Australia CCI W353	V1	White	Smooth	*	White	*	Awnless 1	AUS	Australia		Australia	Other
25	0.060015	-0.101891	0.0257002	25	Watkins_026	Sunset	Australia CCI W264	V1	White	Smooth	*	White	*	Awnless 1	AUS	Australia		Australia	Other
26	-0.0438657	-0.0874063	0.0254471	26	Watkins_028	Fife	Australia CCI W370	V1	White	Smooth	*	White	*	Awnless 1	AUS	Australia		Australia	Other
27	0.0740218	0.0714618	0.10715	27	Watkins_029	Early Bird	Australia CCI W350	V1	White	Smooth	*	White	*	Awnless 1	AUS	Australia		Australia	Other
28	0.0484877	0.0447102	0.100828	28	Watkins_030	Majestic	Australia CCI W359	V1	White	Smooth	*	White	*	Awnless 1	AUS	Australia		Australia	Other
29	0.0425993	-0.0638541	0.0439771	29	Watkins_031	Rajah	Australia CCI W448	V1	White	Smooth	*	White	*	Awnless 1	AUS	Australia		Australia	Other
87	0.00741014	-0.0394146	-0.009092	87	Watkins_089	Bowen	Australia CCI W253	V2	White	Smooth	*	Red	*	Awnless 1	AUS	Australia		Australia	Other
88	-0.0486227	-0.125874	0.0710149	88	Watkins_090	Cedar	Australia CCI W440	V2	White	Smooth	*	Red	*	Awnless 1	AUS	Australia		Australia	Other
117	-0.215135	0.0512367	-0.0197071	117	Watkins_120		Australia 9	V3	Red	Smooth	*	White	*	Awnless 1	AUS	Australia		Australia	Other
118	0.0928533	0.0715988	0.0973209	118	Watkins_121		Australia 4	V3	Red	Smooth	*	White	*	Awnless 1	AUS	Australia		Australia	Other
119	-0.0859826	-0.058534	0.0501818	119	Watkins_122		Australia 6	V1	White	Smooth	*	White	*	Awnless 1	AUS	Australia		Australia	Other
120	-0.0866062	-0.0582987	0.0510456	120	Watkins_123		Australia 8	V3	Red	Smooth	*	White	*	Awnless 1	AUS	Australia		Australia	Other
129	-0.00319248	-0.00748037	0.0743822	129	Watkins_132	Union	Australia CCI W427	V3	Red	Smooth	*	White	*	Awnless 1	AUS	Australia		Australia	Other
130	0.0935197	0.0719013	0.0987508	130	Watkins_133	Waratah	Australia CCI W37	V3	Red	Smooth	*	White	*	Awnless 1	AUS	Australia		Australia	Other
131	0.0791568	-0.00281082	0.0283873	131	Watkins_134	Bena	Australia CCI W494	V3	Red	Smooth	*	White	*	Awnless 1	AUS	Australia		Australia	Other
132	0.071011	0.064843	0.103473	132	Watkins_135	Canberra	Australia CCI W443	V3	Red	Smooth	*	White	*	Awnless 1	AUS	Australia		Australia	Other
133	0.052989	0.0844937	0.0848026	133	Watkins_136	Exquisite	Australia CCI W267	V3	Red	Smooth	*	White	*	Awnless 1	AUS	Australia		Australia	Other
134	0.0152329	-0.131408	0.0665622	134	Watkins_137	Federation	Australia CCI W418	V3	Red	Smooth	*	White	*	Awnless 1	AUS	Australia		Australia	Other
135	0.0406641	0.00821788	0.037612	135	Watkins_138	Duchess	Australia CCI W316	V3	Red	Smooth	*	White	*	Awnless 1	AUS	Australia		Australia	Other
167	0.0943366	0.0584322	0.0328899	167	Watkins_173	Teakles Red	Australia CCI W380	V4	Red	Smooth	*	Red	*	Awnless 1	AUS	Australia		Australia	Other
238	0.0837192	0.105847	0.0909943	238	Watkins_245	King's White	Australia CCI W457	V11	White	Smooth	White	White	*	Bearded	AUS	Australia		Australia	Other
244	0.0808569	0.120449	0.120159	244	Watkins_251		Australia 2	V11	White	Smooth	White	White	*	Bearded	AUS	Australia		Australia	Other
317	0.0917844	0.110384	0.074761	317	Watkins_326		Australia 1	V12	White	Smooth	White	Red	*	Bearded	AUS	Australia		Australia	Other
495	0.0707432	0.0476788	-0.0168046	495	Watkins_507		Australia 10	V14	Red	Smooth	? Red	White	*	Bearded	AUS	Australia		Australia	Other
218	0.105453	0.0768418	-0.0875116	218	Watkins_225		Canary 2	V11	White	Smooth	White	White	*	Bearded	CRY	Canary Islands	Grand Canary	Canary Islands	Canary Islands
253	0.0846676	0.113325	0.114675	253	Watkins_260		Canary 2	V12	White	Smooth	White	Red	*	Bearded	CRY	Canary Islands	Grand Canary	Canary Islands	Canary Islands
254	0.0373902	0.101473	0.110976	254	Watkins_261		Canary 1	V12	White	Smooth	White	Red	*	Bearded	CRY	Canary Islands	Grand Canary	Canary Islands	Canary Islands
255	0.035103	0.101406	0.1099	255	Watkins_262		Canary 2	V12	White	Smooth	White	Red	*	Bearded	CRY	Canary Islands	Grand Canary	Canary Islands	Canary Islands
256	0.0376889	0.0833584	0.0773271	256	Watkins_263		Canary 2	V12	White	Smooth	White	Red	*	Bearded	CRY	Canary Islands	Grand Canary	Canary Islands	Canary Islands
257	0.0484573	0.0858386	0.0372281	257	Watkins_264		Canary 4	V12	White	Smooth	White	Red	*	Bearded	CRY	Canary Islands	Teneriffe	Canary Islands	Canary Islands
258	0.094799	0.0080855	-0.0859111	258	Watkins_265		Canary 3	V12	White	Smooth	White	Red	*	Bearded	CRY	Canary Islands	Teneriffe	Canary Islands	Canary Islands
539	-0.00345257	0.0584053	0.0228804	539	Watkins_552		Canary 4	V15	Red	Smooth	Red	Red	*	Bearded	CRY	Canary Islands	Teneriffe	Canary Islands	Canary Islands
540	0.104327	0.0820718	-0.046659	540	Watkins_553		Canary 1	V15	Red	Smooth	Red	Red	*	Bearded	CRY	Canary Islands	Grand Canary	Canary Islands	Canary Islands
541	0.0698214	0.0592263	0.0272369	541	Watkins_554		Canary 4	V15	Red	Smooth	Red	Red	*	Bearded	CRY	Canary Islands	Teneriffe	Canary Islands	Canary Islands
543	0.031131	0.0339692	0.0670652	543	Watkins_556		Canary 4	V15	Red	Smooth	Red	Red	*	Bearded	CRY	Canary Islands	Teneriffe	Canary Islands	Canary Islands
544	0.0390424	-0.00530874	-0.0107849	544	Watkins_557		Canary 4	V15	Red	Smooth	Red	Red	*	Bearded	CRY	Canary Islands	Teneriffe	Canary Islands	Canary Islands
545	0.0468776	-0.0167762	-0.00802098	545	Watkins_558		Canary 4	V15	Red	Smooth	Red	Red	*	Bearded	CRY	Canary Islands	Teneriffe	Canary Islands	Canary Islands
12	0.0945008	-0.0157849	-0.0379529	12	Watkins_013	Bebrovo	Varna 6	V1	White	Smooth	*	White	*	Awnless 1	BGR	Bulgaria	Elena (German seed)	Europe	Eastern Europe
69	0.0322544	-0.154236	0.030183	69	Watkins_071	Constantin	Varna 7	V2	White	Smooth	*	Red	*	Awnless 1	BGR	Bulgaria	Elena	Europe	Eastern Europe
71	0.04147	-0.126426	0.027431	71	Watkins_073	Bebrovo	Varna 6	V2	White	Smooth	*	Red	*	Awnless 1	BGR	Bulgaria	Elena (German seed)	Europe	Eastern Europe
154	-0.121001	-0.00340524	-0.033366	154	Watkins_159	Constantin	Varna 7	V4	Red	Smooth	*	Red	*	Awnless 1	BGR	Bulgaria	Elena	Europe	Eastern Europe
336	-0.00735904	-0.113616	0.0314981	336	Watkins_345		Varna 39	V12	White	Smooth	White	Red	*	Bearded	BGR	Bulgaria	Kozelovo (Roustchouk)	Europe	Eastern Europe
337	-0.00913884	-0.114936	0.0326077	337	Watkins_346		Varna 14	V12	White	Smooth	White	Red	*	Bearded	BGR	Bulgaria	Konstandenez	Europe	Eastern Europe
338	0.0338089	-0.143226	-0.0063286	338	Watkins_347		Varna 30	V12	White	Smooth	White	Red	*	Bearded	BGR	Bulgaria	Tsvetkovitzi (Gabravo)	Europe	Eastern Europe
339	0.0216359	-0.0879647	0.0199473	339	Watkins_348		Varna 42	V12	White	Smooth	White	Red	*	Bearded	BGR	Bulgaria	Dere (? Derekoj- Shumen)	Europe	Eastern Europe
340	0.0267696	-0.0890641	-0.0333212	340	Watkins_349	Golema Franga	Varna 25	V12	White	Smooth	White	Red	*	Bearded	BGR	Bulgaria	Varna- Voditza	Europe	Eastern Europe
357	0.0115749	-0.0856996	0.039829	357	Watkins_367	Bregari	Varna 11	V12	White	Smooth	White	Red	*	Bearded	BGR	Bulgaria	Pleven	Europe	Eastern Europe
608	0.0858243	-0.0404393	-0.0375687	608	Watkins_621		Varna 20	V15	Red	Smooth	Red	Red	*	Bearded	BGR	Bulgaria	Popovo	Europe	Eastern Europe
609	-0.00412616	-0.124174	0.0361748	609	Watkins_622	Shumen	Varna 29	V15	Red	Smooth	Red	Red	*	Bearded	BGR	Bulgaria	Torlak- Razgrad	Europe	Eastern Europe
610	0.018133	-0.122528	-0.00946737	610	Watkins_623		Varna 14	V15	Red	Smooth	Red	Red	*	Bearded	BGR	Bulgaria	Konstandenez	Europe	Eastern Europe
611	0.0270078	-0.0991127	-0.0189448	611	Watkins_624	Svalene	Varna 17	V15	Red	Smooth	Red	Red	*	Bearded	BGR	Bulgaria	Vetovo	Europe	Eastern Europe
2	0.0524577	0.0729239	0.05607	2	Watkins_002	Blé mavratheri	Crete 4	V1	White	Smooth	*	White	*	Awnless 1	CRT	Crete	Plain of Messara- Candia district	Europe	Western Europe
44	0.0386183	-0.036667	0.0342693	44	Watkins_046		Crete 6	V2	White	Smooth	*	Red	*	Awnless 1	CRT	Crete	Lakkous- Cydonia- Canea	Europe	Western Europe
215	0.0978573	0.120096	0.104641	215	Watkins_222	Leventis (Blé de Pologne)	Crete 5	V11	White	Smooth	White	White	*	Bearded	CRT	Crete	Plain of Messara- Candia district	Europe	Western Europe
280	-0.224831	0.0565925	-0.0346834	280	Watkins_287		Crete 8	V12	White	Smooth	White	Red	*	Bearded	CRT	Crete	Nerokourou- Cydonia- Canea	Europe	Western Europe
281	0.0659152	0.00234764	0.0313414	281	Watkins_288	Galagado	Crete 10	V12	White	Smooth	White	Red	*	Bearded	CRT	Crete	Galagado- Akroteri- Canea	Europe	Western Europe
282	0.073262	0.108565	0.0959812	282	Watkins_289	Blé cheliostazo	Crete 3	V12	White	Smooth	White	Red	*	Bearded	CRT	Crete	Plain of Messara- Candia district	Europe	Western Europe
283	0.0838618	0.078791	0.0557667	283	Watkins_290		Crete 13	V12	White	Smooth	White	Red	*	Bearded	CRT	Crete	Kaina- Apokoronna- Canea	Europe	Western Europe
548	0.106071	0.0826348	-0.00331328	548	Watkins_561		Crete 15	V15	Red	Smooth	Red	Red	*	Bearded	CRT	Crete	Vafe- Apokoronna- Canea	Europe	Western Europe
550	0.0698527	0.0706237	0.0230633	550	Watkins_563	Blé zombitos	Crete 2	V15	Red	Smooth	Red	Red	*	Bearded	CRT	Crete	Plain of Messara- Candia district	Europe	Western Europe
625	0.116581	0.0652429	-0.00493766	625	Watkins_638		Crete 8	V15	Red	Smooth	Red	Red	*	Bearded	CRT	Crete	Nerokourou- Cydonia- Canea	Europe	Western Europe
626	0.0675759	-0.00479236	-0.040747	626	Watkins_639		Crete 7	V15	Red	Smooth	Red	Red	*	Bearded	CRT	Crete	Yerolakko- Canea	Europe	Western Europe
284	0.0613251	0.0923795	0.0802254	284	Watkins_291	Psathas	Cyprus 3	V12	White	Smooth	White	Red	*	Bearded	CYP	Cyprus	Whole Island	Europe	Western Europe
285	0.0669597	0.0767898	0.0122185	285	Watkins_292	Asprokoutsoullon	Cyprus 15	V12	White	Smooth	White	Red	*	Bearded	CYP	Cyprus	Paphos district.	Europe	Western Europe
761	-0.0176909	-0.0849392	0.0632252	761	Watkins_777		Finland 3	V15	Red	Smooth	Red	Red	*	Bearded	FIN	Finland		Europe	Western Europe
38	0.0933309	-0.0193332	-0.0211625	38	Watkins_040	Favori	France 14	V1	White	Smooth	*	White	*	Awnless 1	FRA	France		Europe	Western Europe
39	0.110934	-0.0171018	-0.0483364	39	Watkins_041	Alliés	France 25	V1	White	Smooth	*	White	*	Awnless 1	FRA	France		Europe	Western Europe
40	0.103213	-0.0138935	-0.0581753	40	Watkins_042	Inversal	France 26	V1	White	Smooth	*	White	*	Awnless 1	FRA	France		Europe	Western Europe
103	0.0929717	-0.0527817	-0.0403072	103	Watkins_105	Hâtif de Saône	France 1	V2	White	Smooth	*	Red	*	Awnless 1	FRA	France		Europe	Western Europe
104	0.0650719	-0.0147595	-0.00793923	104	Watkins_106	Magnitot	France 4	V2	White	Smooth	*	Red	*	Awnless 1	FRA	France		Europe	Western Europe
105	0.100187	0.013119	-0.0201554	105	Watkins_107	D.D. Tourneur	France 16	V2	White	Smooth	*	Red	*	Awnless 1	FRA	France		Europe	Western Europe
106	0.112686	0.0119479	-0.0313193	106	Watkins_108	Vilmorin 29	France 20	V2	White	Smooth	*	Red	*	Awnless 1	FRA	France		Europe	Western Europe
107	0.111625	0.0125199	-0.0315184	107	Watkins_109	P.M.L.1	France 23	V2	White	Smooth	*	Red	*	Awnless 1	FRA	France		Europe	Western Europe
108	0.0741864	-0.0391006	-0.0329508	108	Watkins_110	Carré Géant blanc	France 29	V2	White	Smooth	*	Red	*	Awnless 1	FRA	France		Europe	Western Europe
136	0.117842	0.0321726	-0.086344	136	Watkins_139	Bladette de Besplas	France 10	V3	Red	Smooth	*	White	*	Awnless 1	FRA	France		Europe	Western Europe
181	0.00479347	-0.143188	0.0240656	181	Watkins_188	Japhet Alsace	France 8	V4	Red	Smooth	*	Red	*	Awnless 1	FRA	France		Europe	Western Europe
182	0.0713279	-0.0246292	-0.00362199	182	Watkins_189	Rouge de St-Laud	France 9	V4	Red	Smooth	*	Red	*	Awnless 1	FRA	France		Europe	Western Europe
183	0.0899375	-0.0796502	-0.0387485	183	Watkins_190	Roux de Presles	France 12	V4	Red	Smooth	*	Red	*	Awnless 1	FRA	France		Europe	Western Europe
184	0.0929089	-0.0779495	-0.0377829	184	Watkins_191	Rouge des Ardennes	France 21	V4	Red	Smooth	*	Red	*	Awnless 1	FRA	France		Europe	Western Europe
185	-0.0825195	-0.0405291	0.00394424	185	Watkins_192	Way	France 32	V4	Red	Smooth	*	Red	*	Awnless 1	FRA	France		Europe	Western Europe
186	0.0929912	-0.00588852	-0.0270666	186	Watkins_193	Wilson jaune	France 39	V4	Red	Smooth	*	Red	*	Awnless 1	FRA	France		Europe	Western Europe
187	0.0916789	-0.00628169	-0.0268809	187	Watkins_194	Rouge de Bordeaux	France 44	V4	Red	Smooth	*	Red	*	Awnless 1	FRA	France		Europe	Western Europe
193	0.108158	-0.0604165	-0.0441676	193	Watkins_200	Parsel	France 17	V5	White	Rough	*	White	*	Awnless 1	FRA	France		Europe	Western Europe
204	0.0753312	-0.0395383	-0.00471136	204	Watkins_211	Blé Seigle	France 13	V8	Red	Rough	*	Red	*	Awnless 1	FRA	France		Europe	Western Europe
478	0.09947	0.0659319	-0.157095	478	Watkins_490	Saissette de Maninet P	France 11	V12	White	Smooth	White	Red	*	Bearded	FRA	France		Europe	Western Europe
479	0.0842587	0.0391104	-0.119963	479	Watkins_491	Maylin	France 35	V12	White	Smooth	White	Red	*	Bearded	FRA	France		Europe	Western Europe
153	0.0639029	-0.0971158	-0.0292611	153	Watkins_158	Narrow Karabash	Salonika 3	V4	Red	Smooth	*	Red	*	Awnless 1	GRC	Greece	Near Caterina	Europe	Western Europe
173	0.0585358	0.00847517	0.0406382	173	Watkins_179	Deve	Greece 5	V4	Red	Smooth	*	Red	*	Awnless 1	GRC	Greece	Karditza & Trikkala districts of Thessalia	Europe	Western Europe
228	-0.0833996	-0.0460016	0.0022619	228	Watkins_235		Salonika 9	V11	White	Smooth	White	White	*	Bearded	GRC	Greece	Vissinia of Kastoria	Europe	Western Europe
229	0.0244974	-0.0817944	0.00389336	229	Watkins_236	White Belitsa	Salonika 12	V11	White	Smooth	White	White	*	Bearded	GRC	Greece	Ano Nevoliany- Florina	Europe	Western Europe
274	0.0606074	0.034017	0.0807187	274	Watkins_281	Deve	Greece 5	V12	White	Smooth	White	Red	*	Bearded	GRC	Greece	Karditza & Trikkala districts of Thessalia	Europe	Western Europe
275	0.0544886	0.061509	0.0589499	275	Watkins_282	Asprotheri	Greece 24	V12	White	Smooth	White	Red	*	Bearded	GRC	Greece	Corfu Island	Europe	Western Europe
276	0.0850187	0.0742679	0.0424268	276	Watkins_283		Greece 19	V12	White	Smooth	White	Red	*	Bearded	GRC	Greece	Tripolis district- Peloponese	Europe	Western Europe
277	0.103064	0.0637166	-0.00281323	277	Watkins_284	Trigonostaro	Greece 28	V12	White	Smooth	White	Red	*	Bearded	GRC	Greece	Corfu Island	Europe	Western Europe
278	-0.218354	0.059931	-0.0378996	278	Watkins_285		Greece 22	V12	White	Smooth	White	Red	*	Bearded	GRC	Greece	Kalvarita district- Peloponese	Europe	Western Europe
279	0.0650786	0.0939198	0.051453	279	Watkins_286		Greece 2	V12	White	Smooth	White	Red	*	Bearded	GRC	Greece	Cyclades (received from Syra)	Europe	Western Europe
372	0.0386208	-0.094398	-0.0312432	372	Watkins_383	Hokino	Salonika 8	V12	White	Smooth	White	Red	*	Bearded	GRC	Greece	Vissinia of Kastoria	Europe	Western Europe
373	0.0386911	-0.0968096	-0.0315156	373	Watkins_384	Vardarka Chervenaka	Salonika 10	V12	White	Smooth	White	Red	*	Bearded	GRC	Greece	Ano Nevoliany- Florina	Europe	Western Europe
390	0.019049	-0.0768669	-0.0213405	390	Watkins_402	Vardarka Chervenaka	Salonika 10	V12	White	Smooth	White	Red	*	Bearded	GRC	Greece	Ano Nevoliany- Florina	Europe	Western Europe
496	-0.0798018	-0.0253365	-0.0476718	496	Watkins_508	Hokino	Salonika 8	V14	Red	Smooth	? Red	White	*	Bearded	GRC	Greece	Vissinia of Kastoria	Europe	Western Europe
547	0.0852949	0.0854504	0.068811	547	Watkins_560	Asprotheri	Greece 24	V15	Red	Smooth	Red	Red	*	Bearded	GRC	Greece	Corfu Island	Europe	Western Europe
549	0.0918395	0.0702424	-0.00832094	549	Watkins_562		Greece 19	V15	Red	Smooth	Red	Red	*	Bearded	GRC	Greece	Tripolis district- Peloponese	Europe	Western Europe
551	0.0743319	0.06419	0.0144483	551	Watkins_564		Greece 17	V15	Red	Smooth	Red	Red	*	Bearded	GRC	Greece	Patras district- Peloponese	Europe	Western Europe
552	0.0765637	0.0829523	0.0284431	552	Watkins_565		Greece 15	V15	Red	Smooth	Red	Red	*	Bearded	GRC	Greece	Patras district- Peloponese	Europe	Western Europe
553	0.101381	0.0804214	0.00508657	553	Watkins_566		Greece 18	V15	Red	Smooth	Red	Red	*	Bearded	GRC	Greece	Pygros district- Peloponese	Europe	Western Europe
554	0.0909646	0.101125	0.0269203	554	Watkins_567		Greece 21	V15	Red	Smooth	Red	Red	*	Bearded	GRC	Greece	Kalvarita district- Peloponese	Europe	Western Europe
556	0.111306	0.0709081	-0.0387027	556	Watkins_569	Zulitsa	Greece 27	V15	Red	Smooth	Red	Red	*	Bearded	GRC	Greece	Corfu Island	Europe	Western Europe
557	0.0727237	0.027952	-0.0492137	557	Watkins_570	Arnaout	Greece 4	V15	Red	Smooth	Red	Red	*	Bearded	GRC	Greece	Tyrnavos- Larissa & Pharsala districts of Thessalia	Europe	Western Europe
592	-0.0861887	-0.0335176	-0.0124796	592	Watkins_605	Karabash	Salonika 1	V15	Red	Smooth	Red	Red	*	Bearded	GRC	Greece	American farm school.	Europe	Western Europe
593	0.04192	-0.0913678	-0.00378377	593	Watkins_606	Vardarka Chervenaka	Salonika 10	V15	Red	Smooth	Red	Red	*	Bearded	GRC	Greece	Ano Nevoliany- Florina	Europe	Western Europe
675	0.0610816	0.0927391	0.0896251	675	Watkins_690		Greece 21	V12	White	Smooth	White	Red	*	Bearded	GRC	Greece	Kalvarita district- Peloponese	Europe	Western Europe
676	0.0669719	0.102062	0.08969	676	Watkins_691		Greece 21	V12	White	Smooth	White	Red	*	Bearded	GRC	Greece	Kalvarita district- Peloponese	Europe	Western Europe
224	0.0575846	-0.0927866	9.70405e-05	224	Watkins_231		Hungary 6	V11	White	Smooth	White	White	*	Bearded	HUN	Hungary		Europe	Eastern Europe
327	0.0619682	-0.0916766	-0.0369878	327	Watkins_336		Hungary 2	V12	White	Smooth	White	Red	*	Bearded	HUN	Hungary		Europe	Eastern Europe
328	0.0353282	-0.160092	0.0175365	328	Watkins_337		Hungary 3	V12	White	Smooth	White	Red	*	Bearded	HUN	Hungary		Europe	Eastern Europe
329	0.0341236	-0.161692	-0.000819571	329	Watkins_338		Hungary 6	V12	White	Smooth	White	Red	*	Bearded	HUN	Hungary		Europe	Eastern Europe
621	0.0568919	-0.173656	-0.020961	621	Watkins_634		Hungary 2	V15	Red	Smooth	Red	Red	*	Bearded	HUN	Hungary		Europe	Eastern Europe
622	0.120394	-0.0264595	-0.0898608	622	Watkins_635		Hungary 4	V15	Red	Smooth	Red	Red	*	Bearded	HUN	Hungary		Europe	Eastern Europe
813	0.0404958	-0.031229	0.042831	813	Watkins_912		Hungary 5	V12	White	Smooth	White	Red	*	Bearded	HUN	Hungary		Europe	Eastern Europe
37	0.0647432	-0.103941	0.0200178	37	Watkins_039	Mairca di Pali, Flaksberger 19341	Sicily 12	V1	White	Smooth	*	White	*	Awnless 1	ITA	Italy	Sicily	Europe	Western Europe
99	0.0724722	-0.068876	0.00149161	99	Watkins_101	Flaksberger 21223	Italy 18	V2	White	Smooth	*	Red	*	Awnless 1	ITA	Italy		Europe	Western Europe
100	0.118809	0.0873138	-0.126847	100	Watkins_102	Gentil Rossa, Flaksberger 19927	Italy 19	V2	White	Smooth	*	Red	*	Awnless 1	ITA	Italy		Europe	Western Europe
101	0.115812	0.0734115	-0.132119	101	Watkins_103	Gentil Rossa, Flaksberger 19928	Italy 20	V4	Red	Smooth	*	Red	*	Awnless 1	ITA	Italy		Europe	Western Europe
102	0.0879059	-0.0447931	-0.0101677	102	Watkins_104	Tipo Coronation R.95, Flaksberger 26539	Italy 21	V2	White	Smooth	*	Red	*	Awnless 1	ITA	Italy		Europe	Western Europe
178	0.0321539	-0.0525997	0.0100411	178	Watkins_185	Flaksberger 21221	Italy 13	V4	Red	Smooth	*	Red	*	Awnless 1	ITA	Italy		Europe	Western Europe
179	0.0288273	-0.0490649	0.00547559	179	Watkins_186	Flaksberger 21231	Italy 14	V4	Red	Smooth	*	Red	*	Awnless 1	ITA	Italy		Europe	Western Europe
180	0.117832	0.0623367	-0.150753	180	Watkins_187	Flaksberger 21222	Italy 15	V4	Red	Smooth	*	Red	*	Awnless 1	ITA	Italy		Europe	Western Europe
472	0.0714719	0.0524524	0.0293371	472	Watkins_484	Decimomanna, Flaksberger 20119	Sardinia 4	V12	White	Smooth	White	Red	*	Bearded	ITA	Italy		Europe	Western Europe
666	0.0580762	-0.0736692	-0.0196515	666	Watkins_680	Grano locale	Italy 29	V16	Red	Smooth	*	Red	*	Bearded	ITA	Italy	Aquila	Europe	Western Europe
721	0.0248551	-0.0399865	-0.00710667	721	Watkins_737	Edda	Italy W106819	V3	Red	Smooth	*	White	*	Awnless 1	ITA	Italy	Royal Exp. Sta. Rieti	Europe	Western Europe
740	0.0855155	-0.0264348	-0.115919	740	Watkins_756		Italy W6714	V12	White	Smooth	White	Red	*	Bearded	ITA	Italy	Rieti	Europe	Western Europe
741	0.0636786	-0.035548	-0.0123552	741	Watkins_757		Italy W7344	V12	White	Smooth	White	Red	*	Bearded	ITA	Italy	Bologna	Europe	Western Europe
742	0.093283	0.0365491	-0.0993087	742	Watkins_758	Cologna veneto	Italy W8298	V12	White	Smooth	White	Red	*	Bearded	ITA	Italy	Asti	Europe	Western Europe
762	0.0486604	-0.00764236	0.0494588	762	Watkins_778	Piccolo	Algeria W8456	V15	Red	Smooth	Red	Red	*	Bearded	ITA	Italy	Pragelato	Europe	Western Europe
768	-0.0137361	0.0254988	-0.0323608	768	Watkins_784	Oberdan	Italy W106825	V15	Red	Smooth	Red	Red	*	Bearded	ITA	Italy	Royal Exp. Sta. Rieti	Europe	Western Europe
788	-0.195411	0.0216623	-0.0325197	788	Watkins_806		Italy W4808	V27	Red	Rough	*	White	*	Bearded	ITA	Italy		Europe	Western Europe
797	-0.161919	0.0137993	-0.0701677	797	Watkins_816		Italy W8457	V64	Red	Smooth	*	Red	*	Half-awned	ITA	Italy	Piacenza	Europe	Western Europe
33	0.0422522	-0.117079	0.0211024	33	Watkins_035	Blondynka	Poland 5	V1	White	Smooth	*	White	*	Awnless 1	POL	Poland		Europe	Eastern Europe
34	0.0418535	-0.111624	0.0188517	34	Watkins_036	Bialy Krzyz Ryxa	Poland 4	V1	White	Smooth	*	White	*	Awnless 1	POL	Poland		Europe	Eastern Europe
35	0.0488498	-0.121164	0.0179613	35	Watkins_037	Wysololitewka Sobieszynska	Poland 16	V1	White	Smooth	*	White	*	Awnless 1	POL	Poland		Europe	Eastern Europe
36	0.0485313	-0.120621	0.0185746	36	Watkins_038	Graniatka Dankowska	Poland 11	V1	White	Smooth	*	White	*	Awnless 1	POL	Poland		Europe	Eastern Europe
86	0.0135259	0.0597264	0.0579815	86	Watkins_088	Trigo preto rijo	Portugal 44	V2	White	Smooth	*	Red	*	Awnless 1	POL	Poland	Castro Verde	Europe	Eastern Europe
95	0.0728097	-0.0698986	0.000845523	95	Watkins_097	Bialy Krzyz Ryxa	Poland 4	V2	White	Smooth	*	Red	*	Awnless 1	POL	Poland		Europe	Eastern Europe
96	0.0469382	-0.163353	-0.00848365	96	Watkins_098	Hors Concurs	Poland 8	V2	White	Smooth	*	Red	*	Awnless 1	POL	Poland		Europe	Eastern Europe
97	0.0186819	-0.111063	0.0618008	97	Watkins_099	Kolben Heinego	Poland 19	V2	White	Smooth	*	Red	*	Awnless 1	POL	Poland		Europe	Eastern Europe
98	0.0789964	-0.0180042	-0.0528512	98	Watkins_100	Kitnouska	Poland 25	V2	White	Smooth	*	Red	*	Awnless 1	POL	Poland		Europe	Eastern Europe
174	0.0329678	-0.141487	0.0255331	174	Watkins_181	Kujawianka Wieclawicka	Poland 1	V4	Red	Smooth	*	Red	*	Awnless 1	POL	Poland		Europe	Eastern Europe
175	0.0456628	-0.10788	0.0136093	175	Watkins_182	Superelekta Kleszczynskich	Poland 13	V4	Red	Smooth	*	Red	*	Awnless 1	POL	Poland		Europe	Eastern Europe
176	-0.0106052	-0.126537	0.0723484	176	Watkins_183	Extra Kolben Heinego	Poland 18	V4	Red	Smooth	*	Red	*	Awnless 1	POL	Poland		Europe	Eastern Europe
177	-0.0102968	-0.12736	0.0721544	177	Watkins_184	Surka Cezostna	Poland 23	V4	Red	Smooth	*	Red	*	Awnless 1	POL	Poland		Europe	Eastern Europe
467	-0.21372	0.0324659	-0.0464215	467	Watkins_479	Ostka Wieclawicka	Poland 2	V12	White	Smooth	White	Red	*	Bearded	POL	Poland		Europe	Eastern Europe
468	0.070242	-0.0927515	-0.0224437	468	Watkins_480	Hanka	Poland 12	V12	White	Smooth	White	Red	*	Bearded	POL	Poland		Europe	Eastern Europe
469	0.0477552	-0.146697	-0.0212482	469	Watkins_481	Ostka Skomoroska	Poland 3	V12	White	Smooth	White	Red	*	Bearded	POL	Poland		Europe	Eastern Europe
470	0.0478554	-0.145504	-0.0206984	470	Watkins_482	Hors Concurs	Poland 8	V12	White	Smooth	White	Red	*	Bearded	POL	Poland		Europe	Eastern Europe
471	-0.0548814	1.87379e-05	-0.0158959	471	Watkins_483	Surka Oscista	Poland 21	V12	White	Smooth	White	Red	*	Bearded	POL	Poland		Europe	Eastern Europe
656	-0.0361716	-0.0365443	-0.0828382	656	Watkins_670	Zlotka Miczynskiego	Poland 9	V15	Red	Smooth	Red	Red	*	Bearded	POL	Poland		Europe	Eastern Europe
658	0.0549193	-0.14813	-0.0272604	658	Watkins_672	Zaborzanka	Poland 17	V15	Red	Smooth	Red	Red	*	Bearded	POL	Poland		Europe	Eastern Europe
8	0.0996473	0.130525	0.0801081	8	Watkins_008	Trigo Temporao de Coruche	Portugal 94	V1	White	Smooth	*	White	*	Awnless 1	PRT	Portugal	Monforte	Europe	Western Europe
9	0.120681	0.0897075	0.0174925	9	Watkins_009	Trigo Precoce	Portugal 115	V1	White	Smooth	*	White	*	Awnless 1	PRT	Portugal	Ferreira do Alemtejo	Europe	Western Europe
55	0.0607697	0.0195683	-0.0566609	55	Watkins_057	Trigo Ideal	Portugal 74	V2	White	Smooth	*	Red	*	Awnless 1	PRT	Portugal	Vila Franca de Xira	Europe	Western Europe
56	0.0246868	0.0651904	0.060582	56	Watkins_058	Trigo Candeal	Portugal 26	V2	White	Smooth	*	Red	*	Awnless 1	PRT	Portugal	Elvas	Europe	Western Europe
57	0.0142428	0.0624111	0.0584331	57	Watkins_059	Trigo mole da regiad	Portugal 39	V2	White	Smooth	*	Red	*	Awnless 1	PRT	Portugal	Coruche	Europe	Western Europe
58	0.0938828	0.0385231	-0.0131522	58	Watkins_060	Trigo luanco rijo	Portugal 19	V2	White	Smooth	*	Red	*	Awnless 1	PRT	Portugal	Castro Verde	Europe	Western Europe
115	0.0506665	-0.0298098	0.0364829	115	Watkins_118	Trigo Colonial	Portugal 82	V3	Red	Smooth	*	White	*	Awnless 1	PRT	Portugal	Vila Franca de Xira	Europe	Western Europe
146	0.0744412	-0.019801	-0.0356264	146	Watkins_151	Trigo môcho ruivo	Portugal 47	V4	Red	Smooth	*	Red	*	Awnless 1	PRT	Portugal	Ourique	Europe	Western Europe
147	0.118467	0.0793344	-0.0562984	147	Watkins_152	Trigo Brancal	Portugal 59	V4	Red	Smooth	*	Red	*	Awnless 1	PRT	Portugal	Indonha a Nova	Europe	Western Europe
148	0.0357781	0.0688125	0.0556166	148	Watkins_153	Trigo luanco rijo	Portugal 19	V4	Red	Smooth	*	Red	*	Awnless 1	PRT	Portugal	Castro Verde	Europe	Western Europe
149	0.063519	-0.130452	-0.0236123	149	Watkins_154	Trigo mole da regiad	Portugal 39	V4	Red	Smooth	*	Red	*	Awnless 1	PRT	Portugal	Coruche	Europe	Western Europe
150	0.0227429	-0.0212051	0.000457352	150	Watkins_155	Trigo Marques on Pero Espuna	Portugal 105	V4	Red	Smooth	*	Red	*	Awnless 1	PRT	Portugal	Frontiera	Europe	Western Europe
171	0.027886	0.0605416	0.0800886	171	Watkins_177	Camara's no. 3	Camarra's no. 3	V4	Red	Smooth	*	Red	*	Awnless 1	PRT	Portugal		Europe	Western Europe
222	0.114304	0.0614349	-0.129954	222	Watkins_229	Trigo Tremês	Portugal 106	V11	White	Smooth	White	White	*	Bearded	PRT	Portugal	Loulé	Europe	Western Europe
223	0.12231	0.105306	-0.0234783	223	Watkins_230	Trigo Precoce	Portugal 115	V11	White	Smooth	White	White	*	Bearded	PRT	Portugal	Ferreira do Alemtejo	Europe	Western Europe
330	0.0623481	0.0387207	0.0442988	330	Watkins_339	Trigo Precoce	Portugal 115	V12	White	Smooth	White	Red	*	Bearded	PRT	Portugal	Ferreira do Alemtejo	Europe	Western Europe
378	0.0708068	0.124558	0.0639572	378	Watkins_389	Trigo Lobeiro	Portugal 38	V12	White	Smooth	White	Red	*	Bearded	PRT	Portugal	Ferriera do Alemtejo	Europe	Western Europe
379	0.0892461	0.0463809	-0.129871	379	Watkins_390	Trigo Rietti	Portugal 57	V12	White	Smooth	White	Red	*	Bearded	PRT	Portugal	Alcacer do Sol	Europe	Western Europe
380	0.0739058	0.0337924	-0.140757	380	Watkins_391	Trigo Rietti	Portugal 55	V12	White	Smooth	White	Red	*	Bearded	PRT	Portugal	Salvaterra de Magos	Europe	Western Europe
381	-0.00375264	0.0795964	0.059106	381	Watkins_392	Trigo Galego	Portugal 23	V12	White	Smooth	White	Red	*	Bearded	PRT	Portugal	Torres Vedras	Europe	Western Europe
382	0.0158976	0.0674914	0.0514759	382	Watkins_393	Trigo Galego	Portugal 23	V12	White	Smooth	White	Red	*	Bearded	PRT	Portugal	Torres Vedras	Europe	Western Europe
383	-0.00878587	0.0325604	-0.0445955	383	Watkins_394	Trigo Mourisco ruivo	Portugal 63	V12	White	Smooth	White	Red	*	Bearded	PRT	Portugal	Ourique	Europe	Western Europe
384	0.109668	0.0599224	-0.115768	384	Watkins_395	Trigo Precoce	Portugal 91	V12	White	Smooth	White	Red	*	Bearded	PRT	Portugal	Salvaterra de Magos	Europe	Western Europe
385	0.0274827	-0.032548	-0.0689456	385	Watkins_396	Trigo Rietti	Portugal 77	V12	White	Smooth	White	Red	*	Bearded	PRT	Portugal	Golegã	Europe	Western Europe
386	0.115172	0.0697087	-0.113441	386	Watkins_397	Trigo Ribeiro	Portugal 41	V12	White	Smooth	White	Red	*	Bearded	PRT	Portugal	Extremoz	Europe	Western Europe
389	0.0877255	0.102759	0.0854037	389	Watkins_401	Trigo Marquês	Portugal 54	V12	White	Smooth	White	Red	*	Bearded	PRT	Portugal	Alter do Châo	Europe	Western Europe
465	0.0961415	0.137295	0.0865371	465	Watkins_477	Trigo ruivo fino	Portugal 40	V12	White	Smooth	White	Red	*	Bearded	PRT	Portugal	Almodovar	Europe	Western Europe
497	0.123798	0.114662	-0.0398803	497	Watkins_509		Portugal 8	V14	Red	Smooth	? Red	White	*	Bearded	PRT	Portugal	Elvas	Europe	Western Europe
498	0.0826217	0.128311	0.101963	498	Watkins_510	Alexandre? (Italian)	Portugal 13	V14	Red	Smooth	? Red	White	*	Bearded	PRT	Portugal	Sacavem	Europe	Western Europe
577	0.0790265	-0.0149728	-0.00388505	577	Watkins_590	Trigo luanca Bonito	Portugal 18	V15	Red	Smooth	Red	Red	*	Bearded	PRT	Portugal	Mertola	Europe	Western Europe
578	-0.0125206	-0.0361663	0.04886	578	Watkins_591	Trigo Anafil	Portugal 61	V15	Red	Smooth	Red	Red	*	Bearded	PRT	Portugal	Frontiera	Europe	Western Europe
579	0.122469	0.108798	-0.0783857	579	Watkins_592	Trigo Morenico Ruivo	Portugal 76	V15	Red	Smooth	Red	Red	*	Bearded	PRT	Portugal	Silves	Europe	Western Europe
580	0.0365666	0.0908955	-0.0318468	580	Watkins_593	Trigo Ideal	Portugal 74	V15	Red	Smooth	Red	Red	*	Bearded	PRT	Portugal	Franca de Xira	Europe	Western Europe
581	0.0776368	0.112306	0.101128	581	Watkins_594	Trigo Durasio branco	Portugal 35	V15	Red	Smooth	Red	Red	*	Bearded	PRT	Portugal	Mafra	Europe	Western Europe
582	0.0802649	0.0829005	0.0412323	582	Watkins_595	Trigo Barbela	Portugal 104	V15	Red	Smooth	Red	Red	*	Bearded	PRT	Portugal	Serpa	Europe	Western Europe
583	0.0294004	0.0903694	0.0375324	583	Watkins_596	Trigo Galego Môcho	Portugal 110	V15	Red	Smooth	Red	Red	*	Bearded	PRT	Portugal	Portalegre	Europe	Western Europe
584	0.132114	0.0560937	-0.0942579	584	Watkins_597	Trigo Belini	Portugal 46	V15	Red	Smooth	Red	Red	*	Bearded	PRT	Portugal	Frontiera	Europe	Western Europe
585	0.121163	0.105565	-0.0471829	585	Watkins_598	Trigo Ideal	Portugal 34	V15	Red	Smooth	Red	Red	*	Bearded	PRT	Portugal	Mertola	Europe	Western Europe
586	0.130362	0.111583	-0.0476934	586	Watkins_599	Trigo Ideal	Portugal 89	V15	Red	Smooth	Red	Red	*	Bearded	PRT	Portugal	Regnengos	Europe	Western Europe
94	0.0466058	-0.083227	0.012848	94	Watkins_096	A.26	Rumania 8	V2	White	Smooth	*	Red	*	Awnless 1	ROM	Romania		Europe	Eastern Europe
436	-0.0627203	-0.0422298	-0.0663286	436	Watkins_448	Tiganesti 653	Rumania 4	V12	White	Smooth	White	Red	*	Bearded	ROM	Romania		Europe	Eastern Europe
437	-0.196374	0.0564305	-0.0303623	437	Watkins_449	Todiresti	Rumania 10	V12	White	Smooth	White	Red	*	Bearded	ROM	Romania		Europe	Eastern Europe
438	0.0229148	-0.146735	0.0364034	438	Watkins_450	Miercurea Ciucului	Rumania 14	V12	White	Smooth	White	Red	*	Bearded	ROM	Romania		Europe	Eastern Europe
439	0.0222467	-0.154707	0.0338981	439	Watkins_451	Samanta 117	Rumania 11	V12	White	Smooth	White	Red	*	Bearded	ROM	Romania		Europe	Eastern Europe
648	0.00203325	-0.124413	0.0383685	648	Watkins_662	Samanta 1252	Rumania 3	V15	Red	Smooth	Red	Red	*	Bearded	ROM	Romania		Europe	Eastern Europe
649	0.0417145	-0.0696784	0.00231838	649	Watkins_663	I.C.A.R.1	Rumania 12	V15	Red	Smooth	Red	Red	*	Bearded	ROM	Romania		Europe	Eastern Europe
15	0.0627762	-0.000124127	-0.0338195	15	Watkins_016	Mocho	Leon 1	V1	White	Smooth	*	White	*	Awnless 1	ESP	Spain		Europe	Western Europe
16	0.0936847	0.0240695	-0.00934701	16	Watkins_017	Mocho	Leon 4	V1	White	Smooth	*	White	*	Awnless 1	ESP	Spain		Europe	Western Europe
45	0.104971	-0.00468727	-0.0641124	45	Watkins_047	Pelado de espiga larga	Navarre 59	V2	White	Smooth	*	Red	*	Awnless 1	ESP	Spain	Navarre	Europe	Western Europe
46	0.106514	-0.00510564	-0.0627371	46	Watkins_048	Gironde de Larrion	Navarre 47	V2	White	Smooth	*	Red	*	Awnless 1	ESP	Spain	Navarre	Europe	Western Europe
47	0.106547	-0.00538055	-0.0622958	47	Watkins_049	Pelado de Estella	Navarre 55	V2	White	Smooth	*	Red	*	Awnless 1	ESP	Spain	Navarre	Europe	Western Europe
48	0.104301	-0.00217946	-0.00923703	48	Watkins_050	Buen labrador	Navarre 53	V2	White	Smooth	*	Red	*	Awnless 1	ESP	Spain	Navarre	Europe	Western Europe
49	0.0656746	0.038851	0.0484207	49	Watkins_051	Pelado grano cilindrico	Navarre 58	V2	White	Smooth	*	Red	*	Awnless 1	ESP	Spain	Navarre	Europe	Western Europe
50	0.120028	-0.0183315	-0.0172715	50	Watkins_052	Aurora	Navarre 56	V2	White	Smooth	*	Red	*	Awnless 1	ESP	Spain	Navarre	Europe	Western Europe
51	0.0543657	0.0621998	0.0705955	51	Watkins_053		Alicante 2	V2	White	Smooth	*	Red	*	Awnless 1	ESP	Spain	Valdepeñas district in heart of "La Mancha" wine district	Europe	Western Europe
52	0.0508678	0.063016	0.0826251	52	Watkins_054		Alicante 3	V2	White	Smooth	*	Red	*	Awnless 1	ESP	Spain	Slopes of Sierra Morena near La Carolina- Jaen	Europe	Western Europe
53	0.0402257	-0.0417518	0.0712764	53	Watkins_055		Seville 16	V2	White	Smooth	*	Red	*	Awnless 1	ESP	Spain	E side of "La Virgen de la Peña"- Huelva	Europe	Western Europe
54	-0.0170249	-0.0268405	0.0604675	54	Watkins_056	Trigo Alaga	Salamanca 2	V2	White	Smooth	*	Red	*	Awnless 1	ESP	Spain	Arcediano- Salamanca	Europe	Western Europe
59	0.112161	0.0117148	-0.0311941	59	Watkins_061	Mocho Rojo	Vizcaya 16	V2	White	Smooth	*	Red	*	Awnless 1	ESP	Spain	Gordejuela- Vizcaya	Europe	Western Europe
60	0.0620166	-0.0258099	-0.0120556	60	Watkins_062	Great wheat	Vizcaya 8	V2	White	Smooth	*	Red	*	Awnless 1	ESP	Spain	Durango- Vizcaya	Europe	Western Europe
61	0.0320211	-0.143398	0.0322223	61	Watkins_063	Manitoba	Navarre 71	V2	White	Smooth	*	Red	*	Awnless 1	ESP	Spain	Navarre	Europe	Western Europe
62	0.112963	0.0103622	-0.0342687	62	Watkins_064		Vizcaya 3	V2	White	Smooth	*	Red	*	Awnless 1	ESP	Spain	Abadiano- Vizcaya	Europe	Western Europe
63	0.0679461	-0.00595793	-0.0593741	63	Watkins_065	Erria	Vizcaya 6	V2	White	Smooth	*	Red	*	Awnless 1	ESP	Spain	Elorrio- Vizcaya	Europe	Western Europe
64	0.031046	0.00586935	0.0347709	64	Watkins_066	Mocho	Leon 1	V2	White	Smooth	*	Red	*	Awnless 1	ESP	Spain		Europe	Western Europe
65	0.070755	0.0110099	-0.050363	65	Watkins_067	Toseta de Oronz	Navarre 67	V4	Red	Smooth	*	Red	*	Awnless 1	ESP	Spain	Navarre	Europe	Western Europe
67	0.101038	0.0154784	-0.0304185	67	Watkins_069	Palado sensible a sequia	Navarre 61	V2	White	Smooth	*	Red	*	Awnless 1	ESP	Spain	Navarre	Europe	Western Europe
68	0.111541	0.0124015	-0.0324412	68	Watkins_070	Great wheat	Vizcaya 8	V2	White	Smooth	*	Red	*	Awnless 1	ESP	Spain	Durango- Vizcaya	Europe	Western Europe
81	0.116992	0.0151011	-0.0794839	81	Watkins_083	Rigoctia	Vizcaya 19	V2	White	Smooth	*	Red	*	Awnless 1	ESP	Spain	Rigotia- Biscay	Europe	Western Europe
82	0.092572	-0.014775	-0.0583528	82	Watkins_084	Moro	Leon 5	V2	White	Smooth	*	Red	*	Awnless 1	ESP	Spain		Europe	Western Europe
83	-0.0532124	-0.118305	0.0352573	83	Watkins_085	Marquis	Salamanca 3	V2	White	Smooth	*	Red	*	Awnless 1	ESP	Spain	Arcediano- Salamanca	Europe	Western Europe
111	0.0281607	-0.137379	0.0165601	111	Watkins_113	Trigo blancos	Seville 22	V3	Red	Smooth	*	White	*	Awnless 1	ESP	Spain	Granada zone	Europe	Western Europe
113	0.051406	0.0476608	0.0231976	113	Watkins_116		Seville 15	V3	Red	Smooth	*	White	*	Awnless 1	ESP	Spain	La Linea district- Seville	Europe	Western Europe
114	0.0501765	0.0479601	0.0238965	114	Watkins_117	Trigo môcho (sin raspa)	Valencia 10	V3	Red	Smooth	*	White	*	Awnless 1	ESP	Spain	Villar del Arzobispo	Europe	Western Europe
127	0.0486458	0.00914897	0.0245088	127	Watkins_130	Marquis	Salamanca 3	V3	Red	Smooth	*	White	*	Awnless 1	ESP	Spain	Arcediano- Salamanca	Europe	Western Europe
128	0.10181	-0.0144355	0.0202584	128	Watkins_131	Trigo Candeal	Salamanca 10	V3	Red	Smooth	*	White	*	Awnless 1	ESP	Spain	San Muñoz- Salamanca	Europe	Western Europe
140	0.0795976	0.0313378	0.0333535	140	Watkins_143		Seville 16	V4	Red	Smooth	*	Red	*	Awnless 1	ESP	Spain	E side of "La Virgen de la Peña"- Huelva	Europe	Western Europe
141	0.0919129	-0.00625328	-0.0256783	141	Watkins_144	Buen labrador	Navarre 53	V4	Red	Smooth	*	Red	*	Awnless 1	ESP	Spain	Navarre	Europe	Western Europe
142	0.0819552	0.0378094	0.0130121	142	Watkins_146	Aurora	Navarre 56	V4	Red	Smooth	*	Red	*	Awnless 1	ESP	Spain	Navarre	Europe	Western Europe
155	0.0898448	-0.0281779	-0.0723092	155	Watkins_160	Mocho de Burgos	Navarre 64	V4	Red	Smooth	*	Red	*	Awnless 1	ESP	Spain	Navarre	Europe	Western Europe
156	0.0860912	-0.0644867	-0.0189372	156	Watkins_161	Rico de Ituren	Navarre 63	V4	Red	Smooth	*	Red	*	Awnless 1	ESP	Spain	Navarre	Europe	Western Europe
157	0.0927254	-0.00622822	-0.0258614	157	Watkins_162	Moro	Leon 5	V4	Red	Smooth	*	Red	*	Awnless 1	ESP	Spain		Europe	Western Europe
158	0.0811814	-0.0271044	-0.0503258	158	Watkins_163	Mocho Rojo	Vizcaya 14	V4	Red	Smooth	*	Red	*	Awnless 1	ESP	Spain	Sodupe (Gueñes)- Vizcaya	Europe	Western Europe
194	0.106537	0.00857953	-0.0560428	194	Watkins_201	Galberie	Vizcaya 4	V6	White	Rough	*	Red	*	Awnless 1	ESP	Spain	Ispaster- Vizcaya	Europe	Western Europe
195	0.106555	0.00850759	-0.0562104	195	Watkins_202	Manitoba velloso	Navarre 72	V6	White	Rough	*	Red	*	Awnless 1	ESP	Spain	Navarre	Europe	Western Europe
212	0.0271108	0.0393247	0.053445	212	Watkins_219		Alicante 1	V11	White	Smooth	White	White	*	Bearded	ESP	Spain	Vallodolid district	Europe	Western Europe
213	0.0499706	0.0680703	0.07555	213	Watkins_220		Alicante 2	V11	White	Smooth	White	White	*	Bearded	ESP	Spain	Valdepeñas district in heart of "La Mancha" wine district	Europe	Western Europe
214	0.0192233	0.0163146	0.0478745	214	Watkins_221		Alicante 1	V11	White	Smooth	White	White	*	Bearded	ESP	Spain	Vallodolid district	Europe	Western Europe
219	0.0516899	0.0428621	0.0730841	219	Watkins_226		Valencia 9	V11	White	Smooth	White	White	*	Bearded	ESP	Spain	Villar del Arzobispo	Europe	Western Europe
220	0.0664258	-0.0356483	-0.0314054	220	Watkins_227		Mahon 6	V11	White	Smooth	White	White	*	Bearded	ESP	Spain		Europe	Western Europe
221	0.0294522	0.0333414	0.0531501	221	Watkins_228	Trigo Candeal Blanquillo	Valladolid 1	V11	White	Smooth	White	White	*	Bearded	ESP	Spain	Tierra de Canpos	Europe	Western Europe
232	0.0406951	0.045788	0.0653087	232	Watkins_239	Barbilla	Salamanca 6	V11	White	Smooth	White	White	*	Bearded	ESP	Spain	Gallegos- Salamanca	Europe	Western Europe
259	0.117033	0.0631279	-0.15124	259	Watkins_266	Baztanes compacto	Navarre 45	V12	White	Smooth	White	Red	*	Bearded	ESP	Spain	Navarre	Europe	Western Europe
260	0.0884344	0.0595577	-0.129863	260	Watkins_267	Rieti navarro, grano lango	Navarre 34	V12	White	Smooth	White	Red	*	Bearded	ESP	Spain	Navarre	Europe	Western Europe
261	0.0875161	0.0595847	-0.129065	261	Watkins_268	Catalan de tallo corto	Navarre 6	V12	White	Smooth	White	Red	*	Bearded	ESP	Spain	Navarre	Europe	Western Europe
262	0.11857	0.0670904	-0.145421	262	Watkins_269	Rieti navarro frondoso	Navarre 41	V12	White	Smooth	White	Red	*	Bearded	ESP	Spain	Navarre	Europe	Western Europe
263	0.109209	0.0791821	-0.0926918	263	Watkins_270	Catalan royo compacto	Navarre 14	V12	White	Smooth	White	Red	*	Bearded	ESP	Spain	Navarre	Europe	Western Europe
264	0.106281	0.0508914	-0.0963862	264	Watkins_271	Hembrilla alto, feurta	Navarre 26	V12	White	Smooth	White	Red	*	Bearded	ESP	Spain	Navarre	Europe	Western Europe
265	0.11228	0.0636718	-0.0240202	265	Watkins_272	Royo de dificil desgrane	Navarre 31	V12	White	Smooth	White	Red	*	Bearded	ESP	Spain	Navarre	Europe	Western Europe
266	0.0381812	0.0805264	0.0634127	266	Watkins_273		Seville 17	V12	White	Smooth	White	Red	*	Bearded	ESP	Spain	Valverde del Camino- Huelva	Europe	Western Europe
267	0.0732663	0.0974843	-0.0529638	267	Watkins_274	Trigo blancos	Seville 22	V12	White	Smooth	White	Red	*	Bearded	ESP	Spain	Granada zone	Europe	Western Europe
268	0.0679335	0.046434	-0.049128	268	Watkins_275	Carpino alto, precoz	Navarre 10	V12	White	Smooth	White	Red	*	Bearded	ESP	Spain	Navarre	Europe	Western Europe
269	0.11173	0.0635895	-0.0229872	269	Watkins_276	Carpino Royo de Eslava	Navarre 12	V12	White	Smooth	White	Red	*	Bearded	ESP	Spain	Navarre	Europe	Western Europe
270	0.0365116	0.0159952	-0.0846114	270	Watkins_277		Seville 17	V12	White	Smooth	White	Red	*	Bearded	ESP	Spain	Valverde del Camino- Huelva	Europe	Western Europe
271	0.0215269	-0.0157356	0.0300292	271	Watkins_278	Trigo Obispado	Seville 27	V12	White	Smooth	White	Red	*	Bearded	ESP	Spain	Cadiz	Europe	Western Europe
272	0.0467795	-0.0564142	0.0301716	272	Watkins_279	Hembrilla de la tierra	Navarre 19	V12	White	Smooth	White	Red	*	Bearded	ESP	Spain	Navarre	Europe	Western Europe
273	0.0833238	0.138091	0.117644	273	Watkins_280	Catalan de espiga blanca	Navarre 4	V12	White	Smooth	White	Red	*	Bearded	ESP	Spain	Valtrena- Navarre	Europe	Western Europe
331	0.111466	0.0641616	-0.0240639	331	Watkins_340	Manitoba	Navarre 71	V15	Red	Smooth	Red	Red	*	Bearded	ESP	Spain	Navarre	Europe	Western Europe
332	0.0365848	-0.0834125	-0.0370909	332	Watkins_341	Candeal	Leon 14	V12	White	Smooth	White	Red	*	Bearded	ESP	Spain		Europe	Western Europe
333	0.0485998	-0.0216965	-0.0400366	333	Watkins_342	Hembrilla de Isamba	Navarre 23	V12	White	Smooth	White	Red	*	Bearded	ESP	Spain	Navarre	Europe	Western Europe
334	0.102921	-0.0439993	-0.0707412	334	Watkins_343	Rampla	Vizcaya 17	V12	White	Smooth	White	Red	*	Bearded	ESP	Spain	Gordejuela- Vizcaya	Europe	Western Europe
335	0.080567	0.0965411	0.0543652	335	Watkins_344		Navarre 74	V12	White	Smooth	White	Red	*	Bearded	ESP	Spain	Uterga- 18km from Pamplona- Navarre	Europe	Western Europe
374	0.0319011	0.0304843	0.0291273	374	Watkins_385		Barcelona 5	V12	White	Smooth	White	Red	*	Bearded	ESP	Spain		Europe	Western Europe
375	0.0417321	0.00151268	-0.0279714	375	Watkins_386	Black Argaña	Leon 9	V13	White	Smooth	Black	Red	*	Bearded	ESP	Spain		Europe	Western Europe
376	0.0493767	0.031862	0.0925999	376	Watkins_387		Mahon 5	V1	White	Smooth	*	White	*	Awnless 1	ESP	Spain	Minorca- southern part of Mahon	Europe	Western Europe
377	0.0765626	0.133669	0.11298	377	Watkins_388		Mahon 4	V12	White	Smooth	White	Red	*	Bearded	ESP	Spain		Europe	Western Europe
391	-0.00479245	-0.022051	0.0087466	391	Watkins_403	Marquis	Salamanca 3	V12	White	Smooth	White	Red	*	Bearded	ESP	Spain	Arcediano- Salamanca	Europe	Western Europe
480	0.0660885	-0.0517716	-0.0315353	480	Watkins_492	Aduna	Navarre 43	V13	White	Smooth	Black	Red	*	Bearded	ESP	Spain	Navarre	Europe	Western Europe
482	0.0723724	0.0904052	0.0620791	482	Watkins_494	Trigo blancos	Seville 22	V14	Red	Smooth	? Red	White	*	Bearded	ESP	Spain	Granada zone	Europe	Western Europe
518	0.114869	0.0420991	0.00205505	518	Watkins_531	Aurora	Navarre 56	V14	Red	Smooth	? Red	White	*	Bearded	ESP	Spain	Navarre	Europe	Western Europe
526	0.131432	0.0867273	-0.0812989	526	Watkins_539	Carpino alto frondoso	Navarre 11	V15	Red	Smooth	Red	Red	*	Bearded	ESP	Spain	Navarre	Europe	Western Europe
527	-0.0323422	0.0208687	-0.0248785	527	Watkins_540	Carpino Royo de Eslava	Navarre 12	V15	Red	Smooth	Red	Red	*	Bearded	ESP	Spain	Navarre	Europe	Western Europe
528	0.0875122	0.0886225	-0.049904	528	Watkins_541	Colorado temporano	Navarre 8	V15	Red	Smooth	Red	Red	*	Bearded	ESP	Spain	Navarre	Europe	Western Europe
529	0.129449	0.0540783	-0.0429645	529	Watkins_542	Rieti navarro, tallo fuerte, corto	Navarre 42	V15	Red	Smooth	Red	Red	*	Bearded	ESP	Spain	Navarre	Europe	Western Europe
530	0.0511666	-0.00373381	0.0288989	530	Watkins_543	Marzal	Navarre 18	V15	Red	Smooth	Red	Red	*	Bearded	ESP	Spain	Navarre	Europe	Western Europe
531	0.0504142	0.0170567	0.0303559	531	Watkins_544	Pelado de Estello, grano corto	Navarre 57	V15	Red	Smooth	Red	Red	*	Bearded	ESP	Spain	Navarre	Europe	Western Europe
532	0.106593	0.0508348	-0.031697	532	Watkins_545	Catalan de grano corto	Navarre 7	V12	White	Smooth	White	Red	*	Bearded	ESP	Spain	Navarre	Europe	Western Europe
533	0.0689561	0.0786039	-0.000485825	533	Watkins_546	Hembrilla alto, fuerta	Navarre 26	V15	Red	Smooth	Red	Red	*	Bearded	ESP	Spain	Navarre	Europe	Western Europe
534	0.0698826	0.115062	0.0504814	534	Watkins_547	Royo de alta	Navarre 28	V15	Red	Smooth	Red	Red	*	Bearded	ESP	Spain	Navarre	Europe	Western Europe
535	0.11218	0.0687852	-0.0250355	535	Watkins_548	Baztanes de tallos llanos	Navarre 46	V15	Red	Smooth	Red	Red	*	Bearded	ESP	Spain	Navarre	Europe	Western Europe
536	0.114049	0.0688829	-0.051438	536	Watkins_549	Catalan de grana corto	Navarre 7	V15	Red	Smooth	Red	Red	*	Bearded	ESP	Spain	Navarre	Europe	Western Europe
537	0.111347	0.0690399	-0.027286	537	Watkins_550	Rieti navarro, alto fuerto	Navarre 40	V15	Red	Smooth	Red	Red	*	Bearded	ESP	Spain	Navarre	Europe	Western Europe
538	0.115281	0.0518224	-0.0770931	538	Watkins_551	Hembrilla Rieti	Navarre 22	V15	Red	Smooth	Red	Red	*	Bearded	ESP	Spain	Navarre	Europe	Western Europe
542	0.0351869	0.0537313	-0.0592851	542	Watkins_555	Trigo duros	Seville 20	V15	Red	Smooth	Red	Red	*	Bearded	ESP	Spain	Campiñas- Seville	Europe	Western Europe
546	0.0829871	0.104754	0.0800462	546	Watkins_559	Trigo semi-duro	Seville 19	V15	Red	Smooth	Red	Red	*	Bearded	ESP	Spain	Tarifa-Jimena zone- Cadiz	Europe	Western Europe
587	0.0635768	0.0376392	0.00635735	587	Watkins_600	Jeja reja	Valencia 18	V15	Red	Smooth	Red	Red	*	Bearded	ESP	Spain	Andilla	Europe	Western Europe
588	0.0730819	0.0672383	-0.00789626	588	Watkins_601	Trigo Pinet ó Rochal	Valencia 25	V15	Red	Smooth	Red	Red	*	Bearded	ESP	Spain	Aleira- Mediterranean coast.	Europe	Western Europe
589	0.102253	0.0466505	-0.116409	589	Watkins_602	Candeal	Leon 15	V15	Red	Smooth	Red	Red	*	Bearded	ESP	Spain		Europe	Western Europe
590	0.101836	-0.0281175	-0.0625633	590	Watkins_603	Rico de Ituren	Navarre 63	V15	Red	Smooth	Red	Red	*	Bearded	ESP	Spain	Navarre	Europe	Western Europe
591	0.0522163	-0.0537112	-0.00179138	591	Watkins_604		Navarre 74	V15	Red	Smooth	Red	Red	*	Bearded	ESP	Spain	Uterga- 18km from Pamplona- Navarre	Europe	Western Europe
663	-0.0331719	0.0287252	0.0409661	663	Watkins_677	Trigo Blocal	Valencia 1	V16	Red	Smooth	*	Red	*	Bearded	ESP	Spain	Onteniente	Europe	Western Europe
668	0.0543941	-0.0474782	-0.00459101	668	Watkins_683	Catalan de grano corto pesado	Navarre 17	V17	Grey on white	Smooth	*	Red	*	Bearded	ESP	Spain	Navarre	Europe	Western Europe
670	0.102533	0.0958039	0.0481663	670	Watkins_685	Trigo duros	Seville 20	V18	Grey on red	Smooth	*	Red	*	Bearded	ESP	Spain	Campiñas- Seville	Europe	Western Europe
673	0.0801608	0.0973719	0.0932823	673	Watkins_688	Baztanes feurtes	Navarre 44	V12	White	Smooth	White	Red	*	Bearded	ESP	Spain	Navarre	Europe	Western Europe
674	0.0827698	0.0955959	0.0922471	674	Watkins_689	Trigo Obispado	Seville 27	V12	White	Smooth	White	Red	*	Bearded	ESP	Spain	Cadiz	Europe	Western Europe
812	0.0821567	0.068651	-0.0289977	812	Watkins_904	Trigo barbilla	Seville 5	V12	White	Smooth	White	Red	*	Bearded	ESP	Spain	Coria del Rio- 10km S of Seville	Europe	Western Europe
144	0.0570866	-0.0747197	0.019621	144	Watkins_149	Squarehead's Master		V4	Red	Smooth	*	Red	*	Awnless 1	GBR	United Kingdom		Europe	Western Europe
145	0.0531111	-0.0671399	0.0241923	145	Watkins_150			V4	Red	Smooth	*	Red	*	Awnless 1	GBR	United Kingdom		Europe	Western Europe
316	0.0328234	0.00416964	-0.0127751	316	Watkins_325			V12	White	Smooth	White	Red	*	Bearded	GBR	United Kingdom		Europe	Western Europe
13	0.0254308	-0.133358	0.0323346	13	Watkins_014		Sarajevo 4	V1	White	Smooth	*	White	*	Awnless 1	YUG	Yugoslavia	Vissegrad- Sarajevo- Bosnia	Europe	Eastern Europe
14	0.0413276	-0.143815	0.0344599	14	Watkins_015		Sarajevo 13	V1	White	Smooth	*	White	*	Awnless 1	YUG	Yugoslavia	Uzice- Bosnia	Europe	Eastern Europe
70	0.0455358	-0.137996	0.0327055	70	Watkins_072	Rustic winter	Croatia 18	V2	White	Smooth	*	Red	*	Awnless 1	YUG	Yugoslavia	Kozarice- Novska- Croatia	Europe	Eastern Europe
72	0.104923	-0.00822644	-0.0679758	72	Watkins_074	Bon Fermier	Croatia 12	V2	White	Smooth	*	Red	*	Awnless 1	YUG	Yugoslavia	Zagreb- Croatia	Europe	Eastern Europe
73	0.10343	-0.0298631	-0.0581241	73	Watkins_075	Potiska	Belgrade 1	V2	White	Smooth	*	Red	*	Awnless 1	YUG	Yugoslavia	Novi Sad	Europe	Eastern Europe
74	0.0914451	-0.06354	-0.0550166	74	Watkins_076	Bon Fermier	Croatia 12	V2	White	Smooth	*	Red	*	Awnless 1	YUG	Yugoslavia	Zagreb- Croatia	Europe	Eastern Europe
75	0.0923902	-0.0181049	-0.0576641	75	Watkins_077	Native winter	Croatia 7	V2	White	Smooth	*	Red	*	Awnless 1	YUG	Yugoslavia	Novi Marof- Croatia	Europe	Eastern Europe
76	0.0454707	-0.126833	0.0305365	76	Watkins_078	Native winter	Croatia 6	V2	White	Smooth	*	Red	*	Awnless 1	YUG	Yugoslavia	Vidovec- Varazdin- Croatia	Europe	Eastern Europe
112	0.0720195	0.0711122	0.0546529	112	Watkins_115		Dalmatia 4	V3	Red	Smooth	*	White	*	Awnless 1	YUG	Yugoslavia	Napolica- Dalmatia	Europe	Eastern Europe
151	0.06585	-0.133113	-0.0253998	151	Watkins_156	Native winter	Croatia 3	V4	Red	Smooth	*	Red	*	Awnless 1	YUG	Yugoslavia	Martijanec- Varazdin- Croatia	Europe	Eastern Europe
152	0.0842122	-0.0683396	-0.0686791	152	Watkins_157	Somod Golica winter St. 1/14	Croatia 15	V4	Red	Smooth	*	Red	*	Awnless 1	YUG	Yugoslavia	Somod Golica- Zagreb- Croatia	Europe	Eastern Europe
172	0.0434603	-0.0230659	0.0256865	172	Watkins_178		Dalmatia 2	V3	Red	Smooth	*	White	*	Awnless 1	YUG	Yugoslavia	Sinj- Dalmatia	Europe	Eastern Europe
227	0.0324252	-0.132595	0.0256068	227	Watkins_234		Sarajevo 1	V11	White	Smooth	White	White	*	Bearded	YUG	Yugoslavia	Rogatica- Sarajevo- Bosnia	Europe	Eastern Europe
341	-0.00625573	-0.0928735	0.0606158	341	Watkins_351		Sarajevo 14	V12	White	Smooth	White	Red	*	Bearded	YUG	Yugoslavia	Cajetina- c.30km SW of Uzice- Bosnia	Europe	Eastern Europe
342	-0.110365	-0.0346843	0.040883	342	Watkins_352		Sarajevo 8	V12	White	Smooth	White	Red	*	Bearded	YUG	Yugoslavia	Bugojno- Travnik- Bosnia	Europe	Eastern Europe
343	0.0615187	-0.0819802	-0.0388407	343	Watkins_353		Sarajevo 10	V12	White	Smooth	White	Red	*	Bearded	YUG	Yugoslavia	Broko- Tuzla- Bosnia	Europe	Eastern Europe
344	0.0269008	-0.14287	0.0324703	344	Watkins_354		Sarajevo 3	V12	White	Smooth	White	Red	*	Bearded	YUG	Yugoslavia	Visegrad- Sarajevo- Bosnia	Europe	Eastern Europe
345	0.0754536	0.0251716	0.0434186	345	Watkins_355		Dalmatia 5	V12	White	Smooth	White	Red	*	Bearded	YUG	Yugoslavia	Bukovica- Dalmatia	Europe	Eastern Europe
346	0.02509	-0.0302268	0.0368937	346	Watkins_356		Dalmatia 5	V12	White	Smooth	White	Red	*	Bearded	YUG	Yugoslavia	Bukovica- Dalmatia	Europe	Eastern Europe
347	0.0767344	0.0224937	0.0447407	347	Watkins_357		Dalmatia 2	V12	White	Smooth	White	Red	*	Bearded	YUG	Yugoslavia	Sinj- Dalmatia	Europe	Eastern Europe
348	0.0590201	-0.0370033	-0.0479011	348	Watkins_358		Dalmatia 4	V12	White	Smooth	White	Red	*	Bearded	YUG	Yugoslavia	Napolica- Dalmatia	Europe	Eastern Europe
349	0.0266345	-0.0281307	0.0390296	349	Watkins_359		Dalmatia 4	V12	White	Smooth	White	Red	*	Bearded	YUG	Yugoslavia	Napolica- Dalmatia	Europe	Eastern Europe
350	0.024981	-0.115038	0.0321434	350	Watkins_360	Veliko Hoce	Belgrade 10	V12	White	Smooth	White	Red	*	Bearded	YUG	Yugoslavia	Veliko Hoce	Europe	Eastern Europe
351	0.0335194	-0.0963158	0.0353821	351	Watkins_361		Belgrade 11	V15	Red	Smooth	Red	Red	*	Bearded	YUG	Yugoslavia	Donja Banica	Europe	Eastern Europe
352	0.0248886	-0.115645	0.0316964	352	Watkins_362		Belgrade 4	V12	White	Smooth	White	Red	*	Bearded	YUG	Yugoslavia	Nova Varos	Europe	Eastern Europe
353	0.0298416	-0.0363519	-0.0289894	353	Watkins_363	Veliko Hoce	Belgrade 10	V12	White	Smooth	White	Red	*	Bearded	YUG	Yugoslavia	Veliko Hoce	Europe	Eastern Europe
354	0.0331795	-0.0993584	-0.0309794	354	Watkins_364		Belgrade 4	V12	White	Smooth	White	Red	*	Bearded	YUG	Yugoslavia	Nova Varos	Europe	Eastern Europe
355	0.0105549	-0.0858362	0.0394782	355	Watkins_365		Belgrade 5	V12	White	Smooth	White	Red	*	Bearded	YUG	Yugoslavia	Kriva Palanka	Europe	Eastern Europe
356	0.0328741	-0.0972891	0.0333931	356	Watkins_366	Veliko Hoce	Belgrade 10	V15	Red	Smooth	Red	Red	*	Bearded	YUG	Yugoslavia	Veliko Hoce	Europe	Eastern Europe
358	0.00125754	-0.123624	0.0390938	358	Watkins_368	Prolific	Croatia 13	V12	White	Smooth	White	Red	*	Bearded	YUG	Yugoslavia	Zagreb- Croatia	Europe	Eastern Europe
359	0.102747	0.0598995	-0.139815	359	Watkins_369	Native winter	Croatia 10	V12	White	Smooth	White	Red	*	Bearded	YUG	Yugoslavia	Soblinec- Sv. Ivan Zelina- Croatia	Europe	Eastern Europe
360	0.119749	0.0385724	-0.11843	360	Watkins_370	Native winter	Croatia 6	V12	White	Smooth	White	Red	*	Bearded	YUG	Yugoslavia	Vidovec- Varazdin- Croatia	Europe	Eastern Europe
361	0.0453544	-0.141198	-0.0130042	361	Watkins_371	Winter No. 6	Croatia 16	V12	White	Smooth	White	Red	*	Bearded	YUG	Yugoslavia	Krizevci- Croatia	Europe	Eastern Europe
594	0.098099	0.00718858	-0.0854913	594	Watkins_607	Veliko Hoce	Belgrade 10	V15	Red	Smooth	Red	Red	*	Bearded	YUG	Yugoslavia	Veliko Hoce	Europe	Eastern Europe
595	0.0518537	-0.120822	0.0243829	595	Watkins_608	Native winter	Croatia 3	V15	Red	Smooth	Red	Red	*	Bearded	YUG	Yugoslavia	Martijanec- Varazdin- Croatia	Europe	Eastern Europe
596	0.056272	0.0202865	0.0580768	596	Watkins_609		Dalmatia 5	V15	Red	Smooth	Red	Red	*	Bearded	YUG	Yugoslavia	Bukovica- Dalmatia	Europe	Eastern Europe
597	0.0229767	-0.1479	0.0350738	597	Watkins_610		Sarajevo 7	V15	Red	Smooth	Red	Red	*	Bearded	YUG	Yugoslavia	Travnik- Bosnia	Europe	Eastern Europe
598	0.047751	-0.140403	-0.023024	598	Watkins_611		Sarajevo 2	V15	Red	Smooth	Red	Red	*	Bearded	YUG	Yugoslavia	Rogatica- Sarajevo- Bosnia	Europe	Eastern Europe
599	0.112169	0.0552778	-0.158531	599	Watkins_612	Winter No.10	Croatia 17	V15	Red	Smooth	Red	Red	*	Bearded	YUG	Yugoslavia	Krizevci- Croatia	Europe	Eastern Europe
600	0.0443193	-0.0773807	0.00197967	600	Watkins_613		Belgrade 6	V15	Red	Smooth	Red	Red	*	Bearded	YUG	Yugoslavia	Prilep	Europe	Eastern Europe
601	0.0470798	-0.10426	-0.0301291	601	Watkins_614	Potiska	Belgrade 1	V15	Red	Smooth	Red	Red	*	Bearded	YUG	Yugoslavia	Novi Sad	Europe	Eastern Europe
602	0.0795789	-0.0488639	-0.0326577	602	Watkins_615	Native winter	Croatia 9	V15	Red	Smooth	Red	Red	*	Bearded	YUG	Yugoslavia	Sv Ivan Zelina- Croatia	Europe	Eastern Europe
603	0.090214	-0.0217674	-0.0308419	603	Watkins_616	Rustic winter	Croatia 19	V15	Red	Smooth	Red	Red	*	Bearded	YUG	Yugoslavia	Brestaca- Novska- Croatia	Europe	Eastern Europe
604	0.10341	0.0619844	-0.121204	604	Watkins_617	Rustic winter	Croatia 19	V15	Red	Smooth	Red	Red	*	Bearded	YUG	Yugoslavia	Brestaca- Novska- Croatia	Europe	Eastern Europe
605	0.0487975	-0.0912806	-0.0382515	605	Watkins_618	Veliko Hoce	Belgrade 10	V15	Red	Smooth	Red	Red	*	Bearded	YUG	Yugoslavia	Veliko Hoce	Europe	Eastern Europe
606	0.0445256	-0.13354	0.0174989	606	Watkins_619		Sarajevo 16	V15	Red	Smooth	Red	Red	*	Bearded	YUG	Yugoslavia	Velika Kladusa- Bosnia	Europe	Eastern Europe
607	0.0711403	-0.0935821	-0.0625212	607	Watkins_620	Native winter	Croatia 10	V15	Red	Smooth	Red	Red	*	Bearded	YUG	Yugoslavia	Sovlinec- Sv. Ivan Zelina- Croatia	Europe	Eastern Europe
654	-0.184676	0.0219361	-0.0204153	654	Watkins_668		Belgrade 9	C15	Red	Smooth	Red	Red	*	Bearded	YUG	Yugoslavia	Marena	Europe	Eastern Europe
216	0.0112043	0.0578535	0.0643818	216	Watkins_223	Shan wheat	Burma 1	V11	White	Smooth	White	White	*	Bearded	BUR	Burma	Ketku- E Jawnghwe State	Far East	Other
304	0.0847246	0.0533196	-0.134011	304	Watkins_313	2193/20-12	Burma 7	V12	White	Smooth	White	Red	*	Bearded	BUR	Burma	S. Shan States (Imperial Institute)	Far East	Other
490	-0.0453314	0.0104567	0.00426305	490	Watkins_502	2193/20-14	Burma 8	V14	Red	Smooth	? Red	White	*	Bearded	BUR	Burma	S. Shan States (Imperial Institute)	Far East	Other
491	-0.214842	0.057185	-0.00470785	491	Watkins_503	2193/20-8	Burma 5	V14	Red	Smooth	? Red	White	*	Bearded	BUR	Burma	S. Shan States (Imperial Institute)	Far East	Other
93	0.0755138	-0.0533245	-0.019426	93	Watkins_095		China Sh200	V2	White	Smooth	*	Red	*	Awnless 1	CHN	China		Far East	Other
138	0.0899474	0.0509614	0.0345278	138	Watkins_141		China 15	V4	Red	Smooth	*	Red	*	Awnless 1	CHN	China	Mukden	Far East	Other
162	-0.0744014	-0.0253217	-0.0525465	162	Watkins_168		China 35	V4	Red	Smooth	*	Red	*	Awnless 1	CHN	China	Hills nr. Chungking- Sichuan	Far East	Other
163	0.0529259	-0.0669058	0.0406554	163	Watkins_169		China 36	V4	Red	Smooth	*	Red	*	Awnless 1	CHN	China	Hills nr. Chungking- Sichuan	Far East	Other
164	-0.0388854	0.0454986	0.0476174	164	Watkins_170		China 27	V4	Red	Smooth	*	Red	*	Awnless 1	CHN	China	Tzeliutsing- 100 miles W. of Chungking- Sichuan	Far East	Other
165	-0.0399232	-0.0796958	0.0135452	165	Watkins_171		China 28	V4	Red	Smooth	*	Red	*	Awnless 1	CHN	China	Tzeliutsing- 100 miles W. of Chungking- Sichuan	Far East	Other
169	0.0511954	-0.0415939	-0.00199743	169	Watkins_175		China Sh229	V4	Red	Smooth	*	Red	*	Awnless 1	CHN	China		Far East	Other
217	0.0474029	0.118374	0.0737144	217	Watkins_224	Red wheat	China 8	V11	White	Smooth	White	White	*	Bearded	CHN	China	Tsinan district	Far East	Other
243	0.0607661	0.0550713	0.0384595	243	Watkins_250	Yihsien 1485	China Sh6	V11	White	Smooth	White	White	*	Bearded	CHN	China		Far East	Other
305	-0.0933293	0.0656334	0.0172645	305	Watkins_314		China 1	V12	White	Smooth	White	Red	*	Bearded	CHN	China	Wuchang	Far East	Other
306	-0.042432	0.0536188	-0.0462805	306	Watkins_315		China 1	V12	White	Smooth	White	Red	*	Bearded	CHN	China	Wuchang	Far East	Other
307	-0.189427	0.017184	-0.0342103	307	Watkins_316		China 16	V12	White	Smooth	White	Red	*	Bearded	CHN	China	Linsiang- Sinti	Far East	Other
308	-0.0883403	0.110492	0.0520703	308	Watkins_317		China 1	V12	White	Smooth	White	Red	*	Bearded	CHN	China	Wuchang	Far East	Other
309	-0.104708	0.0646498	0.0305427	309	Watkins_318		China 19	V12	White	Smooth	White	Red	*	Bearded	CHN	China	Yuan Hsing Shen General Store- Tung An Men Ta-Chieh- Peking. Grown S metropolitan area	Far East	Other
310	-0.137591	-0.0103437	-0.0148358	310	Watkins_319		China 15	V12	White	Smooth	White	Red	*	Bearded	CHN	China	Mukden	Far East	Other
311	-0.019635	0.021098	-0.0571088	311	Watkins_320		China 2	V12	White	Smooth	White	Red	*	Bearded	CHN	China	Wuchang	Far East	Other
312	-0.0139776	0.0811976	-0.102481	312	Watkins_321		China 19	V12	White	Smooth	White	Red	*	Bearded	CHN	China	Yuan Hsing Shen General Store- Tung An Men Ta-Chieh- Peking. Grown S metropolitan area	Far East	Other
313	0.0109884	0.0857804	-0.106482	313	Watkins_322		China 15	V12	White	Smooth	White	Red	*	Bearded	CHN	China	Hankow	Far East	Other
314	0.0333666	0.00625469	-0.0153102	314	Watkins_323		China 14	V12	White	Smooth	White	Red	*	Bearded	CHN	China	Tsingshih (Large producing centre NW of Tungting lake)	Far East	Other
315	0.0324164	0.0034718	-0.0118625	315	Watkins_324		China 20	V12	White	Smooth	White	Red	*	Bearded	CHN	China	Yu Mao Grain Store- Hatamen Street- Peking. Ggown in city suburbs	Far East	Other
388	-0.21741	0.0508209	-0.0335645	388	Watkins_400		China 29	V12	White	Smooth	White	Red	*	Bearded	CHN	China	T'ungch'uan- 150 miles NW of Chungking- Sichuan	Far East	Other
422	0.0406196	0.0374144	0.0458204	422	Watkins_434	Maitzu	China 40	V12	White	Smooth	White	Red	*	Bearded	CHN	China	Yunnanfu plain	Far East	Other
423	-0.207985	0.0411305	-0.0155014	423	Watkins_435		China Sh152	V12	White	Smooth	White	Red	*	Bearded	CHN	China		Far East	Other
424	0.047134	-0.0323392	0.00192512	424	Watkins_436		China Sh108	V12	White	Smooth	White	Red	*	Bearded	CHN	China		Far East	Other
425	0.0278954	0.0104809	-0.0416266	425	Watkins_437		China Sh134	V12	White	Smooth	White	Red	*	Bearded	CHN	China		Far East	Other
426	0.0469712	-0.0322139	0.00222769	426	Watkins_438		China Sh211	V12	White	Smooth	White	Red	*	Bearded	CHN	China		Far East	Other
427	-0.0368208	-0.033162	0.0163509	427	Watkins_439		China Sh75	V12	White	Smooth	White	Red	*	Bearded	CHN	China		Far East	Other
428	-0.0540752	-0.0230725	0.0094194	428	Watkins_440		China Sh12	V12	White	Smooth	White	Red	*	Bearded	CHN	China		Far East	Other
429	-0.10331	0.078693	-0.0445801	429	Watkins_441		China Sh124	V12	White	Smooth	White	Red	*	Bearded	CHN	China		Far East	Other
430	-0.0753853	0.0719253	-0.00695132	430	Watkins_442		China Sh193	V12	White	Smooth	White	Red	*	Bearded	CHN	China		Far East	Other
431	-0.0248656	-0.00126398	-0.0692433	431	Watkins_443		China Sh194	V12	White	Smooth	White	Red	*	Bearded	CHN	China		Far East	Other
432	-0.00963945	0.115877	-0.00254563	432	Watkins_444		China Sh172	V12	White	Smooth	White	Red	*	Bearded	CHN	China		Far East	Other
433	0.0143341	0.00158182	0.00178962	433	Watkins_445		China Sh208	V12	White	Smooth	White	Red	*	Bearded	CHN	China		Far East	Other
434	-0.035982	-0.000439182	0.00962796	434	Watkins_446		China Sh198	V12	White	Smooth	White	Red	*	Bearded	CHN	China		Far East	Other
435	0.0234032	-0.145892	0.0366715	435	Watkins_447		China Sh204	V12	White	Smooth	White	Red	*	Bearded	CHN	China		Far East	Other
492	-0.0548861	-0.025319	-0.00248182	492	Watkins_504		China 21	V14	Red	Smooth	? Red	White	*	Bearded	CHN	China	Yu Mao Grain Store- Hatamen Street- Peking. Ggown in city suburbs	Far East	Other
555	-0.247443	0.0538438	-0.0298055	555	Watkins_568		China 19	V15	Red	Smooth	Red	Red	*	Bearded	CHN	China	Yuan Hsing Shen General Store- Tung An Men Ta-Chieh- Peking. Grown S metropolitan area	Far East	Other
569	-0.0982955	-0.0231684	0.0213118	569	Watkins_582		China 1	V15	Red	Smooth	Red	Red	*	Bearded	CHN	China	Wuchang	Far East	Other
570	-0.2087	0.0618973	-0.0290146	570	Watkins_583		China 13	V15	Red	Smooth	Red	Red	*	Bearded	CHN	China	Chongteh (West of Tungting lake)	Far East	Other
571	-0.13591	0.00340706	0.0135254	571	Watkins_584		China 19	V15	Red	Smooth	Red	Red	*	Bearded	CHN	China	Yuan Hsing Shen General Store- Tung An Men Ta-Chieh- Peking. Grown S metropolitan area	Far East	Other
572	0.0141603	-0.0273332	-0.0510053	572	Watkins_585		China 13	V15	Red	Smooth	Red	Red	*	Bearded	CHN	China	Chongteh (West of Tungting lake)	Far East	Other
573	0.0905891	0.0339323	-0.046854	573	Watkins_586		China 13	V15	Red	Smooth	Red	Red	*	Bearded	CHN	China	Chongteh (West of Tungting lake)	Far East	Other
574	0.0633309	0.0871955	0.069817	574	Watkins_587		China 16	V15	Red	Smooth	Red	Red	*	Bearded	CHN	China	Lingsiag- Sinti	Far East	Other
575	-0.107153	0.0605785	0.0143101	575	Watkins_588		China 16	V15	Red	Smooth	Red	Red	*	Bearded	CHN	China	Lingsiag- Sinti	Far East	Other
576	-0.109687	0.0628468	0.0139146	576	Watkins_589		China 21	V15	Red	Smooth	Red	Red	*	Bearded	CHN	China	Yu Mao Grain Store- Hatamen Street- Peking. Ggown in city suburbs	Far East	Other
634	-0.0234805	-0.0145071	-0.0149288	634	Watkins_647		China Sh130	V15	Red	Smooth	Red	Red	*	Bearded	CHN	China		Far East	Other
635	-0.0247825	0.0655915	0.0299674	635	Watkins_649		China Sh151	V15	Red	Smooth	Red	Red	*	Bearded	CHN	China		Far East	Other
636	-0.0369949	0.00574696	0.0267667	636	Watkins_650		China Sh231	V15	Red	Smooth	Red	Red	*	Bearded	CHN	China		Far East	Other
637	0.0555824	-0.111051	-0.0188843	637	Watkins_651		China Sh244	V15	Red	Smooth	Red	Red	*	Bearded	CHN	China		Far East	Other
638	0.0685833	0.0197104	-0.00979945	638	Watkins_652		China Sh107	V15	Red	Smooth	Red	Red	*	Bearded	CHN	China		Far East	Other
639	0.0043821	0.0758527	-0.00665867	639	Watkins_653		China Sh96	V15	Red	Smooth	Red	Red	*	Bearded	CHN	China		Far East	Other
640	-0.00435048	-0.0419854	0.0100739	640	Watkins_654	Kaifeng 312-2	China Sh9	V15	Red	Smooth	Red	Red	*	Bearded	CHN	China		Far East	Other
641	-0.0339364	-0.00419556	-0.00180402	641	Watkins_655		China Sh59	V15	Red	Smooth	Red	Red	*	Bearded	CHN	China		Far East	Other
642	-0.0454577	0.0153954	0.00475146	642	Watkins_656		China Sh222	V15	Red	Smooth	Red	Red	*	Bearded	CHN	China		Far East	Other
643	-0.0833666	0.00116998	-0.035182	643	Watkins_657		China Sh222	V15	Red	Smooth	Red	Red	*	Bearded	CHN	China		Far East	Other
644	-0.0860194	0.00109575	-0.0351304	644	Watkins_658		China Sh216	V15	Red	Smooth	Red	Red	*	Bearded	CHN	China		Far East	Other
645	-0.0837238	0.0310746	0.00247076	645	Watkins_659		China Sh215	V15	Red	Smooth	Red	Red	*	Bearded	CHN	China		Far East	Other
646	-0.0834361	0.0313471	0.00218839	646	Watkins_660		China Sh241	V15	Red	Smooth	Red	Red	*	Bearded	CHN	China		Far East	Other
655	0.0506597	-0.128114	-0.0186156	655	Watkins_669	Small wheat	China 12	V15	Red	Smooth	Red	Red	*	Bearded	CHN	China	Mukden	Far East	Other
680	-0.202503	0.0416356	-0.0145524	680	Watkins_695		China 29	V41	White	Smooth	*	Red	*	Half-awned	CHN	China	T'ungch'uan- 150 miles NW of Chungking- Sichuan	Far East	Other
683	-0.21658	0.0590756	-0.0348868	683	Watkins_698		China Sh2	V41	White	Smooth	*	Red	*	Half-awned	CHN	China		Far East	Other
684	-0.207924	0.0568566	-0.0304012	684	Watkins_699	Kaifeng 124	China Sh8	V41	White	Smooth	*	Red	*	Half-awned	CHN	China		Far East	Other
685	-0.200847	0.0561707	-0.0212793	685	Watkins_700	Kaifeng 323-9	China Sh10	V41	White	Smooth	*	Red	*	Half-awned	CHN	China		Far East	Other
688	-0.20326	0.0395927	-0.0178237	688	Watkins_703		China Sh22	V43	Red	Smooth	*	Red	*	Half-awned	CHN	China		Far East	Other
701	-0.0337134	-0.0151559	-0.0405032	701	Watkins_717		China Sh128	V51	White	Smooth	*	Red	*	Awnless 2	CHN	China		Far East	Other
702	-0.151882	-0.00752155	0.0238155	702	Watkins_718		China Sh164	V51	White	Smooth	*	Red	*	Awnless 2	CHN	China		Far East	Other
703	-0.134543	0.0286826	-0.0319642	703	Watkins_719		China Sh126	V51	White	Smooth	*	Red	*	Awnless 2	CHN	China		Far East	Other
704	-0.21952	0.057956	-0.0382757	704	Watkins_720		China Sh146	V51	White	Smooth	*	Red	*	Awnless 2	CHN	China		Far East	Other
705	-0.172142	0.0245588	-0.0131755	705	Watkins_721		China Sh166	V51	White	Smooth	*	Red	*	Awnless 2	CHN	China		Far East	Other
706	0.0214107	-0.101557	0.0395879	706	Watkins_722		China Sh154	V51	White	Smooth	*	Red	*	Awnless 2	CHN	China		Far East	Other
709	-0.0506119	-0.0365576	0.0311467	709	Watkins_725		China Sh57	V53	Red	Smooth	*	White	*	Awnless 2	CHN	China		Far East	Other
710	-0.108805	0.0236788	0.0275432	710	Watkins_726		China Sh102	V54	Red	Smooth	*	Red	*	Awnless 2	CHN	China		Far East	Other
711	-0.0955986	-0.0241872	0.0251821	711	Watkins_727		China Sh21	V54	Red	Smooth	*	Red	*	Awnless 2	CHN	China		Far East	Other
793	0.0750933	0.0676026	0.0403461	793	Watkins_812		China 4	V51	White	Smooth	*	Red	*	Awnless 2	CHN	China	Tsao-Ka-Doo village near Shanghai	Far East	Other
798	-0.00349997	-0.0148332	-0.0464194	798	Watkins_817		Chinese-1 China 21	V1	White	Smooth	*	White	*	Awnless 1	CHN	China	Peking	Far East	Other
799	-0.0589932	-0.00100737	-0.0636959	799	Watkins_818		Chinese-2 China 4	V2	White	Smooth	*	Red	*	Awnless 1	CHN	China	Shanghai (Tsao-Ka-Doo)	Far East	Other
800	-0.0476162	-0.0261872	-0.0164753	800	Watkins_819		Chinese-3 China 4	V2	White	Smooth	*	Red	*	Awnless 1	CHN	China	Shanghai (Tsao-Ka-Doo)	Far East	Other
801	0.0607008	-0.002996	0.0497934	801	Watkins_820		Chinese-4 China 4	V2	White	Smooth	*	Red	*	Awnless 1	CHN	China	Shanghai (Tsao-Ka-Doo)	Far East	Other
802	0.0173154	-0.129863	0.0660975	802	Watkins_821		Chinese-5 China 4	V2	White	Smooth	*	Red	*	Awnless 1	CHN	China	Shanghai (Tsao-Ka-Doo)	Far East	Other
803	-0.0111501	-0.00767104	0.0761674	803	Watkins_822		Chinese-6 China 11	V2	White	Smooth	*	Red	*	Awnless 1	CHN	China	Heilung Chiang	Far East	Other
804	0.0641149	-0.0969829	-0.0305404	804	Watkins_823		Chinese-7 China 2	V2	White	Smooth	*	Red	*	Awnless 1	CHN	China	Hankow	Far East	Other
805	0.108897	0.0302215	-0.105463	805	Watkins_824		Chinese-8 China 4	V2	White	Smooth	*	Red	*	Awnless 1	CHN	China	Shanghai (Tsao-Ka-Doo)	Far East	Other
806	0.0321683	-0.133674	0.0255018	806	Watkins_825		Chinese-9 China 4	V2	White	Smooth	*	Red	*	Awnless 1	CHN	China	Shanghai (Tsao-Ka-Doo)	Far East	Other
807	-0.0870004	0.0199724	-0.0161949	807	Watkins_826		Chinese-11 China 15	V2	White	Smooth	*	Red	*	Awnless 1	CHN	China		Far East	Other
808	0.0976089	0.0537964	-0.00200458	808	Watkins_827		Chinese-12 China 4	V2	White	Smooth	*	Red	*	Awnless 1	CHN	China	Shanghai (Tsao-Ka-Doo)	Far East	Other
809	-0.0722014	-0.000688112	-0.0230185	809	Watkins_828		Chinese-13 China 4	V2	White	Smooth	*	Red	*	Awnless 1	CHN	China	Shanghai (Tsao-Ka-Doo)	Far East	Other
810	-0.0224642	-0.0300584	-0.0044606	810	Watkins_829	Chinese White	Chinese-15	V2	White	Smooth	*	Red	*	Awnless 1	CHN	China	Szechuan	Far East	Other
10	-0.036329	-0.0826515	0.0472703	10	Watkins_011	Pusa 111	India 8	V1	White	Smooth	*	White	*	Awnless 1	IND	India	Pusa- Bihar	Far East	Other
11	0.0631338	-0.094524	0.0214615	11	Watkins_012	Pusa 90	India 6	V1	White	Smooth	*	White	*	Awnless 1	IND	India	Pusa- Bihar	Far East	Other
17	0.00012721	-0.140823	0.0642632	17	Watkins_018		India 106	V1	White	Smooth	*	White	*	Awnless 1	IND	India	Srinagor- Kashmir	Far East	Other
18	0.00165812	-0.139034	0.0672431	18	Watkins_019	Gangajali	India 193	V1	White	Smooth	*	White	*	Awnless 1	IND	India	East Bahraich- United Provinces	Far East	Other
19	0.00053541	-0.14016	0.0641531	19	Watkins_020	Thori	India 223	V1	White	Smooth	*	White	*	Awnless 1	IND	India	Khudadad- Nasirabad- Baluchistan	Far East	Other
20	0.000952078	-0.139065	0.0645394	20	Watkins_021	Boojri	India 210	V1	White	Smooth	*	White	*	Awnless 1	IND	India	Hostan- Sibi- Baluchistan	Far East	Other
30	0.0506354	-0.0234386	0.0597072	30	Watkins_032	Dehak	India 321	V1	White	Smooth	*	White	*	Awnless 1	IND	India	Sandhori- Nushki- Baluchistan	Far East	Other
31	0.0962693	0.0773419	0.0346638	31	Watkins_033	Dehak	India 321	V1	White	Smooth	*	White	*	Awnless 1	IND	India	Sandhori- Nushki- Baluchistan	Far East	Other
32	-0.155599	-0.0191137	0.0105555	32	Watkins_034	Desi	India 267	V1	White	Smooth	*	White	*	Awnless 1	IND	India	Etawah market- Etawah- United Provinces	Far East	Other
77	0.0334512	-0.0124876	0.040922	77	Watkins_079	Dolatkhani (white)	India 205	V2	White	Smooth	*	Red	*	Awnless 1	IND	India	United Provinces	Far East	Other
78	0.0348543	-0.0164056	-0.0331035	78	Watkins_080		India 106	V2	White	Smooth	*	Red	*	Awnless 1	IND	India	Srinagor- Kashmir	Far East	Other
79	-0.0534578	-0.118312	0.0342453	79	Watkins_081	Gahu (Nepali) or Kyo (Sikkimese)	India 115	V2	White	Smooth	*	Red	*	Awnless 1	IND	India	Sikkim	Far East	Other
80	-0.0600157	-0.0442331	-0.0521486	80	Watkins_082	Red Tikoria	India 248	V2	White	Smooth	*	Red	*	Awnless 1	IND	India	Barri- Mainpuri- United Provinces	Far East	Other
84	0.0607699	0.00934186	-0.104155	84	Watkins_086	Desi	India 154	V2	White	Smooth	*	Red	*	Awnless 1	IND	India	Sandilla- Hardoi- United Provinces	Far East	Other
85	-0.0523286	3.21112e-05	0.048324	85	Watkins_087	Pusa 4	India 170	V2	White	Smooth	*	Red	*	Awnless 1	IND	India	Gorakhpur Govt. Agril. Farm- United Provinces	Far East	Other
89	0.0596549	-0.0996726	-0.0154938	89	Watkins_091	Rodi Garamseli	India 320	V2	White	Smooth	*	Red	*	Awnless 1	IND	India	Karez Sargesha- Dalbandin- Baluchistan	Far East	Other
90	-0.0604972	-0.0146014	0.00537151	90	Watkins_092	Desi	India 278	V2	White	Smooth	*	Red	*	Awnless 1	IND	India	Jaswantnagar market- Etawa- United Provinces	Far East	Other
91	0.0882044	0.0897676	0.0608683	91	Watkins_093	Pashmak	India 322	V2	White	Smooth	*	Red	*	Awnless 1	IND	India	Shishari- Nushki- Baluchistan	Far East	Other
92	0.0763498	0.0621411	0.0147779	92	Watkins_094	Pashmak	India 322	V2	White	Smooth	*	Red	*	Awnless 1	IND	India	Shishari- Nushki- Baluchistan	Far East	Other
116	0.11645	0.0647151	-0.108758	116	Watkins_119	Pusa 6	India 2	V3	Red	Smooth	*	White	*	Awnless 1	IND	India	Pusa- Bihar	Far East	Other
121	-0.00329611	-0.00846866	0.0830229	121	Watkins_124		India 227	V3	Red	Smooth	*	White	*	Awnless 1	IND	India	Sharigh- Baluchistan	Far East	Other
122	-0.0445395	-0.080537	0.072384	122	Watkins_125	Federation	India 172	V3	Red	Smooth	*	White	*	Awnless 1	IND	India	Gorakhpur Govt. Agril. Farm- United Provinces	Far East	Other
123	-0.0763209	0.00889083	0.0562483	123	Watkins_126	Dolatkhani (white)	India 206	V3	Red	Smooth	*	White	*	Awnless 1	IND	India	United Provinces	Far East	Other
124	-0.0472471	-0.0752129	-0.0373822	124	Watkins_127	Thori (beardless)	India 212	V3	Red	Smooth	*	White	*	Awnless 1	IND	India	Kurk- Sibi- Baluchistan	Far East	Other
125	0.0749133	-0.0386629	-0.0326277	125	Watkins_128	Phundi	India 218	V3	Red	Smooth	*	White	*	Awnless 1	IND	India	Baluchistan	Far East	Other
126	0.0469458	-0.0762265	0.00451874	126	Watkins_129		India 86	V3	Red	Smooth	*	White	*	Awnless 1	IND	India	Sakrand- Sind	Far East	Other
159	0.0717501	-0.0636339	-0.0469973	159	Watkins_165	Ka	India 113	V4	Red	Smooth	*	Red	*	Awnless 1	IND	India	Bhutan	Far East	Other
160	0.00873293	-0.0871253	-0.0277561	160	Watkins_166	Meerutti Desi	India 165	V4	Red	Smooth	*	Red	*	Awnless 1	IND	India	Saharanpur- United Provinces	Far East	Other
161	0.0402537	-0.0539003	0.0290671	161	Watkins_167	Thori	India 223	V4	Red	Smooth	*	Red	*	Awnless 1	IND	India	Khudadad- Nasirabad- Baluchistan	Far East	Other
166	0.0498774	-0.0311614	-0.0749429	166	Watkins_172	Bhawarwall	India 207	V4	Red	Smooth	*	Red	*	Awnless 1	IND	India	United Provinces	Far East	Other
168	0.0788339	0.0615251	0.0496094	168	Watkins_174	Desi	India 288	V4	Red	Smooth	*	Red	*	Awnless 1	IND	India	Bharthna market- Etawah- United Provinces	Far East	Other
188	0.110204	0.00683229	-0.0464247	188	Watkins_195	Gahu (Nepali) or Kyo (Sikkimese)	India 114	V5	White	Rough	*	White	*	Awnless 1	IND	India	Sikkim	Far East	Other
190	0.108043	-0.05961	-0.0445134	190	Watkins_197	Mundia	India 204	V5	White	Rough	*	White	*	Awnless 1	IND	India	United Provinces	Far East	Other
191	-0.035853	0.0153204	0.000182103	191	Watkins_198	Mundia	India 204	V5	White	Rough	*	White	*	Awnless 1	IND	India	United Provinces	Far East	Other
192	-0.217387	0.0570202	-0.0113581	192	Watkins_199	Boojri (bearded)	India 213	V5	White	Rough	*	White	*	Awnless 1	IND	India	Margnzani- Sibi- Baluchistan	Far East	Other
196	0.0657435	-0.126851	-0.00584321	196	Watkins_203		India 106	V6	White	Rough	*	Red	*	Awnless 1	IND	India	Srinagor- Kashmir	Far East	Other
197	0.0406456	-0.151495	0.0499532	197	Watkins_204	Gahu (Nepali) or Kyo (Sikkimese)	India 115	V6	White	Rough	*	Red	*	Awnless 1	IND	India	Sikkim	Far East	Other
198	0.0399783	-0.152873	0.0501493	198	Watkins_205	Boojri	India 215	V6	White	Rough	*	Red	*	Awnless 1	IND	India	Balawah- Sibi- Baluchistan	Far East	Other
199	0.0406608	-0.151475	0.0498956	199	Watkins_206	Desi White	India 235	V6	White	Rough	*	Red	*	Awnless 1	IND	India	Supasangaon- Fatehpore- United Provinces	Far East	Other
201	-0.130182	0.039417	0.000744083	201	Watkins_208	Boojri (bearded)	India 213	V7	Red	Rough	*	White	*	Awnless 1	IND	India	Margnzani- Sibi- Baluchistan	Far East	Other
203	-0.0201616	6.77026e-05	-0.0685142	203	Watkins_210	Dolatkhani (white)	India 206	V7	Red	Rough	*	White	*	Awnless 1	IND	India	United Provinces	Far East	Other
225	-0.0364381	0.0397155	0.0261596	225	Watkins_232	Pusa 52	India 4	V11	White	Smooth	White	White	*	Bearded	IND	India	Pusa-Bihar	Far East	Other
226	0.0271179	-0.0646762	-0.0269269	226	Watkins_233	Lyallpur 14	India 47	V11	White	Smooth	White	White	*	Bearded	IND	India	Punjab	Far East	Other
234	-0.197633	0.0410508	-0.00970447	234	Watkins_241	Lalia	India 181	V11	White	Smooth	White	White	*	Bearded	IND	India	Gonda- United Provinces	Far East	Other
235	-0.211207	0.0356157	-0.0249758	235	Watkins_242	White Murga	India 246	V11	White	Smooth	White	White	*	Bearded	IND	India	Jhapora- Mainpuri- United Provinces	Far East	Other
236	-0.0736186	0.0712862	0.050535	236	Watkins_243	White Tikoria	India 247	V11	White	Smooth	White	White	*	Bearded	IND	India	Nagla Parroli- Mainpuri- United Provinces	Far East	Other
237	0.0274705	0.0692954	-0.108376	237	Watkins_244	Desi White	India 232	V11	White	Smooth	White	White	*	Bearded	IND	India	Kishunpore- Fatehpore- United Provinces	Far East	Other
239	-0.208999	0.0306622	-0.0309557	239	Watkins_246	Soor Ghanum	India 332	V11	White	Smooth	White	White	*	Bearded	IND	India	Sadar Killa Saifulla- Upper Zhob- Baluchistan	Far East	Other
240	-0.104699	0.11266	0.0296447	240	Watkins_247	Dehak	India 323	V11	White	Smooth	White	White	*	Bearded	IND	India	Chachezai- Shorarud- Baluchistan	Far East	Other
241	-0.106881	0.0575832	-0.0686276	241	Watkins_248	Desi	India 287	V11	White	Smooth	White	White	*	Bearded	IND	India	Vharhtna market- Etawah- United Provinces	Far East	Other
242	0.0518403	0.0346488	0.0396217	242	Watkins_249	Desi	India 293	V11	White	Smooth	White	White	*	Bearded	IND	India	Achaloa market- Etawah- United Provinces	Far East	Other
370	-0.0199268	0.0183118	-0.0592838	370	Watkins_381	Lyallpur 14	India 47	V12	White	Smooth	White	Red	*	Bearded	IND	India	Punjab	Far East	Other
371	0.0280476	-0.0341479	-0.0205411	371	Watkins_382		India 80	V12	White	Smooth	White	Red	*	Bearded	IND	India	Sakrand- Sind	Far East	Other
394	-0.177765	0.0652153	-0.0442665	394	Watkins_406	Desi	India 144	V12	White	Smooth	White	Red	*	Bearded	IND	India	Hasanganj- Unnao- United Provinces	Far East	Other
395	-0.0978062	0.0573025	-0.0286109	395	Watkins_407		India 227	V12	White	Smooth	White	Red	*	Bearded	IND	India	Sharigh- Baluchistan	Far East	Other
396	0.0274585	-0.160295	0.0163769	396	Watkins_408		India 102	V12	White	Smooth	White	Red	*	Bearded	IND	India	Srinagor- Kashmir	Far East	Other
397	-0.0618777	0.0774406	-0.0743986	397	Watkins_409	Setwa	India 182	V12	White	Smooth	White	Red	*	Bearded	IND	India	Gonda- United Provinces	Far East	Other
398	-0.0330681	-0.0845321	0.0174381	398	Watkins_410	Sur	India 120	V12	White	Smooth	White	Red	*	Bearded	IND	India	Thall- Duki- Loralai	Far East	Other
399	0.0924303	0.0680961	-0.149887	399	Watkins_411		India 231	V12	White	Smooth	White	Red	*	Bearded	IND	India	China Kowas- Sharigh- Baluchistan	Far East	Other
400	0.0425517	-0.0292381	-0.0929028	400	Watkins_412	Desi White	India 239	V11	White	Smooth	White	White	*	Bearded	IND	India	Khaga- Fatehpore- United Provinces	Far East	Other
401	-0.0996468	-0.04146	-0.0183131	401	Watkins_413		India 101	V12	White	Smooth	White	Red	*	Bearded	IND	India	Srinagor- Kashmir	Far East	Other
402	-0.00579088	-0.0893184	-0.0136945	402	Watkins_414		India 117	V12	White	Smooth	White	Red	*	Bearded	IND	India	Mekhtar- Bori- Loralai	Far East	Other
403	-0.158852	0.0596384	0.00571443	403	Watkins_415	Gajar	India 167	V12	White	Smooth	White	Red	*	Bearded	IND	India	Saharanpur- United Provinces	Far East	Other
404	-0.00979937	0.0198566	-0.0557889	404	Watkins_416		India 107	V12	White	Smooth	White	Red	*	Bearded	IND	India	Srinagor- Kashmir	Far East	Other
405	-0.00340694	0.0201484	-0.0913045	405	Watkins_417		India 102	V12	White	Smooth	White	Red	*	Bearded	IND	India	Srinagor- Kashmir	Far East	Other
406	-0.131586	-0.0760722	-0.0405358	406	Watkins_418		India 231	V12	White	Smooth	White	Red	*	Bearded	IND	India	China Kowas- Sharigh- Baluchistan	Far East	Other
407	-0.15796	0.0513123	-0.0268163	407	Watkins_419		India 105	V12	White	Smooth	White	Red	*	Bearded	IND	India	Srinagor- Kashmir	Far East	Other
408	0.0371782	-0.012191	-0.0435286	408	Watkins_420	Dhania	India 244	V11	White	Smooth	White	White	*	Bearded	IND	India	Barchhamai- Mainpuri- United Provinces	Far East	Other
409	-0.203346	0.0271056	-0.0210418	409	Watkins_421		India 225	V12	White	Smooth	White	Red	*	Bearded	IND	India	Khost- Sharign- Baluchistan	Far East	Other
410	-0.120461	0.0284998	-0.00810149	410	Watkins_422	Desi	India 272	V12	White	Smooth	White	Red	*	Bearded	IND	India	Etawah market- Etawah- United Provinces	Far East	Other
411	-0.0113517	0.0112704	0.00258238	411	Watkins_423	Desi	India 300	V12	White	Smooth	White	Red	*	Bearded	IND	India	Achaloa market- Etawah- United Provinces	Far East	Other
412	-0.036247	-0.016672	-0.0065416	412	Watkins_424	Desi	India 263	V12	White	Smooth	White	Red	*	Bearded	IND	India	Etawah market- Etawah- United Provinces	Far East	Other
413	0.112901	0.0656918	-0.101858	413	Watkins_425	Desi	India 302	V12	White	Smooth	White	Red	*	Bearded	IND	India	Achaloa market- Etawah- United Provinces	Far East	Other
414	-0.172727	0.0234075	-0.0122101	414	Watkins_426	Desi	India 270	V11	White	Smooth	White	White	*	Bearded	IND	India	Etawah market- Etawah- United Provinces	Far East	Other
415	-0.210095	0.0343472	-0.0209025	415	Watkins_427	Desi	India 311	V12	White	Smooth	White	Red	*	Bearded	IND	India	Auraiya market- Etawah- United Provinces	Far East	Other
416	-0.0766609	0.0601492	0.0296702	416	Watkins_428	Desi	India 312	V12	White	Smooth	White	Red	*	Bearded	IND	India	Auraiya market- Etawah- United Provinces	Far East	Other
417	-0.132189	0.0265473	0.0152939	417	Watkins_429	Soor Ghanum	India 328	V12	White	Smooth	White	Red	*	Bearded	IND	India	Kibzai- Lower Zhob- Baluchistan	Far East	Other
418	-0.20975	0.031897	-0.0240154	418	Watkins_430	Soor Ghanum	India 335	V12	White	Smooth	White	Red	*	Bearded	IND	India	Sadar Killa Saifulla- Upper Zhob- Baluchistan	Far East	Other
419	-0.039443	0.0649216	0.10339	419	Watkins_431	Soor Ghanum	India 332	V12	White	Smooth	White	Red	*	Bearded	IND	India	Sadar Killa Saifulla- Upper Zhob- Baluchistan	Far East	Other
420	-0.0698932	0.0464118	0.0361761	420	Watkins_432	Soor Ghanum	India 346	V12	White	Smooth	White	Red	*	Bearded	IND	India	Musafirpur- Upper Zhob- Baluchistan	Far East	Other
421	-0.198807	0.0243111	-0.0201435	421	Watkins_433	Soor Ghanum	India 344	V12	White	Smooth	White	Red	*	Bearded	IND	India	Musafirpur- Upper Zhob- Baluchistan	Far East	Other
499	-0.0329202	-0.0150634	-0.00832837	499	Watkins_511	Lyallpur 10	India 43	V14	Red	Smooth	? Red	White	*	Bearded	IND	India	Punjab	Far East	Other
500	-0.0548133	0.0737187	0.0372623	500	Watkins_512	Lyallpur 11	India 44	V14	Red	Smooth	? Red	White	*	Bearded	IND	India	Punjab	Far East	Other
504	-0.0711496	-0.00844624	0.0259504	504	Watkins_516	Desi White	India 239	V14	Red	Smooth	? Red	White	*	Bearded	IND	India	Khaga- Fatehpore- United Provinces	Far East	Other
505	0.100922	0.0645524	-0.00319295	505	Watkins_517	Spin	India 123	V14	Red	Smooth	? Red	White	*	Bearded	IND	India	Smallan- Sinjawi- Loralai	Far East	Other
506	-0.0713036	0.0588798	-0.0788779	506	Watkins_518	Lalia Desi	India 161	V14	Red	Smooth	? Red	White	*	Bearded	IND	India	Paraspur- Misrikh- United Provinces	Far East	Other
507	0.046092	0.0199499	-0.0216436	507	Watkins_519	Desi	India 154	V14	Red	Smooth	? Red	White	*	Bearded	IND	India	Sandilla- Hardoi- United Provinces	Far East	Other
508	-0.0203061	0.0244975	-0.0333318	508	Watkins_520		India 156	V14	Red	Smooth	? Red	White	*	Bearded	IND	India	Hardoi market- United Provinces	Far East	Other
509	-0.0745629	0.00283451	0.000595591	509	Watkins_521	Dandi	India 177	V14	Red	Smooth	? Red	White	*	Bearded	IND	India	Istafabad- Basti- United Provinces	Far East	Other
510	-0.124107	0.0591637	-0.0478449	510	Watkins_522	Sambhoria (Lalwali Wala)	India 251	V14	Red	Smooth	? Red	White	*	Bearded	IND	India	Akilganj- Farrukhabad- United Provinces	Far East	Other
511	0.0319224	-0.0240971	0.0550661	511	Watkins_523	Desi	India 273	V14	Red	Smooth	? Red	White	*	Bearded	IND	India	Jaswantnagar market- Etawah- United Provinces	Far East	Other
512	-0.00086527	-0.00304566	0.00925511	512	Watkins_524	Desi	India 310	V14	Red	Smooth	? Red	White	*	Bearded	IND	India	Auraiya market- Etawah- United Provinces	Far East	Other
513	0.0798613	0.052231	-0.0511087	513	Watkins_525	Desi	India 311	V14	Red	Smooth	? Red	White	*	Bearded	IND	India	Auraiya market- Etawah- United Provinces	Far East	Other
514	0.00597268	0.0397605	-0.0637144	514	Watkins_526	Soor Ghanum	India 344	V14	Red	Smooth	? Red	White	*	Bearded	IND	India	Musafirpur- Upper Zhob- Baluchistan	Far East	Other
515	-0.0758475	0.0148754	0.0113478	515	Watkins_527	Dehak Panjabi	India 313	V14	Red	Smooth	? Red	White	*	Bearded	IND	India	Zarala- Dalbandin- Baluchistan	Far East	Other
620	-0.184985	0.0241532	-0.0133647	620	Watkins_633		India (87??)	V15	Red	Smooth	Red	Red	*	Bearded	IND	India		Far East	Other
628	0.0103344	0.0135062	-0.0820849	628	Watkins_641	Samna	India 142	V15	Red	Smooth	Red	Red	*	Bearded	IND	India	Safipur- Unnao- Loralai	Far East	Other
629	0.00607265	0.0388625	-0.0356449	629	Watkins_642	Pusa 12	India 255	V15	Red	Smooth	Red	Red	*	Bearded	IND	India	Babarpur- Farrukhabad- United Provinces	Far East	Other
630	-0.102282	-0.0313095	-0.0325657	630	Watkins_643	Punjab 8A	India 163	V15	Red	Smooth	Red	Red	*	Bearded	IND	India	Saharanpur- United Provinces	Far East	Other
631	0.0294982	0.0361977	0.0128536	631	Watkins_644	Kaghzi Desi	India 168	V15	Red	Smooth	Red	Red	*	Bearded	IND	India	Saharanpur- United Provinces	Far East	Other
632	-0.0716146	-0.022443	-0.0164779	632	Watkins_645	Mundia	India 204	V15	Red	Smooth	Red	Red	*	Bearded	IND	India	United Provinces	Far East	Other
633	-0.0797276	-0.0138479	-0.00485628	633	Watkins_646	Desi	India 281	V15	Red	Smooth	Red	Red	*	Bearded	IND	India	Jaswantnagar market- Etawah- United Provinces	Far East	Other
677	-0.0687281	0.0964913	0.0389514	677	Watkins_692	Lyallpur 11	India 44	V24	White	Rough	*	Red	*	Bearded	IND	India	Punjab	Far East	Other
679	-0.185343	0.0387986	-0.0251037	679	Watkins_694	Lyallpur 8A	India 39	V28	Red	Rough	*	Red	*	Bearded	IND	India	Punjab	Far East	Other
681	-0.205204	0.0257658	-0.0149406	681	Watkins_696	Gahu (Nepali) or Kyo (Sikkimese)	India 115	V41	White	Smooth	*	Red	*	Half-awned	IND	India	Sikkim	Far East	Other
682	-0.0871263	0.0390271	-0.0800423	682	Watkins_697	Desi	India 191	V41	White	Smooth	*	Red	*	Half-awned	IND	India	Matera Kalan- United Provinces	Far East	Other
691	-0.214197	0.0236912	-0.0249727	691	Watkins_706	Gahu (Nepali) or Kyo (Sikkimese)	India 114	V46	White	Rough	*	Red	*	Half-awned	IND	India	Sikkim	Far East	Other
692	-0.230481	0.0495437	-0.0324855	692	Watkins_707	Walaiti (Mastung wheat)	India 324	V46	White	Rough	*	Red	*	Half-awned	IND	India	Panjpai- Shorarud- Baluchistan	Far East	Other
693	-0.199209	0.0396681	-0.0269394	693	Watkins_708	Desi	India 158	V50	White	Smooth	*	White	*	Awnless 2	IND	India	Gangai- Sitapur- United Provinces	Far East	Other
694	-0.111785	-0.00300572	-0.0344298	694	Watkins_710	C.	India 199	V51	White	Smooth	*	Red	*	Awnless 2	IND	India	Godi- United Provinces	Far East	Other
695	-0.210129	0.0522284	-0.0182922	695	Watkins_711	Gahu (Nepali) or Kyo (Sikkimese)	India 115	V51	White	Smooth	*	Red	*	Awnless 2	IND	India	Sikkim	Far East	Other
696	-0.0597716	0.0620704	-0.073886	696	Watkins_712	Thori	India 223	V51	White	Smooth	*	Red	*	Awnless 2	IND	India	Khudadad- Nasirabad- Baluchistan	Far East	Other
697	-0.173568	0.00196649	0.00183087	697	Watkins_713	Pusa No 4	India 164	V51	White	Smooth	*	Red	*	Awnless 2	IND	India	Saharanpur- United Provinces	Far East	Other
698	-0.175174	0.0414509	0.00173938	698	Watkins_714	Sufed Panjabi	India 316	V51	White	Smooth	*	Red	*	Awnless 2	IND	India	Lagoden- Dalbandin- Baluchistan	Far East	Other
699	-0.0726273	0.0234749	-0.0142568	699	Watkins_715	Desi	India 269	V51	White	Smooth	*	Red	*	Awnless 2	IND	India	Etawah market- Etawah- United Provinces	Far East	Other
700	-0.0344602	-0.0153937	-0.0397385	700	Watkins_716	Sufed Panjabi	India 316	V51	White	Smooth	*	Red	*	Awnless 2	IND	India	Lagoden- Dalbandin- Baluchistan	Far East	Other
708	0.0459507	-0.0937287	-0.0262219	708	Watkins_724	Desi	India 265	V53	Red	Smooth	*	White	*	Awnless 2	IND	India	Etawah market- Etawah- United Provinces	Far East	Other
714	-0.00346642	0.116961	0.0249867	714	Watkins_730	Rodi Garamseli	India 318	V58	Red	Rough	*	Red	*	Awnless 2	IND	India	Laghab- Dalbandin- Baluchistan	Far East	Other
715	-0.199677	0.033103	-0.0194264	715	Watkins_731	Gahu (Nepali) or Kyo (Sikkimese)	India 116	V59			*		*	*	IND	India	Sikkim	Far East	Other
716	-0.0487263	0.00302425	-0.0245583	716	Watkins_732	Gahu (Nepali) or Kyo (Sikkimese)	India 116	V59			*		*	*	IND	India	Sikkim	Far East	Other
723	0.0108042	-0.119224	0.0438484	723	Watkins_739	Pusa 6	India 2	V4	Red	Smooth	*	Red	*	Awnless 1	IND	India	Pusa- Bihar	Far East	Other
728	-0.0804455	-0.000461617	-0.0233779	728	Watkins_744	Lalmi	Turkestan 2	V11	White	Smooth	White	White	*	Bearded	IND	India	Narin Khanabad- Turkestan	Far East	Other
747	-0.0781352	-0.0746939	0.0180864	747	Watkins_763	Lalmi Faizabad No2	Turkestan 5	V12	White	Smooth	White	Red	*	Bearded	IND	India	Faizabad- Turkestan	Far East	Other
748	0.0314481	-0.0906213	0.0165291	748	Watkins_764	Abi	Turkestan 1	V12	White	Smooth	White	Red	*	Bearded	IND	India	Narin Khanabad- Turkestan	Far East	Other
752	-0.15942	0.0293245	0.00197234	752	Watkins_768	Abi	Turkestan 1	V14	Red	Smooth	? Red	White	*	Bearded	IND	India	Narin Khanabad- Turkestan	Far East	Other
785	-0.132576	0.0149482	0.0129694	785	Watkins_803	Pusa 80-5	India 5	V26	Red	Rough	*	White	*	Bearded	IND	India	Pusa- Bihar	Far East	Other
794	-0.153348	0.0614032	0.00759259	794	Watkins_813	Malo	India 133	V51	White	Smooth	*	Red	*	Awnless 2	IND	India	Drug- Musakhel- Loralai	Far East	Other
811	0.0262595	-0.159734	0.0260197	811	Watkins_903	Mundia	India 202	V11	White	Smooth	White	White	*	Bearded	IND	India	United Provinces	Far East	Other
170	-0.0571764	-0.0325691	-0.0293738	170	Watkins_176		Afghanistan 77	V4	Red	Smooth	*	Red	*	Awnless 1	AFG	Afghanistan		Middle East	Other
440	0.0277996	-0.147293	0.0232172	440	Watkins_452		Afghanistan 51	V12	White	Smooth	White	Red	*	Bearded	AFG	Afghanistan		Middle East	Other
441	-0.0237582	0.0614123	-0.027199	441	Watkins_453		Afghanistan 49	V12	White	Smooth	White	Red	*	Bearded	AFG	Afghanistan		Middle East	Other
442	0.0406841	0.0342133	-0.0498121	442	Watkins_454		Afghanistan 52	V12	White	Smooth	White	Red	*	Bearded	AFG	Afghanistan		Middle East	Other
443	-0.141153	-0.0200982	-0.0200618	443	Watkins_455		Afghanistan 85	V12	White	Smooth	White	Red	*	Bearded	AFG	Afghanistan		Middle East	Other
444	-0.164536	-0.0103318	-0.00465308	444	Watkins_456		Afghanistan 44	V12	White	Smooth	White	Red	*	Bearded	AFG	Afghanistan		Middle East	Other
445	-0.138758	-0.0278634	0.0305426	445	Watkins_457		Afghanistan 100	V12	White	Smooth	White	Red	*	Bearded	AFG	Afghanistan		Middle East	Other
446	0.0134933	0.0115273	-0.0247416	446	Watkins_458		Afghanistan 29	V12	White	Smooth	White	Red	*	Bearded	AFG	Afghanistan		Middle East	Other
447	-0.00342218	0.0108128	-0.0167752	447	Watkins_459		Afghanistan 56	V12	White	Smooth	White	Red	*	Bearded	AFG	Afghanistan		Middle East	Other
448	-0.0356635	-0.0870585	0.0199926	448	Watkins_460		Afghanistan 82	V12	White	Smooth	White	Red	*	Bearded	AFG	Afghanistan		Middle East	Other
449	-0.211299	0.022913	-0.0266951	449	Watkins_461		Afghanistan 41	V12	White	Smooth	White	Red	*	Bearded	AFG	Afghanistan		Middle East	Other
450	-0.0175289	0.0402775	-0.131736	450	Watkins_462		Afghanistan 17	V12	White	Smooth	White	Red	*	Bearded	AFG	Afghanistan		Middle East	Other
451	-0.154194	0.0370455	-0.0363015	451	Watkins_463		Afghanistan 5	V12	White	Smooth	White	Red	*	Bearded	AFG	Afghanistan		Middle East	Other
452	-0.00524801	0.0296628	-0.0975156	452	Watkins_464		Afghanistan 2	V12	White	Smooth	White	Red	*	Bearded	AFG	Afghanistan		Middle East	Other
453	-0.165218	0.0315033	-0.118456	453	Watkins_465		Afghanistan 45	V12	White	Smooth	White	Red	*	Bearded	AFG	Afghanistan		Middle East	Other
454	-0.169646	0.02581	-0.0449394	454	Watkins_466		Afghanistan 3	V12	White	Smooth	White	Red	*	Bearded	AFG	Afghanistan		Middle East	Other
455	-0.069808	0.0268367	-0.0805023	455	Watkins_467		Afghanistan 50	V12	White	Smooth	White	Red	*	Bearded	AFG	Afghanistan		Middle East	Other
456	-0.21512	0.0286988	-0.0270438	456	Watkins_468		Afghanistan 46	V12	White	Smooth	White	Red	*	Bearded	AFG	Afghanistan		Middle East	Other
457	-0.191694	0.0148986	-0.0228107	457	Watkins_469		Afghanistan 53	V12	White	Smooth	White	Red	*	Bearded	AFG	Afghanistan		Middle East	Other
458	-0.168246	0.0179166	-0.0164023	458	Watkins_470		Afghanistan 55	V12	White	Smooth	White	Red	*	Bearded	AFG	Afghanistan		Middle East	Other
459	-0.173493	0.0192695	-0.0155922	459	Watkins_471		Afghanistan 108	V12	White	Smooth	White	Red	*	Bearded	AFG	Afghanistan		Middle East	Other
460	-0.0983602	0.00741443	-0.0391687	460	Watkins_472		Afghanistan 107	V12	White	Smooth	White	Red	*	Bearded	AFG	Afghanistan		Middle East	Other
461	-0.169715	0.0340075	-0.0120858	461	Watkins_473		Afghanistan 105	V12	White	Smooth	White	Red	*	Bearded	AFG	Afghanistan		Middle East	Other
462	-0.1984	0.04318	-0.0322767	462	Watkins_474		Afghanistan 109	V12	White	Smooth	White	Red	*	Bearded	AFG	Afghanistan		Middle East	Other
463	-0.125364	-0.00231447	-0.0223509	463	Watkins_475		Afghanistan 110	V12	White	Smooth	White	Red	*	Bearded	AFG	Afghanistan		Middle East	Other
464	-0.188097	0.0243172	-0.020908	464	Watkins_476		Afghanistan 66	V12	White	Smooth	White	Red	*	Bearded	AFG	Afghanistan		Middle East	Other
466	-0.211301	0.0359741	-0.0469597	466	Watkins_478		Afghanistan 84	V12	White	Smooth	White	Red	*	Bearded	AFG	Afghanistan		Middle East	Other
516	-0.156499	0.0393228	-0.00705724	516	Watkins_529		Afghanistan 38	V14	Red	Smooth	? Red	White	*	Bearded	AFG	Afghanistan		Middle East	Other
517	-0.119047	-0.042453	0.0253576	517	Watkins_530		Afghanistan 60	V14	Red	Smooth	? Red	White	*	Bearded	AFG	Afghanistan		Middle East	Other
650	0.0414388	-0.0692108	0.00314188	650	Watkins_664		Afghanistan 46	V15	Red	Smooth	Red	Red	*	Bearded	AFG	Afghanistan		Middle East	Other
651	-0.0355434	-0.0389466	0.00630312	651	Watkins_665		Afghanistan 23	V15	Red	Smooth	Red	Red	*	Bearded	AFG	Afghanistan		Middle East	Other
652	-0.0304427	-0.035806	-0.00052056	652	Watkins_666		Afghanistan 18	V15	Red	Smooth	Red	Red	*	Bearded	AFG	Afghanistan		Middle East	Other
653	-0.0814234	0.056149	0.0394121	653	Watkins_667		Afghanistan 32	V15	Red	Smooth	Red	Red	*	Bearded	AFG	Afghanistan		Middle East	Other
707	-0.0565458	-0.120188	0.0340063	707	Watkins_723		Afghanistan 65	V51	White	Smooth	*	Red	*	Awnless 2	AFG	Afghanistan		Middle East	Other
725	0.0831139	0.102468	0.102131	725	Watkins_741		Afghanistan 93	V11	White	Smooth	White	White	*	Bearded	AFG	Afghanistan		Middle East	Other
3	-0.14922	0.0337472	-0.0145815	3	Watkins_003		Persia 6	V1	White	Smooth	*	White	*	Awnless 1	IRN	Iran	Abbas Abad- Shahriar district- SW of Tehran	Middle East	Other
200	-0.133894	0.0383738	-0.00349556	200	Watkins_207	Autumn wheat	Persia 77	V7	Red	Rough	*	White	*	Awnless 1	IRN	Iran	Gesian- 30km SW of Urmia	Middle East	Other
230	-0.0412551	-0.0521115	0.0346351	230	Watkins_237		Persia 69	V11	White	Smooth	White	White	*	Bearded	IRN	Iran	Burujird	Middle East	Other
231	-0.0961112	-0.0265354	-0.00331922	231	Watkins_238		Persia 44	V11	White	Smooth	White	White	*	Bearded	IRN	Iran	Mehraban- N Hamadan	Middle East	Other
233	-0.076172	-0.0389613	0.0162966	233	Watkins_240	Razan Ferahan	Persia 96	V11	White	Smooth	White	White	*	Bearded	IRN	Iran	Tehran district	Middle East	Other
298	-0.0314365	0.0356858	-0.0644939	298	Watkins_307		Persia 6	V11	White	Smooth	White	White	*	Bearded	IRN	Iran	Abbas Abad- Shahriar district- SW of Tehran	Middle East	Other
299	-0.145648	0.00707727	-0.00821439	299	Watkins_308		Persia 8	V12	White	Smooth	White	Red	*	Bearded	IRN	Iran	Rasht- Caspian shore	Middle East	Other
300	0.0358308	-0.161069	0.0167525	300	Watkins_309		Persia 3	V12	White	Smooth	White	Red	*	Bearded	IRN	Iran	Zarand- 95 miles S of Tehran- nr Kum	Middle East	Other
301	0.010321	-0.0831685	0.00895656	301	Watkins_310		Persia 2	V12	White	Smooth	White	Red	*	Bearded	IRN	Iran	Yaft Abad- Savoj-Bolak district- Tehran province	Middle East	Other
302	0.0842708	0.0520988	-0.133996	302	Watkins_311		Persia 8	V12	White	Smooth	White	Red	*	Bearded	IRN	Iran	Rasht- Caspian shore	Middle East	Other
303	0.0842196	0.0526024	-0.133958	303	Watkins_312		Persia 20	V12	White	Smooth	White	Red	*	Bearded	IRN	Iran	Khomein Kamareh- 45 miles W of Sultanabad	Middle East	Other
362	0.107099	0.0673795	-0.141717	362	Watkins_373	Kerbelai Ali Khani	Persia 53	V12	White	Smooth	White	Red	*	Bearded	IRN	Iran	Khorasan- especially Tabadakhan district- Meshed- Khorasan	Middle East	Other
363	-0.041721	0.00460407	-0.00903031	363	Watkins_374	Sarakhs	Persia 66	V12	White	Smooth	White	Red	*	Bearded	IRN	Iran	Transcaspian steppe	Middle East	Other
364	-0.147601	0.0169942	-0.0133676	364	Watkins_375		Persia 58	V12	White	Smooth	White	Red	*	Bearded	IRN	Iran	Banks of Karun- Ahwaz	Middle East	Other
365	-0.046684	-0.0206461	-0.00403076	365	Watkins_376	Vilayati	Persia 65	V12	White	Smooth	White	Red	*	Bearded	IRN	Iran	Sari- Mazanderan	Middle East	Other
366	-0.102719	-0.00293737	0.00530651	366	Watkins_377	Sarakhs	Persia 66	V12	White	Smooth	White	Red	*	Bearded	IRN	Iran	Transcaspian steppe	Middle East	Other
367	-0.0519699	0.00843925	0.017326	367	Watkins_378	Sarakh	Persia 67	V12	White	Smooth	White	Red	*	Bearded	IRN	Iran	Bazoar Kermanshah	Middle East	Other
368	-0.0130018	0.0168017	-0.00114249	368	Watkins_379	Kal	Persia 50	V12	White	Smooth	White	Red	*	Bearded	IRN	Iran	Sar-i-Jam- 40 miles SSE of Meshed- Khorasan	Middle East	Other
369	0.0513061	0.11605	0.0894164	369	Watkins_380	Sari Boghda	Persia 78	V12	White	Smooth	White	Red	*	Bearded	IRN	Iran	Azerbaijan province	Middle East	Other
392	-0.14048	0.0059205	0.0089035	392	Watkins_404	Serabend	Persia 99	V12	White	Smooth	White	Red	*	Bearded	IRN	Iran	Tehran district	Middle East	Other
393	-0.0142722	0.00430608	-0.0317719	393	Watkins_405	Safid	Persia 123	V12	White	Smooth	White	Red	*	Bearded	IRN	Iran	Kermanshah	Middle East	Other
493	-0.184057	0.0329105	-0.0205996	493	Watkins_505		Persia 18	V14	Red	Smooth	? Red	White	*	Bearded	IRN	Iran	Kharaghan- 90 miles S of Tehran	Middle East	Other
494	-0.189135	0.0356174	-0.0229787	494	Watkins_506		Persia 6	V14	Red	Smooth	? Red	White	*	Bearded	IRN	Iran	Abbas Abad- Shahriar district- SW of Tehran	Middle East	Other
501	-0.213285	0.0303345	-0.0133494	501	Watkins_513		Persia 39	V14	Red	Smooth	? Red	White	*	Bearded	IRN	Iran	Hajjilu- N Hamadan	Middle East	Other
502	-0.0308973	0.0976058	0.0733764	502	Watkins_514		Persia 57	V14	Red	Smooth	? Red	White	*	Bearded	IRN	Iran	Karun valley- Ahwaz	Middle East	Other
503	-0.0274528	-0.0519974	0.0271011	503	Watkins_515	Zardak-i-Harrami	Persia 125	V14	Red	Smooth	? Red	White	*	Bearded	IRN	Iran	Kermanshah	Middle East	Other
562	-0.0384098	0.0600153	-0.0489661	562	Watkins_575	Sarakhsi	Persia 22	V15	Red	Smooth	Red	Red	*	Bearded	IRN	Iran	Sarakhs district- NE of Meshed	Middle East	Other
563	-0.151503	0.0176528	-0.00503582	563	Watkins_576		Persia 8	V15	Red	Smooth	Red	Red	*	Bearded	IRN	Iran	Rasht- Caspian shore	Middle East	Other
564	-0.00860289	0.0184146	-0.0547493	564	Watkins_577	Sarakhsi	Persia 22	V15	Red	Smooth	Red	Red	*	Bearded	IRN	Iran	Sarakhs district- NE of Meshed	Middle East	Other
565	0.0206417	0.0739701	-0.0672764	565	Watkins_578		Persia 15	V15	Red	Smooth	Red	Red	*	Bearded	IRN	Iran	Nasseri- Khusistan	Middle East	Other
566	-0.0868877	0.0566532	-0.105354	566	Watkins_579	Vassfe	Persia 13	V18	Grey on red	Smooth	*	Red	*	Bearded	IRN	Iran	Hamadan	Middle East	Other
567	-0.15587	0.02599	-0.00842629	567	Watkins_580		Persia 8	V15	Red	Smooth	Red	Red	*	Bearded	IRN	Iran	Rasht- Caspian shore	Middle East	Other
568	0.103625	0.0578275	-0.108753	568	Watkins_581		Persia 15	V15	Red	Smooth	Red	Red	*	Bearded	IRN	Iran	Nasseri- Khusistan	Middle East	Other
612	-0.209952	0.0301952	-0.022632	612	Watkins_625		Persia 39	V15	Red	Smooth	Red	Red	*	Bearded	IRN	Iran	Hajjilu- N Hamadan	Middle East	Other
613	-0.212921	0.0324526	-0.0244721	613	Watkins_626	Ab Mahi	Persia 56	V15	Red	Smooth	Red	Red	*	Bearded	IRN	Iran	Khorasan	Middle East	Other
614	-0.0989688	-0.00455034	0.0280885	614	Watkins_627		Persia 45	V15	Red	Smooth	Red	Red	*	Bearded	IRN	Iran	Asadabad- SW Hamadan	Middle East	Other
615	-0.0399692	-0.0248898	-0.023439	615	Watkins_628	Khal Kirmiz	Persia 55	V15	Red	Smooth	Red	Red	*	Bearded	IRN	Iran	Meshed- Khorasan	Middle East	Other
616	-0.0953264	-0.00713936	0.0319455	616	Watkins_629	Qizilqin Boghda	Persia 79	V15	Red	Smooth	Red	Red	*	Bearded	IRN	Iran	Hashdarud- Azerbaijan province	Middle East	Other
617	-0.043113	0.0318495	-0.0498352	617	Watkins_630	Ab Mahi	Persia 56	V15	Red	Smooth	Red	Red	*	Bearded	IRN	Iran	Khorasan	Middle East	Other
618	-0.126094	-0.0064828	0.0226744	618	Watkins_631	Qizilqin Boghda	Persia 79	V15	Red	Smooth	Red	Red	*	Bearded	IRN	Iran	Hashdarud- Azerbaijan province	Middle East	Other
619	-0.225961	0.0352388	-0.0292632	619	Watkins_632	Khusheh Safid	Persia 52	V15	Red	Smooth	Red	Red	*	Bearded	IRN	Iran	Meshed- Khorasan	Middle East	Other
627	0.0724247	0.0321977	-0.0274408	627	Watkins_640		Persia 131	V15	Red	Smooth	Red	Red	*	Bearded	IRN	Iran	Dunlatabad	Middle East	Other
664	-0.224884	0.0282371	-0.0314153	664	Watkins_678		Persia 24	V16	Red	Smooth	*	Red	*	Bearded	IRN	Iran	Hashtjerd- nr Kazvin	Middle East	Other
665	0.0277775	-0.0249015	-0.0393761	665	Watkins_679		Persia 24	V16	Red	Smooth	*	Red	*	Bearded	IRN	Iran	Hashtjerd- nr Kazvin	Middle East	Other
667	-0.0383808	0.0340914	-0.027515	667	Watkins_681		Persia 8	V17	Grey on white	Smooth	*	Red	*	Bearded	IRN	Iran	Rasht- Caspian shore	Middle East	Other
669	-0.022195	-0.0157552	-0.0643322	669	Watkins_684	Vilayati	Persia 65	V17	Grey on white	Smooth	*	Red	*	Bearded	IRN	Iran	Sari- Mazanderan	Middle East	Other
686	-0.221828	0.048838	-0.0316264	686	Watkins_701	Sukh Das	Persia 51	V43	Red	Smooth	*	Red	*	Half-awned	IRN	Iran	Meshed- Khorasan	Middle East	Other
687	-0.189746	0.0470516	-0.0138742	687	Watkins_702	Gandum-i-Kal-i-qirmiz	Persia 110	V43	Red	Smooth	*	Red	*	Half-awned	IRN	Iran	Kerman	Middle East	Other
689	-0.20605	0.044462	-0.0202512	689	Watkins_704	Ma'auneh	Persia 28	V43	Red	Smooth	*	Red	*	Half-awned	IRN	Iran	53 miles SE of Yazd- Mehdiabad	Middle East	Other
690	-0.203671	0.0571437	-0.0470853	690	Watkins_705	Kooseh	Persia 17	V43	Red	Smooth	*	Red	*	Half-awned	IRN	Iran	Sauj Bolak- W of Tehran	Middle East	Other
713	-0.0932367	0.0814881	0.0539214	713	Watkins_729	Gandum-i-Jiruft	Persia 114	V58	Red	Rough	*	Red	*	Awnless 2	IRN	Iran	Jiruft & Roodbar- Kerman	Middle East	Other
717	-0.222062	0.0589524	-0.0389505	717	Watkins_733	Muganka x Belokoloska	Azerbaijan-Persia W73332	V2	White	Smooth	*	Red	*	Awnless 1	IRN	Iran		Middle East	Other
4	-0.0108058	0.0345135	0.0441087	4	Watkins_004	Rustam Exp Farm 99	Iraq 34	V1	White	Smooth	*	White	*	Awnless 1	IRQ	Iraq	Baqubah	Middle East	Other
143	0.0727823	0.0348659	0.068917	143	Watkins_147	Rustam Exp Farm 200	Iraq 42	V4	Red	Smooth	*	Red	*	Awnless 1	IRQ	Iraq	Baqubah	Middle East	Other
297	0.00554196	0.0368117	0.0374513	297	Watkins_306	Kandhari, Rustam Exp Farm 859	Iraq 55	V12	White	Smooth	White	Red	*	Bearded	IRQ	Iraq	Mosul	Middle East	Other
488	-0.115714	0.00334863	0.0190872	488	Watkins_500	Humairah, Rustam Exp Farm 595	Iraq 51	V14	Red	Smooth	? Red	White	*	Bearded	IRQ	Iraq	Diwaniyah	Middle East	Other
489	-0.216432	0.0300424	-0.0108694	489	Watkins_501	Kandhari, Rustam Exp Farm 860	Iraq 56	V15	Red	Smooth	Red	Red	*	Bearded	IRQ	Iraq	Mosul	Middle East	Other
660	0.052258	0.0777687	0.0117354	660	Watkins_674	Rustam Exp Farm 87	Iraq 29	V16	Red	Smooth	*	Red	*	Bearded	IRQ	Iraq	Baqubah	Middle East	Other
678	0.0126825	0.0781742	0.0809325	678	Watkins_693	Rustam Exp Farm 79	Iraq 26	V25	White	Rough	*	Red	*	Bearded	IRQ	Iraq	Tigris region	Middle East	Other
712	-0.14631	0.0146313	-0.00262061	712	Watkins_728	Rustam Exp Farm 171	Iraq 37	V55	White	Rough	*	White	*	Awnless 2	IRQ	Iraq	Tigris region	Middle East	Other
318	0.0271637	-0.0105109	0.0565882	318	Watkins_327	Mughari	Palestine 1	V12	White	Smooth	White	Red	*	Bearded	PAL	Palestine		Middle East	Other
387	0.0342153	0.14008	0.0973022	387	Watkins_398	Abu Fashi	Palestine 3	V12	White	Smooth	White	Red	*	Bearded	PAL	Palestine		Middle East	Other
43	0.105185	0.0618701	-0.0491333	43	Watkins_045	Douchani	Beyrout 3	V2	White	Smooth	*	Red	*	Awnless 1	SYR	Syria	Lebanon- Bekaa- Baalbek- Damascus	Middle East	Other
110	0.0424263	-0.00512608	-0.0184919	110	Watkins_112		Smyrna 8	V4	Red	Smooth	*	Red	*	Awnless 1	TUR	Turkey		Middle East	Other
137	0.118489	0.0330632	-0.0882207	137	Watkins_140		Smyrna 8	V4	Red	Smooth	*	Red	*	Awnless 1	TUR	Turkey		Middle East	Other
286	0.0730915	0.0755844	-0.0131327	286	Watkins_293		Smyrna 6	V12	White	Smooth	White	Red	*	Bearded	TUR	Turkey	Seraikeuy	Middle East	Other
287	0.0834719	0.082118	0.0593817	287	Watkins_294		Smyrna 11	V12	White	Smooth	White	Red	*	Bearded	TUR	Turkey	Koyoun Dere- Menemen- 15 miles N of Izmir	Middle East	Other
288	0.0709546	0.106015	0.0917866	288	Watkins_295		Smyrna 2	V12	White	Smooth	White	Red	*	Bearded	TUR	Turkey	Tourbali	Middle East	Other
289	0.0416364	0.0558793	0.0577451	289	Watkins_296		Smyrna 17	V12	White	Smooth	White	Red	*	Bearded	TUR	Turkey	Kirk Agach- 50 miles NE of Izmir	Middle East	Other
290	-0.035051	0.0211984	0.0457678	290	Watkins_298		Smyrna 6	V12	White	Smooth	White	Red	*	Bearded	TUR	Turkey	Seraikeuy	Middle East	Other
291	-0.0365803	0.0659405	0.0528462	291	Watkins_299		Smyrna 6	V12	White	Smooth	White	Red	*	Bearded	TUR	Turkey	Seraikeuy	Middle East	Other
292	-0.0313094	0.0499978	0.0456587	292	Watkins_300		Smyrna 17	V12	White	Smooth	White	Red	*	Bearded	TUR	Turkey	Kirk Agach- 50 miles NE of Izmir	Middle East	Other
293	0.0823043	0.040359	0.0181206	293	Watkins_301		Smyrna 6	V12	White	Smooth	White	Red	*	Bearded	TUR	Turkey	Seraikeuy	Middle East	Other
486	0.0130338	0.0680926	0.0655602	486	Watkins_498		Smyrna 8	V14	Red	Smooth	? Red	White	*	Bearded	TUR	Turkey		Middle East	Other
487	0.0231872	0.00613572	-0.0434674	487	Watkins_499		Smyrna 14	V14	Red	Smooth	? Red	White	*	Bearded	TUR	Turkey	Afion-Kara-Hissar- 200 miles E of Izmir	Middle East	Other
558	0.0751495	0.0580858	0.0120736	558	Watkins_571		Smyrna 13	V15	Red	Smooth	Red	Red	*	Bearded	TUR	Turkey	Oushak- 120 miles E of Izmir	Middle East	Other
560	0.0571557	0.0835041	0.0957205	560	Watkins_573		Smyrna 3	V15	Red	Smooth	Red	Red	*	Bearded	TUR	Turkey	Tireh	Middle East	Other
561	0.0472551	0.0647368	-0.0169836	561	Watkins_574		Smyrna 8	V15	Red	Smooth	Red	Red	*	Bearded	TUR	Turkey		Middle East	Other
624	0.0567622	-0.172527	-0.0213259	624	Watkins_637		Smyrna 17	V15	Red	Smooth	Red	Red	*	Bearded	TUR	Turkey	Kirk Agach- 50 miles NE of Izmir	Middle East	Other
245	0.0813693	0.119599	0.118276	245	Watkins_252	Mahon, Flaksberger 16167	Algeria 8	V11	White	Smooth	White	White	*	Bearded	DZA	Algeria		North Africa	Other
473	-0.0477533	0.0294535	0.023048	473	Watkins_485	Flaksberger 16200	Algeria 9	V12	White	Smooth	White	Red	*	Bearded	DZA	Algeria		North Africa	Other
719	0.0312656	-0.0240836	0.00208898	719	Watkins_735		Algeria 33	V3	Red	Smooth	*	White	*	Awnless 1	DZA	Algeria		North Africa	Other
726	0.0880653	0.0983153	0.0984768	726	Watkins_742		Algeria 35	V11	White	Smooth	White	White	*	Bearded	DZA	Algeria		North Africa	Other
746	-0.076003	-0.016997	0.0230826	746	Watkins_762		Algeria 37A	V12	White	Smooth	White	Red	*	Bearded	DZA	Algeria		North Africa	Other
750	0.0273656	-0.158305	0.0268471	750	Watkins_766		Algeria 31	V14	Red	Smooth	? Red	White	*	Bearded	DZA	Algeria		North Africa	Other
753	-0.107693	0.0685701	-0.0401151	753	Watkins_769	Mahon	Algeria 18	V14	Red	Smooth	? Red	White	*	Bearded	DZA	Algeria	Hindi- Mahon	North Africa	Other
202	-0.123732	0.00642351	0.0255579	202	Watkins_209	Belardi 24B	Egypt 4	V7	Red	Rough	*	White	*	Awnless 1	EGY	Egypt		North Africa	Other
296	0.00559751	0.0367316	0.0373529	296	Watkins_305		Sinai 1	V12	White	Smooth	White	Red	*	Bearded	EGY	Egypt		North Africa	Other
319	0.0480855	-0.0612949	-0.017243	319	Watkins_328	Brown 11	Sinai 8	V12	White	Smooth	White	Red	*	Bearded	EGY	Egypt		North Africa	Other
321	0.0494415	-0.156481	-0.00884983	321	Watkins_330		Gaza 1	V12	White	Smooth	White	Red	*	Bearded	EGY	Egypt		North Africa	Other
731	-0.135084	-0.0380754	0.027331	731	Watkins_747		Abyssinia AV12.4	V12	White	Smooth	White	Red	*	Bearded	ETH	Ethiopia		North Africa	Other
758	-0.0977021	0.00972988	0.0346808	758	Watkins_774		Abyssinia AV15.1	V15	Red	Smooth	Red	Red	*	Bearded	ETH	Ethiopia		North Africa	Other
1	0.0526113	0.0721505	0.056118	1	Watkins_001		Morocco 30	V1	White	Smooth	*	White	*	Awnless 1	MAR	Morocco	Mazagan district	North Africa	Other
42	0.104181	0.0614451	-0.0499835	42	Watkins_044		Morocco 55	V2	White	Smooth	*	Red	*	Awnless 1	MAR	Morocco	Granja Agricola- Quebdana- Melilla	North Africa	Other
109	0.122554	0.0370961	-0.0877233	109	Watkins_111		Morocco 33	V3	Red	Smooth	*	White	*	Awnless 1	MAR	Morocco	Mazagan district	North Africa	Other
139	0.0525929	-0.0401254	-0.00174471	139	Watkins_142	Recio	Morocco 56	V3	Red	Smooth	*	White	*	Awnless 1	MAR	Morocco	Granja Agricola- Quebdana- Melilla	North Africa	Other
205	0.0788054	0.0332523	0.0846574	205	Watkins_212		Morocco 49	V11	White	Smooth	White	White	*	Bearded	MAR	Morocco	Tismatinaum- Ghomara	North Africa	Other
206	0.04484	-0.0941703	0.0555135	206	Watkins_213	Mahan	Morocco 16	V11	White	Smooth	White	White	*	Bearded	MAR	Morocco	Bouskoura- Casablanca	North Africa	Other
207	0.0810216	0.138006	0.114828	207	Watkins_214		Morocco 35	V11	White	Smooth	White	White	*	Bearded	MAR	Morocco	Mazagan district	North Africa	Other
208	0.0816639	0.13812	0.115203	208	Watkins_215		Morocco 2	V11	White	Smooth	White	White	*	Bearded	MAR	Morocco	Oulad-Ed Hadj- Fez	North Africa	Other
209	0.0802055	0.104389	0.0830098	209	Watkins_216		Morocco 11	V11	White	Smooth	White	White	*	Bearded	MAR	Morocco	Zenatas- Shaouia	North Africa	Other
210	0.0831695	0.139409	0.117151	210	Watkins_217		Morocco 10	V11	White	Smooth	White	White	*	Bearded	MAR	Morocco	Zenatas- Shaouia	North Africa	Other
246	0.0848628	0.118765	0.10441	246	Watkins_253		Morocco 59	V12	White	Smooth	White	Red	*	Bearded	MAR	Morocco	Buhash-ash- Beni Ufrah- Rif	North Africa	Other
247	0.105039	0.080991	-0.0500963	247	Watkins_254		Morocco 9	V12	White	Smooth	White	Red	*	Bearded	MAR	Morocco	Tazi- Kenitra	North Africa	Other
251	0.12538	0.046567	-0.0742842	251	Watkins_258		Morocco 49	V12	White	Smooth	White	Red	*	Bearded	MAR	Morocco	Tismatinaum- Ghomara	North Africa	Other
252	0.0590666	0.116131	0.109763	252	Watkins_259		Morocco 23	V12	White	Smooth	White	Red	*	Bearded	MAR	Morocco	Rehamna- Marrakech	North Africa	Other
483	0.08143	0.133731	0.113876	483	Watkins_495		Morocco 46	V14	Red	Smooth	? Red	White	*	Bearded	MAR	Morocco	Mehannesh valley- Tetuan	North Africa	Other
484	0.0793814	0.132954	0.114161	484	Watkins_496		Morocco 30	V14	Red	Smooth	? Red	White	*	Bearded	MAR	Morocco	Mazagan district	North Africa	Other
485	0.0883489	0.119263	0.0376081	485	Watkins_497	Mahan	Morocco 20	V14	Red	Smooth	? Red	White	*	Bearded	MAR	Morocco	Settat- Casablanca	North Africa	Other
520	0.0315542	-0.050063	0.0387167	520	Watkins_533		Morocco 39	V15	Red	Smooth	Red	Red	*	Bearded	MAR	Morocco	Mazagan district	North Africa	Other
521	-0.00810915	0.0725641	0.0582315	521	Watkins_534		Morocco 55	V15	Red	Smooth	Red	Red	*	Bearded	MAR	Morocco	Granja Agricola- Quebdana- Melilla	North Africa	Other
523	0.043589	0.0715103	0.0784436	523	Watkins_536		Morocco 49	V15	Red	Smooth	Red	Red	*	Bearded	MAR	Morocco	Tismatinaum- Ghomara	North Africa	Other
671	0.044821	0.0536333	0.072023	671	Watkins_686		Morocco 28	V3	Red	Smooth	*	White	*	Awnless 1	MAR	Morocco	Mazagan district	North Africa	Other
41	0.126751	0.0468956	-0.0750353	41	Watkins_043	Bartletta	Tunis 3	V2	White	Smooth	*	Red	*	Awnless 1	TUN	Tunisia	Béja	North Africa	Other
211	0.0868074	0.120148	0.0889208	211	Watkins_218	Sbei Noir	Tunis 4	V11	White	Smooth	White	White	*	Bearded	TUN	Tunisia	Soul-el-Khemis	North Africa	Other
248	0.0851022	0.0868686	0.0132258	248	Watkins_255	Louri	Tunis 27	V12	White	Smooth	White	Red	*	Bearded	TUN	Tunisia	Medjez-el-Bab	North Africa	Other
249	0.0545769	0.084007	0.00020331	249	Watkins_256	Native Biskri	Tunis 24	V12	White	Smooth	White	Red	*	Bearded	TUN	Tunisia	Garn Alfaya	North Africa	Other
250	-0.0121822	0.104488	-0.0208624	250	Watkins_257	Native hard	Tunis 16	V12	White	Smooth	White	Red	*	Bearded	TUN	Tunisia	Tataouine	North Africa	Other
481	0.0496627	0.0041768	0.0596198	481	Watkins_493	Sbei 292	Tunis 8	V13	White	Smooth	Black	Red	*	Bearded	TUN	Tunisia	Béja (El-Houffia)	North Africa	Other
519	-0.0970701	0.072138	0.0204388	519	Watkins_532	Mahmoudi A.P.3.	Tunis 5	V15	Red	Smooth	Red	Red	*	Bearded	TUN	Tunisia	Gardimaou	North Africa	Other
522	0.0865823	0.0448356	-0.015351	522	Watkins_535	Mahmoudi	Tunis 9	V15	Red	Smooth	Red	Red	*	Bearded	TUN	Tunisia	Thibar	North Africa	Other
524	0.0936658	0.118872	0.0887176	524	Watkins_537	Biskri	Tunis 11	V15	Red	Smooth	Red	Red	*	Bearded	TUN	Tunisia	Souk-el-Arba-	North Africa	Other
525	0.0356003	0.0335975	0.0773978	525	Watkins_538	Biskri	Tunis 11	V15	Red	Smooth	Red	Red	*	Bearded	TUN	Tunisia	Souk-el-Arba	North Africa	Other
623	0.0582419	-0.172819	-0.0198904	623	Watkins_636	Native hard	Tunis 18	V15	Red	Smooth	Red	Red	*	Bearded	TUN	Tunisia	Sfax (Hadj Gacem)	North Africa	Other
661	-0.0872969	0.0480409	-0.00100813	661	Watkins_675	Mahmoudi	Tunis 9	V16	Red	Smooth	*	Red	*	Bearded	TUN	Tunisia	Thibar	North Africa	Other
662	0.04509	-0.0238884	0.0667822	662	Watkins_676	Souri	Tunis 23	V16	Red	Smooth	*	Red	*	Bearded	TUN	Tunisia	Le Dyr du Kef	North Africa	Other
672	-0.0230617	-0.00949193	0.0474314	672	Watkins_687	Richelle Hative	Tunis 10	V3	Red	Smooth	*	White	*	Awnless 1	TUN	Tunisia	Oued Zargua	North Africa	Other
792	-0.130952	-0.000250722	-0.00651771	792	Watkins_811		Algeria W7558	V46	White	Rough	*	Red	*	Half-awned	TUN	Tunisia	Maison Carree	North Africa	Other
795	-0.084431	-0.0454703	0.0117178	795	Watkins_814	Allorca	Algeria W4578	V53	Red	Smooth	*	White	*	Awnless 2	TUN	Tunisia	Tunis	North Africa	Other
322	0.0491163	-0.158239	-0.0106673	322	Watkins_331		Brazil 1	V12	White	Smooth	White	Red	*	Bearded	BRA	Brazil		South America	Other
474	-0.138914	-0.0337322	0.0230578	474	Watkins_486	erythrospermum Korn., Flaksberger 17517	Armenia 3	V12	White	Smooth	White	Red	*	Bearded	SUN	USSR	Armenia	USSR	Other
475	-0.12181	-0.0208601	0.0312525	475	Watkins_487	erythrospermum Korn., Flaksberger 23613	Armenia 4	V12	White	Smooth	White	Red	*	Bearded	SUN	USSR	Armenia	USSR	Other
476	-0.116753	-0.0241269	0.02921	476	Watkins_488	erythrospermum Korn., Flaksberger 17525	Armenia 5	V12	White	Smooth	White	Red	*	Bearded	SUN	USSR	Armenia	USSR	Other
477	-0.115761	-0.0233318	0.0302398	477	Watkins_489	erythrospermum Korn., Flaksberger 17527	Armenia 7	V12	White	Smooth	White	Red	*	Bearded	SUN	USSR	Armenia	USSR	Other
647	-0.0987567	-0.00737604	-0.00572533	647	Watkins_661		USSR 1	V15	Red	Smooth	Red	Red	*	Bearded	SUN	USSR		USSR	Other
657	-0.142624	-0.0174752	0.0282683	657	Watkins_671	ferrugineum Al., Flaksberger 17525	Armenia 9	V15	Red	Smooth	Red	Red	*	Bearded	SUN	USSR	Armenia	USSR	Other
659	-0.0555188	0.0693796	-0.0247364	659	Watkins_673	ferrugineum Al., Flaksberger 17525	Armenia 8	V15	Red	Smooth	Red	Red	*	Bearded	SUN	USSR	Armenia	USSR	Other
718	-0.092426	-0.0329461	-0.0597244	718	Watkins_734	Shatilov Exp Sta	East USSR W94557	V2	White	Smooth	*	Red	*	Awnless 1	SUN	USSR	East USSR	USSR	Other
720	0.093136	-0.0380981	-0.05773	720	Watkins_736		Caucasus W8528	V3	Red	Smooth	*	White	*	Awnless 1	SUN	USSR	Caucasus	USSR	Other
722	-0.00936505	-0.107591	0.0478347	722	Watkins_738		Turkestan W84525	V4	Red	Smooth	*	Red	*	Awnless 1	SUN	USSR	Turkestan	USSR	Other
724	0.0247247	-0.150143	0.0377994	724	Watkins_740		Siberia W94421	V4	Red	Smooth	*	Red	*	Awnless 1	SUN	USSR	Siberia	USSR	Other
727	-0.0344112	0.0276114	-0.0397873	727	Watkins_743		Yenisei W43319	V11	White	Smooth	White	White	*	Bearded	SUN	USSR	Yenisei	USSR	Other
729	-0.136521	-0.0247582	0.0421766	729	Watkins_745		Irkutsk W43323	V12	White	Smooth	White	Red	*	Bearded	SUN	USSR	Irkutsk	USSR	Other
730	-0.138224	-0.0266368	0.033182	730	Watkins_746	Muganka	Azerbaijan W73337	V12	White	Smooth	White	Red	*	Bearded	SUN	USSR	Azerbaijan	USSR	Other
732	-0.134577	-0.0378955	0.0269982	732	Watkins_748		Armenia W73331	V12	White	Smooth	White	Red	*	Bearded	SUN	USSR	Armenia	USSR	Other
733	-0.0831475	-0.086139	0.0300001	733	Watkins_749		Siberia W4134	V12	White	Smooth	White	Red	*	Bearded	SUN	USSR	Siberia	USSR	Other
734	0.0327475	-0.144549	0.0233835	734	Watkins_750	Valki Exp Sta 3	Ukraine W94452	V12	White	Smooth	White	Red	*	Bearded	SUN	USSR	Ukraine	USSR	Other
735	0.0316223	-0.144814	0.0231419	735	Watkins_751	Armavir	Azerbaijan W1355	V12	White	Smooth	White	Red	*	Bearded	SUN	USSR	Azerbaijan	USSR	Other
736	-0.107261	-0.0244639	0.0345021	736	Watkins_752		Caucasus W2397	V12	White	Smooth	White	Red	*	Bearded	SUN	USSR	Caucasus	USSR	Other
737	0.0347173	-0.153548	0.0129601	737	Watkins_753	Valki Exp Sta 1	Don W94435	V12	White	Smooth	White	Red	*	Bearded	SUN	USSR	Don	USSR	Other
738	0.0292893	-0.156424	0.0257297	738	Watkins_754	Valki Exp Sta 3	USSR W94454	V12	White	Smooth	White	Red	*	Bearded	SUN	USSR		USSR	Other
739	0.0283577	-0.164044	0.0164789	739	Watkins_755		Crimea W94465	V12	White	Smooth	White	Red	*	Bearded	SUN	USSR	Crimea	USSR	Other
743	0.0921386	0.0371868	-0.100731	743	Watkins_759		Armenia W94343	V12	White	Smooth	White	Red	*	Bearded	SUN	USSR	Gonzah- Armenia	USSR	Other
744	-0.135366	-0.0314033	0.0249542	744	Watkins_760		Armenia W94379	V12	White	Smooth	White	Red	*	Bearded	SUN	USSR	Erivan- Armenia	USSR	Other
745	-0.141237	-0.0302697	0.0210622	745	Watkins_761		Caucasus W8529	V12	White	Smooth	White	Red	*	Bearded	SUN	USSR	Caucasus	USSR	Other
749	0.0334753	-0.0887486	0.0156858	749	Watkins_765	816	Siberia W5489	V13	White	Smooth	Black	Red	*	Bearded	SUN	USSR	Siberia	USSR	Other
751	-0.220779	0.0265176	-0.029085	751	Watkins_767		Armenia W94374	V14	Red	Smooth	? Red	White	*	Bearded	SUN	USSR	Erivan- Armenia	USSR	Other
754	0.0789399	0.0567725	-0.00261679	754	Watkins_770		Irkutsk W43322	V15	Red	Smooth	Red	Red	*	Bearded	SUN	USSR	Irkutsk	USSR	Other
755	-0.0192905	-0.0846788	0.0642335	755	Watkins_771		Irkutsk W43325	V15	Red	Smooth	Red	Red	*	Bearded	SUN	USSR	Irkutsk	USSR	Other
756	-0.0294684	-0.0834757	0.0404078	756	Watkins_772		Yenisei W43320	V15	Red	Smooth	Red	Red	*	Bearded	SUN	USSR	Yenisei	USSR	Other
757	-0.179855	0.00604977	0.00729897	757	Watkins_773		Georgia W57143	V15	Red	Smooth	Red	Red	*	Bearded	SUN	USSR	Georgia	USSR	Other
759	-0.13221	-0.0345301	0.0283606	759	Watkins_775		Georgia W57164	V15	Red	Smooth	Red	Red	*	Bearded	SUN	USSR	Georgia	USSR	Other
760	-0.0175119	-0.0839398	0.0633931	760	Watkins_776		Georgia W57173	V15	Red	Smooth	Red	Red	*	Bearded	SUN	USSR	Georgia	USSR	Other
763	0.0348711	-0.168811	0.0231174	763	Watkins_779	Tulun 458	Siberia W6928	V15	Red	Smooth	Red	Red	*	Bearded	SUN	USSR	Siberia	USSR	Other
764	-0.139531	-0.0357624	0.0253987	764	Watkins_780	Valki Exp Sta 3	USSR W94457	V15	Red	Smooth	Red	Red	*	Bearded	SUN	USSR		USSR	Other
765	0.0386456	-0.157305	0.0267324	765	Watkins_781	Valki Exp Sta 3	USSR W94455	V15	Red	Smooth	Red	Red	*	Bearded	SUN	USSR		USSR	Other
766	0.0343216	-0.157257	-0.0103926	766	Watkins_782	Valki Exp Sta 4	Ukraine W94472	V15	Red	Smooth	Red	Red	*	Bearded	SUN	USSR	Ukraine	USSR	Other
767	-0.135913	-0.0324662	0.0237463	767	Watkins_783		Georgia W7111	V15	Red	Smooth	Red	Red	*	Bearded	SUN	USSR	Georgia	USSR	Other
769	-0.144398	-0.0223163	0.0321481	769	Watkins_786		Armenia W94380	V15	Red	Smooth	Red	Red	*	Bearded	SUN	USSR	Erivan- Armenia	USSR	Other
770	-0.0668178	-0.0511723	0.0381644	770	Watkins_787		Caucasus W8567-2	V15	Red	Smooth	Red	Red	*	Bearded	SUN	USSR	Caucasus	USSR	Other
771	-0.133353	-0.0311285	0.0438327	771	Watkins_788		Turkestan W84528	V15	Red	Smooth	Red	Red	*	Bearded	SUN	USSR	Turkestan	USSR	Other
772	-0.154743	-0.00982062	-0.0109009	772	Watkins_789	Abi	Turkestan 3	V15	Red	Smooth	Red	Red	*	Bearded	SUN	USSR	Kunduz- Turkestan	USSR	Other
773	-0.133107	-0.0145871	-0.00268991	773	Watkins_790	Dickson J G 294	Caucasus W94668	V15	Red	Smooth	Red	Red	*	Bearded	SUN	USSR	Caucasus	USSR	Other
774	-0.144437	-0.0145434	0.00717255	774	Watkins_792		Georgia W57156	V15	Red	Smooth	Red	Red	*	Bearded	SUN	USSR	Georgia	USSR	Other
775	-0.135207	-0.0291759	0.0457931	775	Watkins_793		Azerbaijan W73314	V15	Red	Smooth	Red	Red	*	Bearded	SUN	USSR	Azerbaijan	USSR	Other
776	-0.03789	-0.0554331	0.0548806	776	Watkins_794		USSR W61101	V15	Red	Smooth	Red	Red	*	Bearded	SUN	USSR		USSR	Other
777	-0.00858894	-0.104814	0.0350754	777	Watkins_795		Turkestan W84523	V15	Red	Smooth	Red	Red	*	Bearded	SUN	USSR	Turkestan	USSR	Other
778	0.00514288	-0.151159	0.0325455	778	Watkins_796	Odessa Exp Sta	Volga W94593	V15	Red	Smooth	Red	Red	*	Bearded	SUN	USSR	Volga	USSR	Other
779	-0.0831871	-0.00812997	0.0217628	779	Watkins_797		Armenia W94349	V15	Red	Smooth	Red	Red	*	Bearded	SUN	USSR	Gonzah- Armenia	USSR	Other
780	-0.0780532	-0.00892785	0.0211618	780	Watkins_798		Armenia W94377	V22	White	Rough	*	White	*	Bearded	SUN	USSR	Erivan- Armenia	USSR	Other
781	0.0683632	-0.0257787	-0.0531817	781	Watkins_799		Georgia W57149	V24	White	Rough	*	Red	*	Bearded	SUN	USSR	Georgia	USSR	Other
782	0.0186515	-0.161613	0.0218692	782	Watkins_800	Valki Exp Sta 1	Ukraine W94508	V24	White	Rough	*	Red	*	Bearded	SUN	USSR	Armenia	USSR	Other
783	0.021614	-0.158853	0.0246334	783	Watkins_801		Armenia W94373	V24	White	Rough	*	Red	*	Bearded	SUN	USSR	Erivan- Armenia	USSR	Other
784	-0.0699584	-0.0699335	0.026529	784	Watkins_802		Georgia W57180	V26	Red	Rough	*	White	*	Bearded	SUN	USSR	Georgia	USSR	Other
786	0.0217189	-0.014478	-0.016973	786	Watkins_804	Dickson J G 302	Georgia W94675	V26	Red	Rough	*	White	*	Bearded	SUN	USSR	Georgia	USSR	Other
787	-0.200106	0.0218119	-0.0344702	787	Watkins_805		Armenia W94367	V26	Red	Rough	*	White	*	Bearded	SUN	USSR	Erivan- Armenia	USSR	Other
789	-0.13004	-0.0104463	0.0446121	789	Watkins_808		Caucasus W8559	V31	Grey	Rough	*	Red	*	Bearded	SUN	USSR	Caucasus	USSR	Other
790	-0.192074	-0.00150635	-0.0361576	790	Watkins_809		Turkestan W84527	V43	Red	Smooth	*	Red	*	Half-awned	SUN	USSR	Turkestan	USSR	Other
791	-0.1891	-0.0020898	-0.0358465	791	Watkins_810		Turkestan W84532	V43	Red	Smooth	*	Red	*	Half-awned	SUN	USSR	Turkestan	USSR	Other
66	0.0240887	-0.115589	0.0303215	66	Watkins_068		Dioseg 2	V1	White	Smooth	*	White	*	Awnless 1					Other
189	0.0826157	-0.0517641	-0.0153457	189	Watkins_196	Benefactor		V5	White	Rough	*	White	*	Awnless 1					Other
294	-0.0369311	0.0409936	0.0539638	294	Watkins_302	Bayadié	Aleppo 32	V12	White	Smooth	White	Red	*	Bearded	SYA		Banks of Euphrates		Other
295	-0.0368134	0.0410057	0.0535246	295	Watkins_303	Gharbié	Aleppo 29	V12	White	Smooth	White	Red	*	Bearded	SYA		W of Aleppo		Other
320	0.0495014	-0.156798	-0.0106563	320	Watkins_329		Dioseg 4	V12	White	Smooth	White	Red	*	Bearded					Other
323	0.0313423	-0.151111	0.0322587	323	Watkins_332		Dioseg 1	V12	White	Smooth	White	Red	*	Bearded					Other
324	0.0315274	-0.151162	0.0349218	324	Watkins_333		Dioseg 1	V12	White	Smooth	White	Red	*	Bearded					Other
325	0.0617196	-0.0269676	-0.0343278	325	Watkins_334		Dioseg 3	V12	White	Smooth	White	Red	*	Bearded					Other
326	0.0166694	-0.12015	0.0342917	326	Watkins_335		Dioseg 3	V12	White	Smooth	White	Red	*	Bearded					Other
559	0.0310178	-0.0202486	0.0465487	559	Watkins_572		Damascus 12	V15	Red	Smooth	Red	Red	*	Bearded	SYA		Hama		Other
796	-0.199864	0.0188559	-0.0260641	796	Watkins_815			V61			*		*	*					Other

## Sheet: USSR Regions
	V1	V2	V3	Order	Watkins Number	acc_name	wat_name	wat_type	Glume_col	GLume_surface	Awn_colour	Grain_colour	Wax	Awn_type	origin	COUNTRY of origin	locality	Region	Groups
474	-0.138914	-0.0337322	0.0230578	474	Watkins_486	erythrospermum Korn., Flaksberger 17517	Armenia 3	V12	White	Smooth	White	Red	*	Bearded	SUN	USSR	Armenia	USSR	1	Caucasus
475	-0.12181	-0.0208601	0.0312525	475	Watkins_487	erythrospermum Korn., Flaksberger 23613	Armenia 4	V12	White	Smooth	White	Red	*	Bearded	SUN	USSR	Armenia	USSR	1	Caucasus
476	-0.116753	-0.0241269	0.02921	476	Watkins_488	erythrospermum Korn., Flaksberger 17525	Armenia 5	V12	White	Smooth	White	Red	*	Bearded	SUN	USSR	Armenia	USSR	1	Caucasus
477	-0.115761	-0.0233318	0.0302398	477	Watkins_489	erythrospermum Korn., Flaksberger 17527	Armenia 7	V12	White	Smooth	White	Red	*	Bearded	SUN	USSR	Armenia	USSR	1	Caucasus
657	-0.142624	-0.0174752	0.0282683	657	Watkins_671	ferrugineum Al., Flaksberger 17525	Armenia 9	V15	Red	Smooth	Red	Red	*	Bearded	SUN	USSR	Armenia	USSR	1	Caucasus
659	-0.0555188	0.0693796	-0.0247364	659	Watkins_673	ferrugineum Al., Flaksberger 17525	Armenia 8	V15	Red	Smooth	Red	Red	*	Bearded	SUN	USSR	Armenia	USSR	1	Caucasus
732	-0.134577	-0.0378955	0.0269982	732	Watkins_748		Armenia W73331	V12	White	Smooth	White	Red	*	Bearded	SUN	USSR	Armenia	USSR	1	Caucasus
782	0.0186515	-0.161613	0.0218692	782	Watkins_800	Valki Exp Sta 1	Ukraine W94508	V24	White	Rough	*	Red	*	Bearded	SUN	USSR	Armenia	USSR	1	Caucasus
744	-0.135366	-0.0314033	0.0249542	744	Watkins_760		Armenia W94379	V12	White	Smooth	White	Red	*	Bearded	SUN	USSR	Armenia - Erivan	USSR	1	Caucasus
751	-0.220779	0.0265176	-0.029085	751	Watkins_767		Armenia W94374	V14	Red	Smooth	? Red	White	*	Bearded	SUN	USSR	Armenia - Erivan	USSR	1	Caucasus
769	-0.144398	-0.0223163	0.0321481	769	Watkins_786		Armenia W94380	V15	Red	Smooth	Red	Red	*	Bearded	SUN	USSR	Armenia - Erivan	USSR	1	Caucasus
780	-0.0780532	-0.00892785	0.0211618	780	Watkins_798		Armenia W94377	V22	White	Rough	*	White	*	Bearded	SUN	USSR	Armenia - Erivan	USSR	1	Caucasus
783	0.021614	-0.158853	0.0246334	783	Watkins_801		Armenia W94373	V24	White	Rough	*	Red	*	Bearded	SUN	USSR	Armenia - Erivan	USSR	1	Caucasus
787	-0.200106	0.0218119	-0.0344702	787	Watkins_805		Armenia W94367	V26	Red	Rough	*	White	*	Bearded	SUN	USSR	Armenia - Erivan	USSR	1	Caucasus
743	0.0921386	0.0371868	-0.100731	743	Watkins_759		Armenia W94343	V12	White	Smooth	White	Red	*	Bearded	SUN	USSR	Armenia - Gonzah	USSR	1	Caucasus
779	-0.0831871	-0.00812997	0.0217628	779	Watkins_797		Armenia W94349	V15	Red	Smooth	Red	Red	*	Bearded	SUN	USSR	Armenia - Gonzah	USSR	1	Caucasus
730	-0.138224	-0.0266368	0.033182	730	Watkins_746	Muganka	Azerbaijan W73337	V12	White	Smooth	White	Red	*	Bearded	SUN	USSR	Azerbaijan	USSR	1	Caucasus
735	0.0316223	-0.144814	0.0231419	735	Watkins_751	Armavir	Azerbaijan W1355	V12	White	Smooth	White	Red	*	Bearded	SUN	USSR	Azerbaijan	USSR	1	Caucasus
775	-0.135207	-0.0291759	0.0457931	775	Watkins_793		Azerbaijan W73314	V15	Red	Smooth	Red	Red	*	Bearded	SUN	USSR	Azerbaijan	USSR	1	Caucasus
720	0.093136	-0.0380981	-0.05773	720	Watkins_736		Caucasus W8528	V3	Red	Smooth	*	White	*	Awnless 1	SUN	USSR	Caucasus	USSR	1	Caucasus
736	-0.107261	-0.0244639	0.0345021	736	Watkins_752		Caucasus W2397	V12	White	Smooth	White	Red	*	Bearded	SUN	USSR	Caucasus	USSR	1	Caucasus
745	-0.141237	-0.0302697	0.0210622	745	Watkins_761		Caucasus W8529	V12	White	Smooth	White	Red	*	Bearded	SUN	USSR	Caucasus	USSR	1	Caucasus
770	-0.0668178	-0.0511723	0.0381644	770	Watkins_787		Caucasus W8567-2	V15	Red	Smooth	Red	Red	*	Bearded	SUN	USSR	Caucasus	USSR	1	Caucasus
773	-0.133107	-0.0145871	-0.00268991	773	Watkins_790	Dickson J G 294	Caucasus W94668	V15	Red	Smooth	Red	Red	*	Bearded	SUN	USSR	Caucasus	USSR	1	Caucasus
789	-0.13004	-0.0104463	0.0446121	789	Watkins_808		Caucasus W8559	V31	Grey	Rough	*	Red	*	Bearded	SUN	USSR	Caucasus	USSR	1	Caucasus
757	-0.179855	0.00604977	0.00729897	757	Watkins_773		Georgia W57143	V15	Red	Smooth	Red	Red	*	Bearded	SUN	USSR	Georgia	USSR	1	Caucasus
759	-0.13221	-0.0345301	0.0283606	759	Watkins_775		Georgia W57164	V15	Red	Smooth	Red	Red	*	Bearded	SUN	USSR	Georgia	USSR	1	Caucasus
760	-0.0175119	-0.0839398	0.0633931	760	Watkins_776		Georgia W57173	V15	Red	Smooth	Red	Red	*	Bearded	SUN	USSR	Georgia	USSR	1	Caucasus
767	-0.135913	-0.0324662	0.0237463	767	Watkins_783		Georgia W7111	V15	Red	Smooth	Red	Red	*	Bearded	SUN	USSR	Georgia	USSR	1	Caucasus
774	-0.144437	-0.0145434	0.00717255	774	Watkins_792		Georgia W57156	V15	Red	Smooth	Red	Red	*	Bearded	SUN	USSR	Georgia	USSR	1	Caucasus
781	0.0683632	-0.0257787	-0.0531817	781	Watkins_799		Georgia W57149	V24	White	Rough	*	Red	*	Bearded	SUN	USSR	Georgia	USSR	1	Caucasus
784	-0.0699584	-0.0699335	0.026529	784	Watkins_802		Georgia W57180	V26	Red	Rough	*	White	*	Bearded	SUN	USSR	Georgia	USSR	1	Caucasus
786	0.0217189	-0.014478	-0.016973	786	Watkins_804	Dickson J G 302	Georgia W94675	V26	Red	Rough	*	White	*	Bearded	SUN	USSR	Georgia	USSR	1	Caucasus
729	-0.136521	-0.0247582	0.0421766	729	Watkins_745		Irkutsk W43323	V12	White	Smooth	White	Red	*	Bearded	SUN	USSR	Irkutsk	USSR	5	Siberia
754	0.0789399	0.0567725	-0.00261679	754	Watkins_770		Irkutsk W43322	V15	Red	Smooth	Red	Red	*	Bearded	SUN	USSR	Irkutsk	USSR	5	Siberia
755	-0.0192905	-0.0846788	0.0642335	755	Watkins_771		Irkutsk W43325	V15	Red	Smooth	Red	Red	*	Bearded	SUN	USSR	Irkutsk	USSR	5	Siberia
724	0.0247247	-0.150143	0.0377994	724	Watkins_740		Siberia W94421	V4	Red	Smooth	*	Red	*	Awnless 1	SUN	USSR	Siberia	USSR	6	Siberia
733	-0.0831475	-0.086139	0.0300001	733	Watkins_749		Siberia W4134	V12	White	Smooth	White	Red	*	Bearded	SUN	USSR	Siberia	USSR	6	Siberia
749	0.0334753	-0.0887486	0.0156858	749	Watkins_765	816	Siberia W5489	V13	White	Smooth	Black	Red	*	Bearded	SUN	USSR	Siberia	USSR	6	Siberia
763	0.0348711	-0.168811	0.0231174	763	Watkins_779	Tulun 458	Siberia W6928	V15	Red	Smooth	Red	Red	*	Bearded	SUN	USSR	Siberia	USSR	6	Siberia
727	-0.0344112	0.0276114	-0.0397873	727	Watkins_743		Yenisei W43319	V11	White	Smooth	White	White	*	Bearded	SUN	USSR	Yenisei	USSR	10	Siberia
756	-0.0294684	-0.0834757	0.0404078	756	Watkins_772		Yenisei W43320	V15	Red	Smooth	Red	Red	*	Bearded	SUN	USSR	Yenisei	USSR	10	Siberia
722	-0.00936505	-0.107591	0.0478347	722	Watkins_738		Turkestan W84525	V4	Red	Smooth	*	Red	*	Awnless 1	SUN	USSR	Turkestan	USSR	7	Turkestan
771	-0.133353	-0.0311285	0.0438327	771	Watkins_788		Turkestan W84528	V15	Red	Smooth	Red	Red	*	Bearded	SUN	USSR	Turkestan	USSR	7	Turkestan
777	-0.00858894	-0.104814	0.0350754	777	Watkins_795		Turkestan W84523	V15	Red	Smooth	Red	Red	*	Bearded	SUN	USSR	Turkestan	USSR	7	Turkestan
790	-0.192074	-0.00150635	-0.0361576	790	Watkins_809		Turkestan W84527	V43	Red	Smooth	*	Red	*	Half-awned	SUN	USSR	Turkestan	USSR	7	Turkestan
791	-0.1891	-0.0020898	-0.0358465	791	Watkins_810		Turkestan W84532	V43	Red	Smooth	*	Red	*	Half-awned	SUN	USSR	Turkestan	USSR	7	Turkestan
772	-0.154743	-0.00982062	-0.0109009	772	Watkins_789	Abi	Turkestan 3	V15	Red	Smooth	Red	Red	*	Bearded	SUN	USSR	Turkestan - Kunduz	USSR	7	Turkestan
739	0.0283577	-0.164044	0.0164789	739	Watkins_755		Crimea W94465	V12	White	Smooth	White	Red	*	Bearded	SUN	USSR	Crimea	USSR	2	Ukraine
737	0.0347173	-0.153548	0.0129601	737	Watkins_753	Valki Exp Sta 1	Don W94435	V12	White	Smooth	White	Red	*	Bearded	SUN	USSR	Don	USSR	3	Ukraine
718	-0.092426	-0.0329461	-0.0597244	718	Watkins_734	Shatilov Exp Sta	East USSR W94557	V2	White	Smooth	*	Red	*	Awnless 1	SUN	USSR	East USSR	USSR	4	Ukraine
734	0.0327475	-0.144549	0.0233835	734	Watkins_750	Valki Exp Sta 3	Ukraine W94452	V12	White	Smooth	White	Red	*	Bearded	SUN	USSR	Ukraine	USSR	8	Ukraine
766	0.0343216	-0.157257	-0.0103926	766	Watkins_782	Valki Exp Sta 4	Ukraine W94472	V15	Red	Smooth	Red	Red	*	Bearded	SUN	USSR	Ukraine	USSR	8	Ukraine
778	0.00514288	-0.151159	0.0325455	778	Watkins_796	Odessa Exp Sta	Volga W94593	V15	Red	Smooth	Red	Red	*	Bearded	SUN	USSR	Volga	USSR	9	Ukraine
647	-0.0987567	-0.00737604	-0.00572533	647	Watkins_661		USSR 1	V15	Red	Smooth	Red	Red	*	Bearded	SUN	USSR		USSR	1
738	0.0292893	-0.156424	0.0257297	738	Watkins_754	Valki Exp Sta 3	USSR W94454	V12	White	Smooth	White	Red	*	Bearded	SUN	USSR		USSR	1
764	-0.139531	-0.0357624	0.0253987	764	Watkins_780	Valki Exp Sta 3	USSR W94457	V15	Red	Smooth	Red	Red	*	Bearded	SUN	USSR		USSR	1
765	0.0386456	-0.157305	0.0267324	765	Watkins_781	Valki Exp Sta 3	USSR W94455	V15	Red	Smooth	Red	Red	*	Bearded	SUN	USSR		USSR	1
776	-0.03789	-0.0554331	0.0548806	776	Watkins_794		USSR W61101	V15	Red	Smooth	Red	Red	*	Bearded	SUN	USSR		USSR	1
689	-0.20605	0.044462	-0.0202512	689	Watkins_704	Ma'auneh	Persia 28	V43	Red	Smooth	*	Red	*	Half-awned	IRN	Iran	53 miles SE of Yazd- Mehdiabad	Middle East	11
62	0.112963	0.0103622	-0.0342687	62	Watkins_064		Vizcaya 3	V2	White	Smooth	*	Red	*	Awnless 1	ESP	Spain	Abadiano- Vizcaya	Europe	11
3	-0.14922	0.0337472	-0.0145815	3	Watkins_003		Persia 6	V1	White	Smooth	*	White	*	Awnless 1	IRN	Iran	Abbas Abad- Shahriar district- SW of Tehran	Middle East	11
298	-0.0314365	0.0356858	-0.0644939	298	Watkins_307		Persia 6	V11	White	Smooth	White	White	*	Bearded	IRN	Iran	Abbas Abad- Shahriar district- SW of Tehran	Middle East	11
494	-0.189135	0.0356174	-0.0229787	494	Watkins_506		Persia 6	V14	Red	Smooth	? Red	White	*	Bearded	IRN	Iran	Abbas Abad- Shahriar district- SW of Tehran	Middle East	11
242	0.0518403	0.0346488	0.0396217	242	Watkins_249	Desi	India 293	V11	White	Smooth	White	White	*	Bearded	IND	India	Achaloa market- Etawah- United Provinces	Far East	11
411	-0.0113517	0.0112704	0.00258238	411	Watkins_423	Desi	India 300	V12	White	Smooth	White	Red	*	Bearded	IND	India	Achaloa market- Etawah- United Provinces	Far East	11
413	0.112901	0.0656918	-0.101858	413	Watkins_425	Desi	India 302	V12	White	Smooth	White	Red	*	Bearded	IND	India	Achaloa market- Etawah- United Provinces	Far East	11
487	0.0231872	0.00613572	-0.0434674	487	Watkins_499		Smyrna 14	V14	Red	Smooth	? Red	White	*	Bearded	TUR	Turkey	Afion-Kara-Hissar- 200 miles E of Izmir	Middle East	11
510	-0.124107	0.0591637	-0.0478449	510	Watkins_522	Sambhoria (Lalwali Wala)	India 251	V14	Red	Smooth	? Red	White	*	Bearded	IND	India	Akilganj- Farrukhabad- United Provinces	Far East	11
379	0.0892461	0.0463809	-0.129871	379	Watkins_390	Trigo Rietti	Portugal 57	V12	White	Smooth	White	Red	*	Bearded	PRT	Portugal	Alcacer do Sol	Europe	11
588	0.0730819	0.0672383	-0.00789626	588	Watkins_601	Trigo Pinet ó Rochal	Valencia 25	V15	Red	Smooth	Red	Red	*	Bearded	ESP	Spain	Aleira- Mediterranean coast.	Europe	11
465	0.0961415	0.137295	0.0865371	465	Watkins_477	Trigo ruivo fino	Portugal 40	V12	White	Smooth	White	Red	*	Bearded	PRT	Portugal	Almodovar	Europe	11
389	0.0877255	0.102759	0.0854037	389	Watkins_401	Trigo Marquês	Portugal 54	V12	White	Smooth	White	Red	*	Bearded	PRT	Portugal	Alter do Châo	Europe	11
592	-0.0861887	-0.0335176	-0.0124796	592	Watkins_605	Karabash	Salonika 1	V15	Red	Smooth	Red	Red	*	Bearded	GRC	Greece	American farm school.	Europe	11
587	0.0635768	0.0376392	0.00635735	587	Watkins_600	Jeja reja	Valencia 18	V15	Red	Smooth	Red	Red	*	Bearded	ESP	Spain	Andilla	Europe	11
229	0.0244974	-0.0817944	0.00389336	229	Watkins_236	White Belitsa	Salonika 12	V11	White	Smooth	White	White	*	Bearded	GRC	Greece	Ano Nevoliany- Florina	Europe	11
373	0.0386911	-0.0968096	-0.0315156	373	Watkins_384	Vardarka Chervenaka	Salonika 10	V12	White	Smooth	White	Red	*	Bearded	GRC	Greece	Ano Nevoliany- Florina	Europe	11
390	0.019049	-0.0768669	-0.0213405	390	Watkins_402	Vardarka Chervenaka	Salonika 10	V12	White	Smooth	White	Red	*	Bearded	GRC	Greece	Ano Nevoliany- Florina	Europe	11
593	0.04192	-0.0913678	-0.00378377	593	Watkins_606	Vardarka Chervenaka	Salonika 10	V15	Red	Smooth	Red	Red	*	Bearded	GRC	Greece	Ano Nevoliany- Florina	Europe	11
666	0.0580762	-0.0736692	-0.0196515	666	Watkins_680	Grano locale	Italy 29	V16	Red	Smooth	*	Red	*	Bearded	ITA	Italy	Aquila	Europe	11
54	-0.0170249	-0.0268405	0.0604675	54	Watkins_056	Trigo Alaga	Salamanca 2	V2	White	Smooth	*	Red	*	Awnless 1	ESP	Spain	Arcediano- Salamanca	Europe	11
83	-0.0532124	-0.118305	0.0352573	83	Watkins_085	Marquis	Salamanca 3	V2	White	Smooth	*	Red	*	Awnless 1	ESP	Spain	Arcediano- Salamanca	Europe	11
127	0.0486458	0.00914897	0.0245088	127	Watkins_130	Marquis	Salamanca 3	V3	Red	Smooth	*	White	*	Awnless 1	ESP	Spain	Arcediano- Salamanca	Europe	11
391	-0.00479245	-0.022051	0.0087466	391	Watkins_403	Marquis	Salamanca 3	V12	White	Smooth	White	Red	*	Bearded	ESP	Spain	Arcediano- Salamanca	Europe	11
614	-0.0989688	-0.00455034	0.0280885	614	Watkins_627		Persia 45	V15	Red	Smooth	Red	Red	*	Bearded	IRN	Iran	Asadabad- SW Hamadan	Middle East	11
742	0.093283	0.0365491	-0.0993087	742	Watkins_758	Cologna veneto	Italy W8298	V12	White	Smooth	White	Red	*	Bearded	ITA	Italy	Asti	Europe	11
415	-0.210095	0.0343472	-0.0209025	415	Watkins_427	Desi	India 311	V12	White	Smooth	White	Red	*	Bearded	IND	India	Auraiya market- Etawah- United Provinces	Far East	11
416	-0.0766609	0.0601492	0.0296702	416	Watkins_428	Desi	India 312	V12	White	Smooth	White	Red	*	Bearded	IND	India	Auraiya market- Etawah- United Provinces	Far East	11
512	-0.00086527	-0.00304566	0.00925511	512	Watkins_524	Desi	India 310	V14	Red	Smooth	? Red	White	*	Bearded	IND	India	Auraiya market- Etawah- United Provinces	Far East	11
513	0.0798613	0.052231	-0.0511087	513	Watkins_525	Desi	India 311	V14	Red	Smooth	? Red	White	*	Bearded	IND	India	Auraiya market- Etawah- United Provinces	Far East	11
369	0.0513061	0.11605	0.0894164	369	Watkins_380	Sari Boghda	Persia 78	V12	White	Smooth	White	Red	*	Bearded	IRN	Iran	Azerbaijan province	Middle East	11
629	0.00607265	0.0388625	-0.0356449	629	Watkins_642	Pusa 12	India 255	V15	Red	Smooth	Red	Red	*	Bearded	IND	India	Babarpur- Farrukhabad- United Provinces	Far East	11
198	0.0399783	-0.152873	0.0501493	198	Watkins_205	Boojri	India 215	V6	White	Rough	*	Red	*	Awnless 1	IND	India	Balawah- Sibi- Baluchistan	Far East	11
125	0.0749133	-0.0386629	-0.0326277	125	Watkins_128	Phundi	India 218	V3	Red	Smooth	*	White	*	Awnless 1	IND	India	Baluchistan	Far East	11
294	-0.0369311	0.0409936	0.0539638	294	Watkins_302	Bayadié	Aleppo 32	V12	White	Smooth	White	Red	*	Bearded	SYA	Syria	Banks of Euphrates		11
364	-0.147601	0.0169942	-0.0133676	364	Watkins_375		Persia 58	V12	White	Smooth	White	Red	*	Bearded	IRN	Iran	Banks of Karun- Ahwaz	Middle East	11
4	-0.0108058	0.0345135	0.0441087	4	Watkins_004	Rustam Exp Farm 99	Iraq 34	V1	White	Smooth	*	White	*	Awnless 1	IRQ	Iraq	Baqubah	Middle East	11
143	0.0727823	0.0348659	0.068917	143	Watkins_147	Rustam Exp Farm 200	Iraq 42	V4	Red	Smooth	*	Red	*	Awnless 1	IRQ	Iraq	Baqubah	Middle East	11
660	0.052258	0.0777687	0.0117354	660	Watkins_674	Rustam Exp Farm 87	Iraq 29	V16	Red	Smooth	*	Red	*	Bearded	IRQ	Iraq	Baqubah	Middle East	11
408	0.0371782	-0.012191	-0.0435286	408	Watkins_420	Dhania	India 244	V11	White	Smooth	White	White	*	Bearded	IND	India	Barchhamai- Mainpuri- United Provinces	Far East	11
80	-0.0600157	-0.0442331	-0.0521486	80	Watkins_082	Red Tikoria	India 248	V2	White	Smooth	*	Red	*	Awnless 1	IND	India	Barri- Mainpuri- United Provinces	Far East	11
367	-0.0519699	0.00843925	0.017326	367	Watkins_378	Sarakh	Persia 67	V12	White	Smooth	White	Red	*	Bearded	IRN	Iran	Bazoar Kermanshah	Middle East	11
41	0.126751	0.0468956	-0.0750353	41	Watkins_043	Bartletta	Tunis 3	V2	White	Smooth	*	Red	*	Awnless 1	TUN	Tunisia	Béja	North Africa	11
481	0.0496627	0.0041768	0.0596198	481	Watkins_493	Sbei 292	Tunis 8	V13	White	Smooth	Black	Red	*	Bearded	TUN	Tunisia	Béja (El-Houffia)	North Africa	11
168	0.0788339	0.0615251	0.0496094	168	Watkins_174	Desi	India 288	V4	Red	Smooth	*	Red	*	Awnless 1	IND	India	Bharthna market- Etawah- United Provinces	Far East	11
159	0.0717501	-0.0636339	-0.0469973	159	Watkins_165	Ka	India 113	V4	Red	Smooth	*	Red	*	Awnless 1	IND	India	Bhutan	Far East	11
741	0.0636786	-0.035548	-0.0123552	741	Watkins_757		Italy W7344	V12	White	Smooth	White	Red	*	Bearded	ITA	Italy	Bologna	Europe	11
206	0.04484	-0.0941703	0.0555135	206	Watkins_213	Mahan	Morocco 16	V11	White	Smooth	White	White	*	Bearded	MAR	Morocco	Bouskoura- Casablanca	North Africa	11
603	0.090214	-0.0217674	-0.0308419	603	Watkins_616	Rustic winter	Croatia 19	V15	Red	Smooth	Red	Red	*	Bearded	YUG	Yugoslavia	Brestaca- Novska- Croatia	Europe	11
604	0.10341	0.0619844	-0.121204	604	Watkins_617	Rustic winter	Croatia 19	V15	Red	Smooth	Red	Red	*	Bearded	YUG	Yugoslavia	Brestaca- Novska- Croatia	Europe	11
343	0.0615187	-0.0819802	-0.0388407	343	Watkins_353		Sarajevo 10	V12	White	Smooth	White	Red	*	Bearded	YUG	Yugoslavia	Broko- Tuzla- Bosnia	Europe	11
342	-0.110365	-0.0346843	0.040883	342	Watkins_352		Sarajevo 8	V12	White	Smooth	White	Red	*	Bearded	YUG	Yugoslavia	Bugojno- Travnik- Bosnia	Europe	11
246	0.0848628	0.118765	0.10441	246	Watkins_253		Morocco 59	V12	White	Smooth	White	Red	*	Bearded	MAR	Morocco	Buhash-ash- Beni Ufrah- Rif	North Africa	11
345	0.0754536	0.0251716	0.0434186	345	Watkins_355		Dalmatia 5	V12	White	Smooth	White	Red	*	Bearded	YUG	Yugoslavia	Bukovica- Dalmatia	Europe	11
346	0.02509	-0.0302268	0.0368937	346	Watkins_356		Dalmatia 5	V12	White	Smooth	White	Red	*	Bearded	YUG	Yugoslavia	Bukovica- Dalmatia	Europe	11
596	0.056272	0.0202865	0.0580768	596	Watkins_609		Dalmatia 5	V15	Red	Smooth	Red	Red	*	Bearded	YUG	Yugoslavia	Bukovica- Dalmatia	Europe	11
230	-0.0412551	-0.0521115	0.0346351	230	Watkins_237		Persia 69	V11	White	Smooth	White	White	*	Bearded	IRN	Iran	Burujird	Middle East	11
271	0.0215269	-0.0157356	0.0300292	271	Watkins_278	Trigo Obispado	Seville 27	V12	White	Smooth	White	Red	*	Bearded	ESP	Spain	Cadiz	Europe	11
674	0.0827698	0.0955959	0.0922471	674	Watkins_689	Trigo Obispado	Seville 27	V12	White	Smooth	White	Red	*	Bearded	ESP	Spain	Cadiz	Europe	11
341	-0.00625573	-0.0928735	0.0606158	341	Watkins_351		Sarajevo 14	V12	White	Smooth	White	Red	*	Bearded	YUG	Yugoslavia	Cajetina- c.30km SW of Uzice- Bosnia	Europe	11
542	0.0351869	0.0537313	-0.0592851	542	Watkins_555	Trigo duros	Seville 20	V15	Red	Smooth	Red	Red	*	Bearded	ESP	Spain	Campiñas- Seville	Europe	11
670	0.102533	0.0958039	0.0481663	670	Watkins_685	Trigo duros	Seville 20	V18	Grey on red	Smooth	*	Red	*	Bearded	ESP	Spain	Campiñas- Seville	Europe	11
86	0.0135259	0.0597264	0.0579815	86	Watkins_088	Trigo preto rijo	Portugal 44	V2	White	Smooth	*	Red	*	Awnless 1	POL	Poland	Castro Verde	Europe	11
58	0.0938828	0.0385231	-0.0131522	58	Watkins_060	Trigo luanco rijo	Portugal 19	V2	White	Smooth	*	Red	*	Awnless 1	PRT	Portugal	Castro Verde	Europe	11
148	0.0357781	0.0688125	0.0556166	148	Watkins_153	Trigo luanco rijo	Portugal 19	V4	Red	Smooth	*	Red	*	Awnless 1	PRT	Portugal	Castro Verde	Europe	11
240	-0.104699	0.11266	0.0296447	240	Watkins_247	Dehak	India 323	V11	White	Smooth	White	White	*	Bearded	IND	India	Chachezai- Shorarud- Baluchistan	Far East	11
399	0.0924303	0.0680961	-0.149887	399	Watkins_411		India 231	V12	White	Smooth	White	Red	*	Bearded	IND	India	China Kowas- Sharigh- Baluchistan	Far East	11
406	-0.131586	-0.0760722	-0.0405358	406	Watkins_418		India 231	V12	White	Smooth	White	Red	*	Bearded	IND	India	China Kowas- Sharigh- Baluchistan	Far East	11
570	-0.2087	0.0618973	-0.0290146	570	Watkins_583		China 13	V15	Red	Smooth	Red	Red	*	Bearded	CHN	China	Chongteh (West of Tungting lake)	Far East	11
572	0.0141603	-0.0273332	-0.0510053	572	Watkins_585		China 13	V15	Red	Smooth	Red	Red	*	Bearded	CHN	China	Chongteh (West of Tungting lake)	Far East	11
573	0.0905891	0.0339323	-0.046854	573	Watkins_586		China 13	V15	Red	Smooth	Red	Red	*	Bearded	CHN	China	Chongteh (West of Tungting lake)	Far East	11
275	0.0544886	0.061509	0.0589499	275	Watkins_282	Asprotheri	Greece 24	V12	White	Smooth	White	Red	*	Bearded	GRC	Greece	Corfu Island	Europe	11
277	0.103064	0.0637166	-0.00281323	277	Watkins_284	Trigonostaro	Greece 28	V12	White	Smooth	White	Red	*	Bearded	GRC	Greece	Corfu Island	Europe	11
547	0.0852949	0.0854504	0.068811	547	Watkins_560	Asprotheri	Greece 24	V15	Red	Smooth	Red	Red	*	Bearded	GRC	Greece	Corfu Island	Europe	11
556	0.111306	0.0709081	-0.0387027	556	Watkins_569	Zulitsa	Greece 27	V15	Red	Smooth	Red	Red	*	Bearded	GRC	Greece	Corfu Island	Europe	11
812	0.0821567	0.068651	-0.0289977	812	Watkins_904	Trigo barbilla	Seville 5	V12	White	Smooth	White	Red	*	Bearded	ESP	Spain	Coria del Rio- 10km S of Seville	Europe	11
57	0.0142428	0.0624111	0.0584331	57	Watkins_059	Trigo mole da regiad	Portugal 39	V2	White	Smooth	*	Red	*	Awnless 1	PRT	Portugal	Coruche	Europe	11
149	0.063519	-0.130452	-0.0236123	149	Watkins_154	Trigo mole da regiad	Portugal 39	V4	Red	Smooth	*	Red	*	Awnless 1	PRT	Portugal	Coruche	Europe	11
279	0.0650786	0.0939198	0.051453	279	Watkins_286		Greece 2	V12	White	Smooth	White	Red	*	Bearded	GRC	Greece	Cyclades (received from Syra)	Europe	11
339	0.0216359	-0.0879647	0.0199473	339	Watkins_348		Varna 42	V12	White	Smooth	White	Red	*	Bearded	BGR	Bulgaria	Dere (? Derekoj- Shumen)	Europe	11
488	-0.115714	0.00334863	0.0190872	488	Watkins_500	Humairah, Rustam Exp Farm 595	Iraq 51	V14	Red	Smooth	? Red	White	*	Bearded	IRQ	Iraq	Diwaniyah	Middle East	11
351	0.0335194	-0.0963158	0.0353821	351	Watkins_361		Belgrade 11	V15	Red	Smooth	Red	Red	*	Bearded	YUG	Yugoslavia	Donja Banica	Europe	11
794	-0.153348	0.0614032	0.00759259	794	Watkins_813	Malo	India 133	V51	White	Smooth	*	Red	*	Awnless 2	IND	India	Drug- Musakhel- Loralai	Far East	11
627	0.0724247	0.0321977	-0.0274408	627	Watkins_640		Persia 131	V15	Red	Smooth	Red	Red	*	Bearded	IRN	Iran	Dunlatabad	Middle East	11
60	0.0620166	-0.0258099	-0.0120556	60	Watkins_062	Great wheat	Vizcaya 8	V2	White	Smooth	*	Red	*	Awnless 1	ESP	Spain	Durango- Vizcaya	Europe	11
68	0.111541	0.0124015	-0.0324412	68	Watkins_070	Great wheat	Vizcaya 8	V2	White	Smooth	*	Red	*	Awnless 1	ESP	Spain	Durango- Vizcaya	Europe	11
53	0.0402257	-0.0417518	0.0712764	53	Watkins_055		Seville 16	V2	White	Smooth	*	Red	*	Awnless 1	ESP	Spain	E side of "La Virgen de la Peña"- Huelva	Europe	11
140	0.0795976	0.0313378	0.0333535	140	Watkins_143		Seville 16	V4	Red	Smooth	*	Red	*	Awnless 1	ESP	Spain	E side of "La Virgen de la Peña"- Huelva	Europe	11
18	0.00165812	-0.139034	0.0672431	18	Watkins_019	Gangajali	India 193	V1	White	Smooth	*	White	*	Awnless 1	IND	India	East Bahraich- United Provinces	Far East	11
69	0.0322544	-0.154236	0.030183	69	Watkins_071	Constantin	Varna 7	V2	White	Smooth	*	Red	*	Awnless 1	BGR	Bulgaria	Elena	Europe	11
154	-0.121001	-0.00340524	-0.033366	154	Watkins_159	Constantin	Varna 7	V4	Red	Smooth	*	Red	*	Awnless 1	BGR	Bulgaria	Elena	Europe	11
12	0.0945008	-0.0157849	-0.0379529	12	Watkins_013	Bebrovo	Varna 6	V1	White	Smooth	*	White	*	Awnless 1	BGR	Bulgaria	Elena (German seed)	Europe	11
71	0.04147	-0.126426	0.027431	71	Watkins_073	Bebrovo	Varna 6	V2	White	Smooth	*	Red	*	Awnless 1	BGR	Bulgaria	Elena (German seed)	Europe	11
63	0.0679461	-0.00595793	-0.0593741	63	Watkins_065	Erria	Vizcaya 6	V2	White	Smooth	*	Red	*	Awnless 1	ESP	Spain	Elorrio- Vizcaya	Europe	11
56	0.0246868	0.0651904	0.060582	56	Watkins_058	Trigo Candeal	Portugal 26	V2	White	Smooth	*	Red	*	Awnless 1	PRT	Portugal	Elvas	Europe	11
497	0.123798	0.114662	-0.0398803	497	Watkins_509		Portugal 8	V14	Red	Smooth	? Red	White	*	Bearded	PRT	Portugal	Elvas	Europe	11
32	-0.155599	-0.0191137	0.0105555	32	Watkins_034	Desi	India 267	V1	White	Smooth	*	White	*	Awnless 1	IND	India	Etawah market- Etawah- United Provinces	Far East	11
699	-0.0726273	0.0234749	-0.0142568	699	Watkins_715	Desi	India 269	V51	White	Smooth	*	Red	*	Awnless 2	IND	India	Etawah market- Etawah- United Provinces	Far East	11
708	0.0459507	-0.0937287	-0.0262219	708	Watkins_724	Desi	India 265	V53	Red	Smooth	*	White	*	Awnless 2	IND	India	Etawah market- Etawah- United Provinces	Far East	11
410	-0.120461	0.0284998	-0.00810149	410	Watkins_422	Desi	India 272	V12	White	Smooth	White	Red	*	Bearded	IND	India	Etawah market- Etawah- United Provinces	Far East	11
412	-0.036247	-0.016672	-0.0065416	412	Watkins_424	Desi	India 263	V12	White	Smooth	White	Red	*	Bearded	IND	India	Etawah market- Etawah- United Provinces	Far East	11
414	-0.172727	0.0234075	-0.0122101	414	Watkins_426	Desi	India 270	V11	White	Smooth	White	White	*	Bearded	IND	India	Etawah market- Etawah- United Provinces	Far East	11
386	0.115172	0.0697087	-0.113441	386	Watkins_397	Trigo Ribeiro	Portugal 41	V12	White	Smooth	White	Red	*	Bearded	PRT	Portugal	Extremoz	Europe	11
747	-0.0781352	-0.0746939	0.0180864	747	Watkins_763	Lalmi Faizabad No2	Turkestan 5	V12	White	Smooth	White	Red	*	Bearded	IND	India	Faizabad- Turkestan	Far East	11
9	0.120681	0.0897075	0.0174925	9	Watkins_009	Trigo Precoce	Portugal 115	V1	White	Smooth	*	White	*	Awnless 1	PRT	Portugal	Ferreira do Alemtejo	Europe	11
223	0.12231	0.105306	-0.0234783	223	Watkins_230	Trigo Precoce	Portugal 115	V11	White	Smooth	White	White	*	Bearded	PRT	Portugal	Ferreira do Alemtejo	Europe	11
330	0.0623481	0.0387207	0.0442988	330	Watkins_339	Trigo Precoce	Portugal 115	V12	White	Smooth	White	Red	*	Bearded	PRT	Portugal	Ferreira do Alemtejo	Europe	11
378	0.0708068	0.124558	0.0639572	378	Watkins_389	Trigo Lobeiro	Portugal 38	V12	White	Smooth	White	Red	*	Bearded	PRT	Portugal	Ferriera do Alemtejo	Europe	11
580	0.0365666	0.0908955	-0.0318468	580	Watkins_593	Trigo Ideal	Portugal 74	V15	Red	Smooth	Red	Red	*	Bearded	PRT	Portugal	Franca de Xira	Europe	11
150	0.0227429	-0.0212051	0.000457352	150	Watkins_155	Trigo Marques on Pero Espuna	Portugal 105	V4	Red	Smooth	*	Red	*	Awnless 1	PRT	Portugal	Frontiera	Europe	11
578	-0.0125206	-0.0361663	0.04886	578	Watkins_591	Trigo Anafil	Portugal 61	V15	Red	Smooth	Red	Red	*	Bearded	PRT	Portugal	Frontiera	Europe	11
584	0.132114	0.0560937	-0.0942579	584	Watkins_597	Trigo Belini	Portugal 46	V15	Red	Smooth	Red	Red	*	Bearded	PRT	Portugal	Frontiera	Europe	11
281	0.0659152	0.00234764	0.0313414	281	Watkins_288	Galagado	Crete 10	V12	White	Smooth	White	Red	*	Bearded	CRT	Crete	Galagado- Akroteri- Canea	Europe	11
232	0.0406951	0.045788	0.0653087	232	Watkins_239	Barbilla	Salamanca 6	V11	White	Smooth	White	White	*	Bearded	ESP	Spain	Gallegos- Salamanca	Europe	11
693	-0.199209	0.0396681	-0.0269394	693	Watkins_708	Desi	India 158	V50	White	Smooth	*	White	*	Awnless 2	IND	India	Gangai- Sitapur- United Provinces	Far East	11
519	-0.0970701	0.072138	0.0204388	519	Watkins_532	Mahmoudi A.P.3.	Tunis 5	V15	Red	Smooth	Red	Red	*	Bearded	TUN	Tunisia	Gardimaou	North Africa	11
249	0.0545769	0.084007	0.00020331	249	Watkins_256	Native Biskri	Tunis 24	V12	White	Smooth	White	Red	*	Bearded	TUN	Tunisia	Garn Alfaya	North Africa	11
200	-0.133894	0.0383738	-0.00349556	200	Watkins_207	Autumn wheat	Persia 77	V7	Red	Rough	*	White	*	Awnless 1	IRN	Iran	Gesian- 30km SW of Urmia	Middle East	11
694	-0.111785	-0.00300572	-0.0344298	694	Watkins_710	C.	India 199	V51	White	Smooth	*	Red	*	Awnless 2	IND	India	Godi- United Provinces	Far East	11
385	0.0274827	-0.032548	-0.0689456	385	Watkins_396	Trigo Rietti	Portugal 77	V12	White	Smooth	White	Red	*	Bearded	PRT	Portugal	Golegã	Europe	11
234	-0.197633	0.0410508	-0.00970447	234	Watkins_241	Lalia	India 181	V11	White	Smooth	White	White	*	Bearded	IND	India	Gonda- United Provinces	Far East	11
397	-0.0618777	0.0774406	-0.0743986	397	Watkins_409	Setwa	India 182	V12	White	Smooth	White	Red	*	Bearded	IND	India	Gonda- United Provinces	Far East	11
85	-0.0523286	3.21112e-05	0.048324	85	Watkins_087	Pusa 4	India 170	V2	White	Smooth	*	Red	*	Awnless 1	IND	India	Gorakhpur Govt. Agril. Farm- United Provinces	Far East	11
122	-0.0445395	-0.080537	0.072384	122	Watkins_125	Federation	India 172	V3	Red	Smooth	*	White	*	Awnless 1	IND	India	Gorakhpur Govt. Agril. Farm- United Provinces	Far East	11
59	0.112161	0.0117148	-0.0311941	59	Watkins_061	Mocho Rojo	Vizcaya 16	V2	White	Smooth	*	Red	*	Awnless 1	ESP	Spain	Gordejuela- Vizcaya	Europe	11
334	0.102921	-0.0439993	-0.0707412	334	Watkins_343	Rampla	Vizcaya 17	V12	White	Smooth	White	Red	*	Bearded	ESP	Spain	Gordejuela- Vizcaya	Europe	11
111	0.0281607	-0.137379	0.0165601	111	Watkins_113	Trigo blancos	Seville 22	V3	Red	Smooth	*	White	*	Awnless 1	ESP	Spain	Granada zone	Europe	11
267	0.0732663	0.0974843	-0.0529638	267	Watkins_274	Trigo blancos	Seville 22	V12	White	Smooth	White	Red	*	Bearded	ESP	Spain	Granada zone	Europe	11
482	0.0723724	0.0904052	0.0620791	482	Watkins_494	Trigo blancos	Seville 22	V14	Red	Smooth	? Red	White	*	Bearded	ESP	Spain	Granada zone	Europe	11
218	0.105453	0.0768418	-0.0875116	218	Watkins_225		Canary 2	V11	White	Smooth	White	White	*	Bearded	CRY	Canary Islands	Grand Canary	Canary Islands	11
253	0.0846676	0.113325	0.114675	253	Watkins_260		Canary 2	V12	White	Smooth	White	Red	*	Bearded	CRY	Canary Islands	Grand Canary	Canary Islands	11
254	0.0373902	0.101473	0.110976	254	Watkins_261		Canary 1	V12	White	Smooth	White	Red	*	Bearded	CRY	Canary Islands	Grand Canary	Canary Islands	11
255	0.035103	0.101406	0.1099	255	Watkins_262		Canary 2	V12	White	Smooth	White	Red	*	Bearded	CRY	Canary Islands	Grand Canary	Canary Islands	11
256	0.0376889	0.0833584	0.0773271	256	Watkins_263		Canary 2	V12	White	Smooth	White	Red	*	Bearded	CRY	Canary Islands	Grand Canary	Canary Islands	11
540	0.104327	0.0820718	-0.046659	540	Watkins_553		Canary 1	V15	Red	Smooth	Red	Red	*	Bearded	CRY	Canary Islands	Grand Canary	Canary Islands	11
42	0.104181	0.0614451	-0.0499835	42	Watkins_044		Morocco 55	V2	White	Smooth	*	Red	*	Awnless 1	MAR	Morocco	Granja Agricola- Quebdana- Melilla	North Africa	11
139	0.0525929	-0.0401254	-0.00174471	139	Watkins_142	Recio	Morocco 56	V3	Red	Smooth	*	White	*	Awnless 1	MAR	Morocco	Granja Agricola- Quebdana- Melilla	North Africa	11
521	-0.00810915	0.0725641	0.0582315	521	Watkins_534		Morocco 55	V15	Red	Smooth	Red	Red	*	Bearded	MAR	Morocco	Granja Agricola- Quebdana- Melilla	North Africa	11
501	-0.213285	0.0303345	-0.0133494	501	Watkins_513		Persia 39	V14	Red	Smooth	? Red	White	*	Bearded	IRN	Iran	Hajjilu- N Hamadan	Middle East	11
612	-0.209952	0.0301952	-0.022632	612	Watkins_625		Persia 39	V15	Red	Smooth	Red	Red	*	Bearded	IRN	Iran	Hajjilu- N Hamadan	Middle East	11
559	0.0310178	-0.0202486	0.0465487	559	Watkins_572		Damascus 12	V15	Red	Smooth	Red	Red	*	Bearded	SYA	Syria	Hama		11
566	-0.0868877	0.0566532	-0.105354	566	Watkins_579	Vassfe	Persia 13	V18	Grey on red	Smooth	*	Red	*	Bearded	IRN	Iran	Hamadan	Middle East	11
804	0.0641149	-0.0969829	-0.0305404	804	Watkins_823		Chinese-7 China 2	V2	White	Smooth	*	Red	*	Awnless 1	CHN	China	Hankow	Far East	11
313	0.0109884	0.0857804	-0.106482	313	Watkins_322		China 15	V12	White	Smooth	White	Red	*	Bearded	CHN	China	Hankow	Far East	11
508	-0.0203061	0.0244975	-0.0333318	508	Watkins_520		India 156	V14	Red	Smooth	? Red	White	*	Bearded	IND	India	Hardoi market- United Provinces	Far East	11
394	-0.177765	0.0652153	-0.0442665	394	Watkins_406	Desi	India 144	V12	White	Smooth	White	Red	*	Bearded	IND	India	Hasanganj- Unnao- United Provinces	Far East	11
616	-0.0953264	-0.00713936	0.0319455	616	Watkins_629	Qizilqin Boghda	Persia 79	V15	Red	Smooth	Red	Red	*	Bearded	IRN	Iran	Hashdarud- Azerbaijan province	Middle East	11
618	-0.126094	-0.0064828	0.0226744	618	Watkins_631	Qizilqin Boghda	Persia 79	V15	Red	Smooth	Red	Red	*	Bearded	IRN	Iran	Hashdarud- Azerbaijan province	Middle East	11
664	-0.224884	0.0282371	-0.0314153	664	Watkins_678		Persia 24	V16	Red	Smooth	*	Red	*	Bearded	IRN	Iran	Hashtjerd- nr Kazvin	Middle East	11
665	0.0277775	-0.0249015	-0.0393761	665	Watkins_679		Persia 24	V16	Red	Smooth	*	Red	*	Bearded	IRN	Iran	Hashtjerd- nr Kazvin	Middle East	11
803	-0.0111501	-0.00767104	0.0761674	803	Watkins_822		Chinese-6 China 11	V2	White	Smooth	*	Red	*	Awnless 1	CHN	China	Heilung Chiang	Far East	11
162	-0.0744014	-0.0253217	-0.0525465	162	Watkins_168		China 35	V4	Red	Smooth	*	Red	*	Awnless 1	CHN	China	Hills nr. Chungking- Sichuan	Far East	11
163	0.0529259	-0.0669058	0.0406554	163	Watkins_169		China 36	V4	Red	Smooth	*	Red	*	Awnless 1	CHN	China	Hills nr. Chungking- Sichuan	Far East	11
753	-0.107693	0.0685701	-0.0401151	753	Watkins_769	Mahon	Algeria 18	V14	Red	Smooth	? Red	White	*	Bearded	DZA	Algeria	Hindi- Mahon	North Africa	11
20	0.000952078	-0.139065	0.0645394	20	Watkins_021	Boojri	India 210	V1	White	Smooth	*	White	*	Awnless 1	IND	India	Hostan- Sibi- Baluchistan	Far East	11
147	0.118467	0.0793344	-0.0562984	147	Watkins_152	Trigo Brancal	Portugal 59	V4	Red	Smooth	*	Red	*	Awnless 1	PRT	Portugal	Indonha a Nova	Europe	11
194	0.106537	0.00857953	-0.0560428	194	Watkins_201	Galberie	Vizcaya 4	V6	White	Rough	*	Red	*	Awnless 1	ESP	Spain	Ispaster- Vizcaya	Europe	11
509	-0.0745629	0.00283451	0.000595591	509	Watkins_521	Dandi	India 177	V14	Red	Smooth	? Red	White	*	Bearded	IND	India	Istafabad- Basti- United Provinces	Far East	11
90	-0.0604972	-0.0146014	0.00537151	90	Watkins_092	Desi	India 278	V2	White	Smooth	*	Red	*	Awnless 1	IND	India	Jaswantnagar market- Etawa- United Provinces	Far East	11
511	0.0319224	-0.0240971	0.0550661	511	Watkins_523	Desi	India 273	V14	Red	Smooth	? Red	White	*	Bearded	IND	India	Jaswantnagar market- Etawah- United Provinces	Far East	11
633	-0.0797276	-0.0138479	-0.00485628	633	Watkins_646	Desi	India 281	V15	Red	Smooth	Red	Red	*	Bearded	IND	India	Jaswantnagar market- Etawah- United Provinces	Far East	11
235	-0.211207	0.0356157	-0.0249758	235	Watkins_242	White Murga	India 246	V11	White	Smooth	White	White	*	Bearded	IND	India	Jhapora- Mainpuri- United Provinces	Far East	11
713	-0.0932367	0.0814881	0.0539214	713	Watkins_729	Gandum-i-Jiruft	Persia 114	V58	Red	Rough	*	Red	*	Awnless 2	IRN	Iran	Jiruft & Roodbar- Kerman	Middle East	11
283	0.0838618	0.078791	0.0557667	283	Watkins_290		Crete 13	V12	White	Smooth	White	Red	*	Bearded	CRT	Crete	Kaina- Apokoronna- Canea	Europe	11
278	-0.218354	0.059931	-0.0378996	278	Watkins_285		Greece 22	V12	White	Smooth	White	Red	*	Bearded	GRC	Greece	Kalvarita district- Peloponese	Europe	11
554	0.0909646	0.101125	0.0269203	554	Watkins_567		Greece 21	V15	Red	Smooth	Red	Red	*	Bearded	GRC	Greece	Kalvarita district- Peloponese	Europe	11
675	0.0610816	0.0927391	0.0896251	675	Watkins_690		Greece 21	V12	White	Smooth	White	Red	*	Bearded	GRC	Greece	Kalvarita district- Peloponese	Europe	11
676	0.0669719	0.102062	0.08969	676	Watkins_691		Greece 21	V12	White	Smooth	White	Red	*	Bearded	GRC	Greece	Kalvarita district- Peloponese	Europe	11
173	0.0585358	0.00847517	0.0406382	173	Watkins_179	Deve	Greece 5	V4	Red	Smooth	*	Red	*	Awnless 1	GRC	Greece	Karditza & Trikkala districts of Thessalia	Europe	11
274	0.0606074	0.034017	0.0807187	274	Watkins_281	Deve	Greece 5	V12	White	Smooth	White	Red	*	Bearded	GRC	Greece	Karditza & Trikkala districts of Thessalia	Europe	11
89	0.0596549	-0.0996726	-0.0154938	89	Watkins_091	Rodi Garamseli	India 320	V2	White	Smooth	*	Red	*	Awnless 1	IND	India	Karez Sargesha- Dalbandin- Baluchistan	Far East	11
502	-0.0308973	0.0976058	0.0733764	502	Watkins_514		Persia 57	V14	Red	Smooth	? Red	White	*	Bearded	IRN	Iran	Karun valley- Ahwaz	Middle East	11
687	-0.189746	0.0470516	-0.0138742	687	Watkins_702	Gandum-i-Kal-i-qirmiz	Persia 110	V43	Red	Smooth	*	Red	*	Half-awned	IRN	Iran	Kerman	Middle East	11
393	-0.0142722	0.00430608	-0.0317719	393	Watkins_405	Safid	Persia 123	V12	White	Smooth	White	Red	*	Bearded	IRN	Iran	Kermanshah	Middle East	11
503	-0.0274528	-0.0519974	0.0271011	503	Watkins_515	Zardak-i-Harrami	Persia 125	V14	Red	Smooth	? Red	White	*	Bearded	IRN	Iran	Kermanshah	Middle East	11
216	0.0112043	0.0578535	0.0643818	216	Watkins_223	Shan wheat	Burma 1	V11	White	Smooth	White	White	*	Bearded	BUR	Burma	Ketku- E Jawnghwe State	Far East	11
400	0.0425517	-0.0292381	-0.0929028	400	Watkins_412	Desi White	India 239	V11	White	Smooth	White	White	*	Bearded	IND	India	Khaga- Fatehpore- United Provinces	Far East	11
504	-0.0711496	-0.00844624	0.0259504	504	Watkins_516	Desi White	India 239	V14	Red	Smooth	? Red	White	*	Bearded	IND	India	Khaga- Fatehpore- United Provinces	Far East	11
493	-0.184057	0.0329105	-0.0205996	493	Watkins_505		Persia 18	V14	Red	Smooth	? Red	White	*	Bearded	IRN	Iran	Kharaghan- 90 miles S of Tehran	Middle East	11
303	0.0842196	0.0526024	-0.133958	303	Watkins_312		Persia 20	V12	White	Smooth	White	Red	*	Bearded	IRN	Iran	Khomein Kamareh- 45 miles W of Sultanabad	Middle East	11
613	-0.212921	0.0324526	-0.0244721	613	Watkins_626	Ab Mahi	Persia 56	V15	Red	Smooth	Red	Red	*	Bearded	IRN	Iran	Khorasan	Middle East	11
617	-0.043113	0.0318495	-0.0498352	617	Watkins_630	Ab Mahi	Persia 56	V15	Red	Smooth	Red	Red	*	Bearded	IRN	Iran	Khorasan	Middle East	11
362	0.107099	0.0673795	-0.141717	362	Watkins_373	Kerbelai Ali Khani	Persia 53	V12	White	Smooth	White	Red	*	Bearded	IRN	Iran	Khorasan- especially Tabadakhan district- Meshed- Khorasan	Middle East	11
409	-0.203346	0.0271056	-0.0210418	409	Watkins_421		India 225	V12	White	Smooth	White	Red	*	Bearded	IND	India	Khost- Sharign- Baluchistan	Far East	11
19	0.00053541	-0.14016	0.0641531	19	Watkins_020	Thori	India 223	V1	White	Smooth	*	White	*	Awnless 1	IND	India	Khudadad- Nasirabad- Baluchistan	Far East	11
161	0.0402537	-0.0539003	0.0290671	161	Watkins_167	Thori	India 223	V4	Red	Smooth	*	Red	*	Awnless 1	IND	India	Khudadad- Nasirabad- Baluchistan	Far East	11
696	-0.0597716	0.0620704	-0.073886	696	Watkins_712	Thori	India 223	V51	White	Smooth	*	Red	*	Awnless 2	IND	India	Khudadad- Nasirabad- Baluchistan	Far East	11
417	-0.132189	0.0265473	0.0152939	417	Watkins_429	Soor Ghanum	India 328	V12	White	Smooth	White	Red	*	Bearded	IND	India	Kibzai- Lower Zhob- Baluchistan	Far East	11
289	0.0416364	0.0558793	0.0577451	289	Watkins_296		Smyrna 17	V12	White	Smooth	White	Red	*	Bearded	TUR	Turkey	Kirk Agach- 50 miles NE of Izmir	Middle East	11
292	-0.0313094	0.0499978	0.0456587	292	Watkins_300		Smyrna 17	V12	White	Smooth	White	Red	*	Bearded	TUR	Turkey	Kirk Agach- 50 miles NE of Izmir	Middle East	11
624	0.0567622	-0.172527	-0.0213259	624	Watkins_637		Smyrna 17	V15	Red	Smooth	Red	Red	*	Bearded	TUR	Turkey	Kirk Agach- 50 miles NE of Izmir	Middle East	11
237	0.0274705	0.0692954	-0.108376	237	Watkins_244	Desi White	India 232	V11	White	Smooth	White	White	*	Bearded	IND	India	Kishunpore- Fatehpore- United Provinces	Far East	11
337	-0.00913884	-0.114936	0.0326077	337	Watkins_346		Varna 14	V12	White	Smooth	White	Red	*	Bearded	BGR	Bulgaria	Konstandenez	Europe	11
610	0.018133	-0.122528	-0.00946737	610	Watkins_623		Varna 14	V15	Red	Smooth	Red	Red	*	Bearded	BGR	Bulgaria	Konstandenez	Europe	11
287	0.0834719	0.082118	0.0593817	287	Watkins_294		Smyrna 11	V12	White	Smooth	White	Red	*	Bearded	TUR	Turkey	Koyoun Dere- Menemen- 15 miles N of Izmir	Middle East	11
70	0.0455358	-0.137996	0.0327055	70	Watkins_072	Rustic winter	Croatia 18	V2	White	Smooth	*	Red	*	Awnless 1	YUG	Yugoslavia	Kozarice- Novska- Croatia	Europe	11
336	-0.00735904	-0.113616	0.0314981	336	Watkins_345		Varna 39	V12	White	Smooth	White	Red	*	Bearded	BGR	Bulgaria	Kozelovo (Roustchouk)	Europe	11
355	0.0105549	-0.0858362	0.0394782	355	Watkins_365		Belgrade 5	V12	White	Smooth	White	Red	*	Bearded	YUG	Yugoslavia	Kriva Palanka	Europe	11
361	0.0453544	-0.141198	-0.0130042	361	Watkins_371	Winter No. 6	Croatia 16	V12	White	Smooth	White	Red	*	Bearded	YUG	Yugoslavia	Krizevci- Croatia	Europe	11
599	0.112169	0.0552778	-0.158531	599	Watkins_612	Winter No.10	Croatia 17	V15	Red	Smooth	Red	Red	*	Bearded	YUG	Yugoslavia	Krizevci- Croatia	Europe	11
124	-0.0472471	-0.0752129	-0.0373822	124	Watkins_127	Thori (beardless)	India 212	V3	Red	Smooth	*	White	*	Awnless 1	IND	India	Kurk- Sibi- Baluchistan	Far East	11
113	0.051406	0.0476608	0.0231976	113	Watkins_116		Seville 15	V3	Red	Smooth	*	White	*	Awnless 1	ESP	Spain	La Linea district- Seville	Europe	11
714	-0.00346642	0.116961	0.0249867	714	Watkins_730	Rodi Garamseli	India 318	V58	Red	Rough	*	Red	*	Awnless 2	IND	India	Laghab- Dalbandin- Baluchistan	Far East	11
698	-0.175174	0.0414509	0.00173938	698	Watkins_714	Sufed Panjabi	India 316	V51	White	Smooth	*	Red	*	Awnless 2	IND	India	Lagoden- Dalbandin- Baluchistan	Far East	11
700	-0.0344602	-0.0153937	-0.0397385	700	Watkins_716	Sufed Panjabi	India 316	V51	White	Smooth	*	Red	*	Awnless 2	IND	India	Lagoden- Dalbandin- Baluchistan	Far East	11
44	0.0386183	-0.036667	0.0342693	44	Watkins_046		Crete 6	V2	White	Smooth	*	Red	*	Awnless 1	CRT	Crete	Lakkous- Cydonia- Canea	Europe	11
662	0.04509	-0.0238884	0.0667822	662	Watkins_676	Souri	Tunis 23	V16	Red	Smooth	*	Red	*	Bearded	TUN	Tunisia	Le Dyr du Kef	North Africa	11
43	0.105185	0.0618701	-0.0491333	43	Watkins_045	Douchani	Beyrout 3	V2	White	Smooth	*	Red	*	Awnless 1	SYR	Syria	Lebanon- Bekaa- Baalbek- Damascus	Middle East	11
574	0.0633309	0.0871955	0.069817	574	Watkins_587		China 16	V15	Red	Smooth	Red	Red	*	Bearded	CHN	China	Lingsiag- Sinti	Far East	11
575	-0.107153	0.0605785	0.0143101	575	Watkins_588		China 16	V15	Red	Smooth	Red	Red	*	Bearded	CHN	China	Lingsiag- Sinti	Far East	11
307	-0.189427	0.017184	-0.0342103	307	Watkins_316		China 16	V12	White	Smooth	White	Red	*	Bearded	CHN	China	Linsiang- Sinti	Far East	11
222	0.114304	0.0614349	-0.129954	222	Watkins_229	Trigo Tremês	Portugal 106	V11	White	Smooth	White	White	*	Bearded	PRT	Portugal	Loulé	Europe	11
581	0.0776368	0.112306	0.101128	581	Watkins_594	Trigo Durasio branco	Portugal 35	V15	Red	Smooth	Red	Red	*	Bearded	PRT	Portugal	Mafra	Europe	11
792	-0.130952	-0.000250722	-0.00651771	792	Watkins_811		Algeria W7558	V46	White	Rough	*	Red	*	Half-awned	TUN	Tunisia	Maison Carree	North Africa	11
654	-0.184676	0.0219361	-0.0204153	654	Watkins_668		Belgrade 9	C15	Red	Smooth	Red	Red	*	Bearded	YUG	Yugoslavia	Marena	Europe	11
192	-0.217387	0.0570202	-0.0113581	192	Watkins_199	Boojri (bearded)	India 213	V5	White	Rough	*	White	*	Awnless 1	IND	India	Margnzani- Sibi- Baluchistan	Far East	11
201	-0.130182	0.039417	0.000744083	201	Watkins_208	Boojri (bearded)	India 213	V7	Red	Rough	*	White	*	Awnless 1	IND	India	Margnzani- Sibi- Baluchistan	Far East	11
151	0.06585	-0.133113	-0.0253998	151	Watkins_156	Native winter	Croatia 3	V4	Red	Smooth	*	Red	*	Awnless 1	YUG	Yugoslavia	Martijanec- Varazdin- Croatia	Europe	11
595	0.0518537	-0.120822	0.0243829	595	Watkins_608	Native winter	Croatia 3	V15	Red	Smooth	Red	Red	*	Bearded	YUG	Yugoslavia	Martijanec- Varazdin- Croatia	Europe	11
682	-0.0871263	0.0390271	-0.0800423	682	Watkins_697	Desi	India 191	V41	White	Smooth	*	Red	*	Half-awned	IND	India	Matera Kalan- United Provinces	Far East	11
1	0.0526113	0.0721505	0.056118	1	Watkins_001		Morocco 30	V1	White	Smooth	*	White	*	Awnless 1	MAR	Morocco	Mazagan district	North Africa	11
109	0.122554	0.0370961	-0.0877233	109	Watkins_111		Morocco 33	V3	Red	Smooth	*	White	*	Awnless 1	MAR	Morocco	Mazagan district	North Africa	11
671	0.044821	0.0536333	0.072023	671	Watkins_686		Morocco 28	V3	Red	Smooth	*	White	*	Awnless 1	MAR	Morocco	Mazagan district	North Africa	11
207	0.0810216	0.138006	0.114828	207	Watkins_214		Morocco 35	V11	White	Smooth	White	White	*	Bearded	MAR	Morocco	Mazagan district	North Africa	11
484	0.0793814	0.132954	0.114161	484	Watkins_496		Morocco 30	V14	Red	Smooth	? Red	White	*	Bearded	MAR	Morocco	Mazagan district	North Africa	11
520	0.0315542	-0.050063	0.0387167	520	Watkins_533		Morocco 39	V15	Red	Smooth	Red	Red	*	Bearded	MAR	Morocco	Mazagan district	North Africa	11
248	0.0851022	0.0868686	0.0132258	248	Watkins_255	Louri	Tunis 27	V12	White	Smooth	White	Red	*	Bearded	TUN	Tunisia	Medjez-el-Bab	North Africa	11
483	0.08143	0.133731	0.113876	483	Watkins_495		Morocco 46	V14	Red	Smooth	? Red	White	*	Bearded	MAR	Morocco	Mehannesh valley- Tetuan	North Africa	11
231	-0.0961112	-0.0265354	-0.00331922	231	Watkins_238		Persia 44	V11	White	Smooth	White	White	*	Bearded	IRN	Iran	Mehraban- N Hamadan	Middle East	11
402	-0.00579088	-0.0893184	-0.0136945	402	Watkins_414		India 117	V12	White	Smooth	White	Red	*	Bearded	IND	India	Mekhtar- Bori- Loralai	Far East	11
577	0.0790265	-0.0149728	-0.00388505	577	Watkins_590	Trigo luanca Bonito	Portugal 18	V15	Red	Smooth	Red	Red	*	Bearded	PRT	Portugal	Mertola	Europe	11
585	0.121163	0.105565	-0.0471829	585	Watkins_598	Trigo Ideal	Portugal 34	V15	Red	Smooth	Red	Red	*	Bearded	PRT	Portugal	Mertola	Europe	11
615	-0.0399692	-0.0248898	-0.023439	615	Watkins_628	Khal Kirmiz	Persia 55	V15	Red	Smooth	Red	Red	*	Bearded	IRN	Iran	Meshed- Khorasan	Middle East	11
619	-0.225961	0.0352388	-0.0292632	619	Watkins_632	Khusheh Safid	Persia 52	V15	Red	Smooth	Red	Red	*	Bearded	IRN	Iran	Meshed- Khorasan	Middle East	11
686	-0.221828	0.048838	-0.0316264	686	Watkins_701	Sukh Das	Persia 51	V43	Red	Smooth	*	Red	*	Half-awned	IRN	Iran	Meshed- Khorasan	Middle East	11
376	0.0493767	0.031862	0.0925999	376	Watkins_387		Mahon 5	V1	White	Smooth	*	White	*	Awnless 1	ESP	Spain	Minorca- southern part of Mahon	Europe	11
8	0.0996473	0.130525	0.0801081	8	Watkins_008	Trigo Temporao de Coruche	Portugal 94	V1	White	Smooth	*	White	*	Awnless 1	PRT	Portugal	Monforte	Europe	11
297	0.00554196	0.0368117	0.0374513	297	Watkins_306	Kandhari, Rustam Exp Farm 859	Iraq 55	V12	White	Smooth	White	Red	*	Bearded	IRQ	Iraq	Mosul	Middle East	11
489	-0.216432	0.0300424	-0.0108694	489	Watkins_501	Kandhari, Rustam Exp Farm 860	Iraq 56	V15	Red	Smooth	Red	Red	*	Bearded	IRQ	Iraq	Mosul	Middle East	11
138	0.0899474	0.0509614	0.0345278	138	Watkins_141		China 15	V4	Red	Smooth	*	Red	*	Awnless 1	CHN	China	Mukden	Far East	11
310	-0.137591	-0.0103437	-0.0148358	310	Watkins_319		China 15	V12	White	Smooth	White	Red	*	Bearded	CHN	China	Mukden	Far East	11
655	0.0506597	-0.128114	-0.0186156	655	Watkins_669	Small wheat	China 12	V15	Red	Smooth	Red	Red	*	Bearded	CHN	China	Mukden	Far East	11
420	-0.0698932	0.0464118	0.0361761	420	Watkins_432	Soor Ghanum	India 346	V12	White	Smooth	White	Red	*	Bearded	IND	India	Musafirpur- Upper Zhob- Baluchistan	Far East	11
421	-0.198807	0.0243111	-0.0201435	421	Watkins_433	Soor Ghanum	India 344	V12	White	Smooth	White	Red	*	Bearded	IND	India	Musafirpur- Upper Zhob- Baluchistan	Far East	11
514	0.00597268	0.0397605	-0.0637144	514	Watkins_526	Soor Ghanum	India 344	V14	Red	Smooth	? Red	White	*	Bearded	IND	India	Musafirpur- Upper Zhob- Baluchistan	Far East	11
236	-0.0736186	0.0712862	0.050535	236	Watkins_243	White Tikoria	India 247	V11	White	Smooth	White	White	*	Bearded	IND	India	Nagla Parroli- Mainpuri- United Provinces	Far East	11
112	0.0720195	0.0711122	0.0546529	112	Watkins_115		Dalmatia 4	V3	Red	Smooth	*	White	*	Awnless 1	YUG	Yugoslavia	Napolica- Dalmatia	Europe	11
348	0.0590201	-0.0370033	-0.0479011	348	Watkins_358		Dalmatia 4	V12	White	Smooth	White	Red	*	Bearded	YUG	Yugoslavia	Napolica- Dalmatia	Europe	11
349	0.0266345	-0.0281307	0.0390296	349	Watkins_359		Dalmatia 4	V12	White	Smooth	White	Red	*	Bearded	YUG	Yugoslavia	Napolica- Dalmatia	Europe	11
728	-0.0804455	-0.000461617	-0.0233779	728	Watkins_744	Lalmi	Turkestan 2	V11	White	Smooth	White	White	*	Bearded	IND	India	Narin Khanabad- Turkestan	Far East	11
748	0.0314481	-0.0906213	0.0165291	748	Watkins_764	Abi	Turkestan 1	V12	White	Smooth	White	Red	*	Bearded	IND	India	Narin Khanabad- Turkestan	Far East	11
752	-0.15942	0.0293245	0.00197234	752	Watkins_768	Abi	Turkestan 1	V14	Red	Smooth	? Red	White	*	Bearded	IND	India	Narin Khanabad- Turkestan	Far East	11
565	0.0206417	0.0739701	-0.0672764	565	Watkins_578		Persia 15	V15	Red	Smooth	Red	Red	*	Bearded	IRN	Iran	Nasseri- Khusistan	Middle East	11
568	0.103625	0.0578275	-0.108753	568	Watkins_581		Persia 15	V15	Red	Smooth	Red	Red	*	Bearded	IRN	Iran	Nasseri- Khusistan	Middle East	11
45	0.104971	-0.00468727	-0.0641124	45	Watkins_047	Pelado de espiga larga	Navarre 59	V2	White	Smooth	*	Red	*	Awnless 1	ESP	Spain	Navarre	Europe	11
46	0.106514	-0.00510564	-0.0627371	46	Watkins_048	Gironde de Larrion	Navarre 47	V2	White	Smooth	*	Red	*	Awnless 1	ESP	Spain	Navarre	Europe	11
47	0.106547	-0.00538055	-0.0622958	47	Watkins_049	Pelado de Estella	Navarre 55	V2	White	Smooth	*	Red	*	Awnless 1	ESP	Spain	Navarre	Europe	11
48	0.104301	-0.00217946	-0.00923703	48	Watkins_050	Buen labrador	Navarre 53	V2	White	Smooth	*	Red	*	Awnless 1	ESP	Spain	Navarre	Europe	11
49	0.0656746	0.038851	0.0484207	49	Watkins_051	Pelado grano cilindrico	Navarre 58	V2	White	Smooth	*	Red	*	Awnless 1	ESP	Spain	Navarre	Europe	11
50	0.120028	-0.0183315	-0.0172715	50	Watkins_052	Aurora	Navarre 56	V2	White	Smooth	*	Red	*	Awnless 1	ESP	Spain	Navarre	Europe	11
61	0.0320211	-0.143398	0.0322223	61	Watkins_063	Manitoba	Navarre 71	V2	White	Smooth	*	Red	*	Awnless 1	ESP	Spain	Navarre	Europe	11
65	0.070755	0.0110099	-0.050363	65	Watkins_067	Toseta de Oronz	Navarre 67	V4	Red	Smooth	*	Red	*	Awnless 1	ESP	Spain	Navarre	Europe	11
67	0.101038	0.0154784	-0.0304185	67	Watkins_069	Palado sensible a sequia	Navarre 61	V2	White	Smooth	*	Red	*	Awnless 1	ESP	Spain	Navarre	Europe	11
141	0.0919129	-0.00625328	-0.0256783	141	Watkins_144	Buen labrador	Navarre 53	V4	Red	Smooth	*	Red	*	Awnless 1	ESP	Spain	Navarre	Europe	11
142	0.0819552	0.0378094	0.0130121	142	Watkins_146	Aurora	Navarre 56	V4	Red	Smooth	*	Red	*	Awnless 1	ESP	Spain	Navarre	Europe	11
155	0.0898448	-0.0281779	-0.0723092	155	Watkins_160	Mocho de Burgos	Navarre 64	V4	Red	Smooth	*	Red	*	Awnless 1	ESP	Spain	Navarre	Europe	11
156	0.0860912	-0.0644867	-0.0189372	156	Watkins_161	Rico de Ituren	Navarre 63	V4	Red	Smooth	*	Red	*	Awnless 1	ESP	Spain	Navarre	Europe	11
195	0.106555	0.00850759	-0.0562104	195	Watkins_202	Manitoba velloso	Navarre 72	V6	White	Rough	*	Red	*	Awnless 1	ESP	Spain	Navarre	Europe	11
259	0.117033	0.0631279	-0.15124	259	Watkins_266	Baztanes compacto	Navarre 45	V12	White	Smooth	White	Red	*	Bearded	ESP	Spain	Navarre	Europe	11
260	0.0884344	0.0595577	-0.129863	260	Watkins_267	Rieti navarro, grano lango	Navarre 34	V12	White	Smooth	White	Red	*	Bearded	ESP	Spain	Navarre	Europe	11
261	0.0875161	0.0595847	-0.129065	261	Watkins_268	Catalan de tallo corto	Navarre 6	V12	White	Smooth	White	Red	*	Bearded	ESP	Spain	Navarre	Europe	11
262	0.11857	0.0670904	-0.145421	262	Watkins_269	Rieti navarro frondoso	Navarre 41	V12	White	Smooth	White	Red	*	Bearded	ESP	Spain	Navarre	Europe	11
263	0.109209	0.0791821	-0.0926918	263	Watkins_270	Catalan royo compacto	Navarre 14	V12	White	Smooth	White	Red	*	Bearded	ESP	Spain	Navarre	Europe	11
264	0.106281	0.0508914	-0.0963862	264	Watkins_271	Hembrilla alto, feurta	Navarre 26	V12	White	Smooth	White	Red	*	Bearded	ESP	Spain	Navarre	Europe	11
265	0.11228	0.0636718	-0.0240202	265	Watkins_272	Royo de dificil desgrane	Navarre 31	V12	White	Smooth	White	Red	*	Bearded	ESP	Spain	Navarre	Europe	11
268	0.0679335	0.046434	-0.049128	268	Watkins_275	Carpino alto, precoz	Navarre 10	V12	White	Smooth	White	Red	*	Bearded	ESP	Spain	Navarre	Europe	11
269	0.11173	0.0635895	-0.0229872	269	Watkins_276	Carpino Royo de Eslava	Navarre 12	V12	White	Smooth	White	Red	*	Bearded	ESP	Spain	Navarre	Europe	11
272	0.0467795	-0.0564142	0.0301716	272	Watkins_279	Hembrilla de la tierra	Navarre 19	V12	White	Smooth	White	Red	*	Bearded	ESP	Spain	Navarre	Europe	11
331	0.111466	0.0641616	-0.0240639	331	Watkins_340	Manitoba	Navarre 71	V15	Red	Smooth	Red	Red	*	Bearded	ESP	Spain	Navarre	Europe	11
333	0.0485998	-0.0216965	-0.0400366	333	Watkins_342	Hembrilla de Isamba	Navarre 23	V12	White	Smooth	White	Red	*	Bearded	ESP	Spain	Navarre	Europe	11
480	0.0660885	-0.0517716	-0.0315353	480	Watkins_492	Aduna	Navarre 43	V13	White	Smooth	Black	Red	*	Bearded	ESP	Spain	Navarre	Europe	11
518	0.114869	0.0420991	0.00205505	518	Watkins_531	Aurora	Navarre 56	V14	Red	Smooth	? Red	White	*	Bearded	ESP	Spain	Navarre	Europe	11
526	0.131432	0.0867273	-0.0812989	526	Watkins_539	Carpino alto frondoso	Navarre 11	V15	Red	Smooth	Red	Red	*	Bearded	ESP	Spain	Navarre	Europe	11
527	-0.0323422	0.0208687	-0.0248785	527	Watkins_540	Carpino Royo de Eslava	Navarre 12	V15	Red	Smooth	Red	Red	*	Bearded	ESP	Spain	Navarre	Europe	11
528	0.0875122	0.0886225	-0.049904	528	Watkins_541	Colorado temporano	Navarre 8	V15	Red	Smooth	Red	Red	*	Bearded	ESP	Spain	Navarre	Europe	11
529	0.129449	0.0540783	-0.0429645	529	Watkins_542	Rieti navarro, tallo fuerte, corto	Navarre 42	V15	Red	Smooth	Red	Red	*	Bearded	ESP	Spain	Navarre	Europe	11
530	0.0511666	-0.00373381	0.0288989	530	Watkins_543	Marzal	Navarre 18	V15	Red	Smooth	Red	Red	*	Bearded	ESP	Spain	Navarre	Europe	11
531	0.0504142	0.0170567	0.0303559	531	Watkins_544	Pelado de Estello, grano corto	Navarre 57	V15	Red	Smooth	Red	Red	*	Bearded	ESP	Spain	Navarre	Europe	11
532	0.106593	0.0508348	-0.031697	532	Watkins_545	Catalan de grano corto	Navarre 7	V12	White	Smooth	White	Red	*	Bearded	ESP	Spain	Navarre	Europe	11
533	0.0689561	0.0786039	-0.000485825	533	Watkins_546	Hembrilla alto, fuerta	Navarre 26	V15	Red	Smooth	Red	Red	*	Bearded	ESP	Spain	Navarre	Europe	11
534	0.0698826	0.115062	0.0504814	534	Watkins_547	Royo de alta	Navarre 28	V15	Red	Smooth	Red	Red	*	Bearded	ESP	Spain	Navarre	Europe	11
535	0.11218	0.0687852	-0.0250355	535	Watkins_548	Baztanes de tallos llanos	Navarre 46	V15	Red	Smooth	Red	Red	*	Bearded	ESP	Spain	Navarre	Europe	11
536	0.114049	0.0688829	-0.051438	536	Watkins_549	Catalan de grana corto	Navarre 7	V15	Red	Smooth	Red	Red	*	Bearded	ESP	Spain	Navarre	Europe	11
537	0.111347	0.0690399	-0.027286	537	Watkins_550	Rieti navarro, alto fuerto	Navarre 40	V15	Red	Smooth	Red	Red	*	Bearded	ESP	Spain	Navarre	Europe	11
538	0.115281	0.0518224	-0.0770931	538	Watkins_551	Hembrilla Rieti	Navarre 22	V15	Red	Smooth	Red	Red	*	Bearded	ESP	Spain	Navarre	Europe	11
590	0.101836	-0.0281175	-0.0625633	590	Watkins_603	Rico de Ituren	Navarre 63	V15	Red	Smooth	Red	Red	*	Bearded	ESP	Spain	Navarre	Europe	11
668	0.0543941	-0.0474782	-0.00459101	668	Watkins_683	Catalan de grano corto pesado	Navarre 17	V17	Grey on white	Smooth	*	Red	*	Bearded	ESP	Spain	Navarre	Europe	11
673	0.0801608	0.0973719	0.0932823	673	Watkins_688	Baztanes feurtes	Navarre 44	V12	White	Smooth	White	Red	*	Bearded	ESP	Spain	Navarre	Europe	11
153	0.0639029	-0.0971158	-0.0292611	153	Watkins_158	Narrow Karabash	Salonika 3	V4	Red	Smooth	*	Red	*	Awnless 1	GRC	Greece	Near Caterina	Europe	11
280	-0.224831	0.0565925	-0.0346834	280	Watkins_287		Crete 8	V12	White	Smooth	White	Red	*	Bearded	CRT	Crete	Nerokourou- Cydonia- Canea	Europe	11
625	0.116581	0.0652429	-0.00493766	625	Watkins_638		Crete 8	V15	Red	Smooth	Red	Red	*	Bearded	CRT	Crete	Nerokourou- Cydonia- Canea	Europe	11
352	0.0248886	-0.115645	0.0316964	352	Watkins_362		Belgrade 4	V12	White	Smooth	White	Red	*	Bearded	YUG	Yugoslavia	Nova Varos	Europe	11
354	0.0331795	-0.0993584	-0.0309794	354	Watkins_364		Belgrade 4	V12	White	Smooth	White	Red	*	Bearded	YUG	Yugoslavia	Nova Varos	Europe	11
75	0.0923902	-0.0181049	-0.0576641	75	Watkins_077	Native winter	Croatia 7	V2	White	Smooth	*	Red	*	Awnless 1	YUG	Yugoslavia	Novi Marof- Croatia	Europe	11
73	0.10343	-0.0298631	-0.0581241	73	Watkins_075	Potiska	Belgrade 1	V2	White	Smooth	*	Red	*	Awnless 1	YUG	Yugoslavia	Novi Sad	Europe	11
601	0.0470798	-0.10426	-0.0301291	601	Watkins_614	Potiska	Belgrade 1	V15	Red	Smooth	Red	Red	*	Bearded	YUG	Yugoslavia	Novi Sad	Europe	11
663	-0.0331719	0.0287252	0.0409661	663	Watkins_677	Trigo Blocal	Valencia 1	V16	Red	Smooth	*	Red	*	Bearded	ESP	Spain	Onteniente	Europe	11
672	-0.0230617	-0.00949193	0.0474314	672	Watkins_687	Richelle Hative	Tunis 10	V3	Red	Smooth	*	White	*	Awnless 1	TUN	Tunisia	Oued Zargua	North Africa	11
208	0.0816639	0.13812	0.115203	208	Watkins_215		Morocco 2	V11	White	Smooth	White	White	*	Bearded	MAR	Morocco	Oulad-Ed Hadj- Fez	North Africa	11
146	0.0744412	-0.019801	-0.0356264	146	Watkins_151	Trigo môcho ruivo	Portugal 47	V4	Red	Smooth	*	Red	*	Awnless 1	PRT	Portugal	Ourique	Europe	11
383	-0.00878587	0.0325604	-0.0445955	383	Watkins_394	Trigo Mourisco ruivo	Portugal 63	V12	White	Smooth	White	Red	*	Bearded	PRT	Portugal	Ourique	Europe	11
558	0.0751495	0.0580858	0.0120736	558	Watkins_571		Smyrna 13	V15	Red	Smooth	Red	Red	*	Bearded	TUR	Turkey	Oushak- 120 miles E of Izmir	Middle East	11
692	-0.230481	0.0495437	-0.0324855	692	Watkins_707	Walaiti (Mastung wheat)	India 324	V46	White	Rough	*	Red	*	Half-awned	IND	India	Panjpai- Shorarud- Baluchistan	Far East	11
285	0.0669597	0.0767898	0.0122185	285	Watkins_292	Asprokoutsoullon	Cyprus 15	V12	White	Smooth	White	Red	*	Bearded	CYP	Cyprus	Paphos district.	Europe	11
506	-0.0713036	0.0588798	-0.0788779	506	Watkins_518	Lalia Desi	India 161	V14	Red	Smooth	? Red	White	*	Bearded	IND	India	Paraspur- Misrikh- United Provinces	Far East	11
551	0.0743319	0.06419	0.0144483	551	Watkins_564		Greece 17	V15	Red	Smooth	Red	Red	*	Bearded	GRC	Greece	Patras district- Peloponese	Europe	11
552	0.0765637	0.0829523	0.0284431	552	Watkins_565		Greece 15	V15	Red	Smooth	Red	Red	*	Bearded	GRC	Greece	Patras district- Peloponese	Europe	11
798	-0.00349997	-0.0148332	-0.0464194	798	Watkins_817		Chinese-1 China 21	V1	White	Smooth	*	White	*	Awnless 1	CHN	China	Peking	Far East	11
797	-0.161919	0.0137993	-0.0701677	797	Watkins_816		Italy W8457	V64	Red	Smooth	*	Red	*	Half-awned	ITA	Italy	Piacenza	Europe	11
2	0.0524577	0.0729239	0.05607	2	Watkins_002	Blé mavratheri	Crete 4	V1	White	Smooth	*	White	*	Awnless 1	CRT	Crete	Plain of Messara- Candia district	Europe	11
215	0.0978573	0.120096	0.104641	215	Watkins_222	Leventis (Blé de Pologne)	Crete 5	V11	White	Smooth	White	White	*	Bearded	CRT	Crete	Plain of Messara- Candia district	Europe	11
282	0.073262	0.108565	0.0959812	282	Watkins_289	Blé cheliostazo	Crete 3	V12	White	Smooth	White	Red	*	Bearded	CRT	Crete	Plain of Messara- Candia district	Europe	11
550	0.0698527	0.0706237	0.0230633	550	Watkins_563	Blé zombitos	Crete 2	V15	Red	Smooth	Red	Red	*	Bearded	CRT	Crete	Plain of Messara- Candia district	Europe	11
357	0.0115749	-0.0856996	0.039829	357	Watkins_367	Bregari	Varna 11	V12	White	Smooth	White	Red	*	Bearded	BGR	Bulgaria	Pleven	Europe	11
608	0.0858243	-0.0404393	-0.0375687	608	Watkins_621		Varna 20	V15	Red	Smooth	Red	Red	*	Bearded	BGR	Bulgaria	Popovo	Europe	11
583	0.0294004	0.0903694	0.0375324	583	Watkins_596	Trigo Galego Môcho	Portugal 110	V15	Red	Smooth	Red	Red	*	Bearded	PRT	Portugal	Portalegre	Europe	11
762	0.0486604	-0.00764236	0.0494588	762	Watkins_778	Piccolo	Algeria W8456	V15	Red	Smooth	Red	Red	*	Bearded	ITA	Italy	Pragelato	Europe	11
600	0.0443193	-0.0773807	0.00197967	600	Watkins_613		Belgrade 6	V15	Red	Smooth	Red	Red	*	Bearded	YUG	Yugoslavia	Prilep	Europe	11
226	0.0271179	-0.0646762	-0.0269269	226	Watkins_233	Lyallpur 14	India 47	V11	White	Smooth	White	White	*	Bearded	IND	India	Punjab	Far East	11
370	-0.0199268	0.0183118	-0.0592838	370	Watkins_381	Lyallpur 14	India 47	V12	White	Smooth	White	Red	*	Bearded	IND	India	Punjab	Far East	11
499	-0.0329202	-0.0150634	-0.00832837	499	Watkins_511	Lyallpur 10	India 43	V14	Red	Smooth	? Red	White	*	Bearded	IND	India	Punjab	Far East	11
500	-0.0548133	0.0737187	0.0372623	500	Watkins_512	Lyallpur 11	India 44	V14	Red	Smooth	? Red	White	*	Bearded	IND	India	Punjab	Far East	11
677	-0.0687281	0.0964913	0.0389514	677	Watkins_692	Lyallpur 11	India 44	V24	White	Rough	*	Red	*	Bearded	IND	India	Punjab	Far East	11
679	-0.185343	0.0387986	-0.0251037	679	Watkins_694	Lyallpur 8A	India 39	V28	Red	Rough	*	Red	*	Bearded	IND	India	Punjab	Far East	11
10	-0.036329	-0.0826515	0.0472703	10	Watkins_011	Pusa 111	India 8	V1	White	Smooth	*	White	*	Awnless 1	IND	India	Pusa- Bihar	Far East	11
11	0.0631338	-0.094524	0.0214615	11	Watkins_012	Pusa 90	India 6	V1	White	Smooth	*	White	*	Awnless 1	IND	India	Pusa- Bihar	Far East	11
116	0.11645	0.0647151	-0.108758	116	Watkins_119	Pusa 6	India 2	V3	Red	Smooth	*	White	*	Awnless 1	IND	India	Pusa- Bihar	Far East	11
723	0.0108042	-0.119224	0.0438484	723	Watkins_739	Pusa 6	India 2	V4	Red	Smooth	*	Red	*	Awnless 1	IND	India	Pusa- Bihar	Far East	11
785	-0.132576	0.0149482	0.0129694	785	Watkins_803	Pusa 80-5	India 5	V26	Red	Rough	*	White	*	Bearded	IND	India	Pusa- Bihar	Far East	11
225	-0.0364381	0.0397155	0.0261596	225	Watkins_232	Pusa 52	India 4	V11	White	Smooth	White	White	*	Bearded	IND	India	Pusa-Bihar	Far East	11
553	0.101381	0.0804214	0.00508657	553	Watkins_566		Greece 18	V15	Red	Smooth	Red	Red	*	Bearded	GRC	Greece	Pygros district- Peloponese	Europe	11
299	-0.145648	0.00707727	-0.00821439	299	Watkins_308		Persia 8	V12	White	Smooth	White	Red	*	Bearded	IRN	Iran	Rasht- Caspian shore	Middle East	11
302	0.0842708	0.0520988	-0.133996	302	Watkins_311		Persia 8	V12	White	Smooth	White	Red	*	Bearded	IRN	Iran	Rasht- Caspian shore	Middle East	11
563	-0.151503	0.0176528	-0.00503582	563	Watkins_576		Persia 8	V15	Red	Smooth	Red	Red	*	Bearded	IRN	Iran	Rasht- Caspian shore	Middle East	11
567	-0.15587	0.02599	-0.00842629	567	Watkins_580		Persia 8	V15	Red	Smooth	Red	Red	*	Bearded	IRN	Iran	Rasht- Caspian shore	Middle East	11
667	-0.0383808	0.0340914	-0.027515	667	Watkins_681		Persia 8	V17	Grey on white	Smooth	*	Red	*	Bearded	IRN	Iran	Rasht- Caspian shore	Middle East	11
586	0.130362	0.111583	-0.0476934	586	Watkins_599	Trigo Ideal	Portugal 89	V15	Red	Smooth	Red	Red	*	Bearded	PRT	Portugal	Regnengos	Europe	11
252	0.0590666	0.116131	0.109763	252	Watkins_259		Morocco 23	V12	White	Smooth	White	Red	*	Bearded	MAR	Morocco	Rehamna- Marrakech	North Africa	11
740	0.0855155	-0.0264348	-0.115919	740	Watkins_756		Italy W6714	V12	White	Smooth	White	Red	*	Bearded	ITA	Italy	Rieti	Europe	11
81	0.116992	0.0151011	-0.0794839	81	Watkins_083	Rigoctia	Vizcaya 19	V2	White	Smooth	*	Red	*	Awnless 1	ESP	Spain	Rigotia- Biscay	Europe	11
227	0.0324252	-0.132595	0.0256068	227	Watkins_234		Sarajevo 1	V11	White	Smooth	White	White	*	Bearded	YUG	Yugoslavia	Rogatica- Sarajevo- Bosnia	Europe	11
598	0.047751	-0.140403	-0.023024	598	Watkins_611		Sarajevo 2	V15	Red	Smooth	Red	Red	*	Bearded	YUG	Yugoslavia	Rogatica- Sarajevo- Bosnia	Europe	11
721	0.0248551	-0.0399865	-0.00710667	721	Watkins_737	Edda	Italy W106819	V3	Red	Smooth	*	White	*	Awnless 1	ITA	Italy	Royal Exp. Sta. Rieti	Europe	11
768	-0.0137361	0.0254988	-0.0323608	768	Watkins_784	Oberdan	Italy W106825	V15	Red	Smooth	Red	Red	*	Bearded	ITA	Italy	Royal Exp. Sta. Rieti	Europe	11
304	0.0847246	0.0533196	-0.134011	304	Watkins_313	2193/20-12	Burma 7	V12	White	Smooth	White	Red	*	Bearded	BUR	Burma	S. Shan States (Imperial Institute)	Far East	11
490	-0.0453314	0.0104567	0.00426305	490	Watkins_502	2193/20-14	Burma 8	V14	Red	Smooth	? Red	White	*	Bearded	BUR	Burma	S. Shan States (Imperial Institute)	Far East	11
491	-0.214842	0.057185	-0.00470785	491	Watkins_503	2193/20-8	Burma 5	V14	Red	Smooth	? Red	White	*	Bearded	BUR	Burma	S. Shan States (Imperial Institute)	Far East	11
498	0.0826217	0.128311	0.101963	498	Watkins_510	Alexandre? (Italian)	Portugal 13	V14	Red	Smooth	? Red	White	*	Bearded	PRT	Portugal	Sacavem	Europe	11
239	-0.208999	0.0306622	-0.0309557	239	Watkins_246	Soor Ghanum	India 332	V11	White	Smooth	White	White	*	Bearded	IND	India	Sadar Killa Saifulla- Upper Zhob- Baluchistan	Far East	11
418	-0.20975	0.031897	-0.0240154	418	Watkins_430	Soor Ghanum	India 335	V12	White	Smooth	White	Red	*	Bearded	IND	India	Sadar Killa Saifulla- Upper Zhob- Baluchistan	Far East	11
419	-0.039443	0.0649216	0.10339	419	Watkins_431	Soor Ghanum	India 332	V12	White	Smooth	White	Red	*	Bearded	IND	India	Sadar Killa Saifulla- Upper Zhob- Baluchistan	Far East	11
628	0.0103344	0.0135062	-0.0820849	628	Watkins_641	Samna	India 142	V15	Red	Smooth	Red	Red	*	Bearded	IND	India	Safipur- Unnao- Loralai	Far East	11
160	0.00873293	-0.0871253	-0.0277561	160	Watkins_166	Meerutti Desi	India 165	V4	Red	Smooth	*	Red	*	Awnless 1	IND	India	Saharanpur- United Provinces	Far East	11
697	-0.173568	0.00196649	0.00183087	697	Watkins_713	Pusa No 4	India 164	V51	White	Smooth	*	Red	*	Awnless 2	IND	India	Saharanpur- United Provinces	Far East	11
403	-0.158852	0.0596384	0.00571443	403	Watkins_415	Gajar	India 167	V12	White	Smooth	White	Red	*	Bearded	IND	India	Saharanpur- United Provinces	Far East	11
630	-0.102282	-0.0313095	-0.0325657	630	Watkins_643	Punjab 8A	India 163	V15	Red	Smooth	Red	Red	*	Bearded	IND	India	Saharanpur- United Provinces	Far East	11
631	0.0294982	0.0361977	0.0128536	631	Watkins_644	Kaghzi Desi	India 168	V15	Red	Smooth	Red	Red	*	Bearded	IND	India	Saharanpur- United Provinces	Far East	11
126	0.0469458	-0.0762265	0.00451874	126	Watkins_129		India 86	V3	Red	Smooth	*	White	*	Awnless 1	IND	India	Sakrand- Sind	Far East	11
371	0.0280476	-0.0341479	-0.0205411	371	Watkins_382		India 80	V12	White	Smooth	White	Red	*	Bearded	IND	India	Sakrand- Sind	Far East	11
380	0.0739058	0.0337924	-0.140757	380	Watkins_391	Trigo Rietti	Portugal 55	V12	White	Smooth	White	Red	*	Bearded	PRT	Portugal	Salvaterra de Magos	Europe	11
384	0.109668	0.0599224	-0.115768	384	Watkins_395	Trigo Precoce	Portugal 91	V12	White	Smooth	White	Red	*	Bearded	PRT	Portugal	Salvaterra de Magos	Europe	11
128	0.10181	-0.0144355	0.0202584	128	Watkins_131	Trigo Candeal	Salamanca 10	V3	Red	Smooth	*	White	*	Awnless 1	ESP	Spain	San Muñoz- Salamanca	Europe	11
30	0.0506354	-0.0234386	0.0597072	30	Watkins_032	Dehak	India 321	V1	White	Smooth	*	White	*	Awnless 1	IND	India	Sandhori- Nushki- Baluchistan	Far East	11
31	0.0962693	0.0773419	0.0346638	31	Watkins_033	Dehak	India 321	V1	White	Smooth	*	White	*	Awnless 1	IND	India	Sandhori- Nushki- Baluchistan	Far East	11
84	0.0607699	0.00934186	-0.104155	84	Watkins_086	Desi	India 154	V2	White	Smooth	*	Red	*	Awnless 1	IND	India	Sandilla- Hardoi- United Provinces	Far East	11
507	0.046092	0.0199499	-0.0216436	507	Watkins_519	Desi	India 154	V14	Red	Smooth	? Red	White	*	Bearded	IND	India	Sandilla- Hardoi- United Provinces	Far East	11
562	-0.0384098	0.0600153	-0.0489661	562	Watkins_575	Sarakhsi	Persia 22	V15	Red	Smooth	Red	Red	*	Bearded	IRN	Iran	Sarakhs district- NE of Meshed	Middle East	11
564	-0.00860289	0.0184146	-0.0547493	564	Watkins_577	Sarakhsi	Persia 22	V15	Red	Smooth	Red	Red	*	Bearded	IRN	Iran	Sarakhs district- NE of Meshed	Middle East	11
365	-0.046684	-0.0206461	-0.00403076	365	Watkins_376	Vilayati	Persia 65	V12	White	Smooth	White	Red	*	Bearded	IRN	Iran	Sari- Mazanderan	Middle East	11
669	-0.022195	-0.0157552	-0.0643322	669	Watkins_684	Vilayati	Persia 65	V17	Grey on white	Smooth	*	Red	*	Bearded	IRN	Iran	Sari- Mazanderan	Middle East	11
368	-0.0130018	0.0168017	-0.00114249	368	Watkins_379	Kal	Persia 50	V12	White	Smooth	White	Red	*	Bearded	IRN	Iran	Sar-i-Jam- 40 miles SSE of Meshed- Khorasan	Middle East	11
690	-0.203671	0.0571437	-0.0470853	690	Watkins_705	Kooseh	Persia 17	V43	Red	Smooth	*	Red	*	Half-awned	IRN	Iran	Sauj Bolak- W of Tehran	Middle East	11
286	0.0730915	0.0755844	-0.0131327	286	Watkins_293		Smyrna 6	V12	White	Smooth	White	Red	*	Bearded	TUR	Turkey	Seraikeuy	Middle East	11
290	-0.035051	0.0211984	0.0457678	290	Watkins_298		Smyrna 6	V12	White	Smooth	White	Red	*	Bearded	TUR	Turkey	Seraikeuy	Middle East	11
291	-0.0365803	0.0659405	0.0528462	291	Watkins_299		Smyrna 6	V12	White	Smooth	White	Red	*	Bearded	TUR	Turkey	Seraikeuy	Middle East	11
293	0.0823043	0.040359	0.0181206	293	Watkins_301		Smyrna 6	V12	White	Smooth	White	Red	*	Bearded	TUR	Turkey	Seraikeuy	Middle East	11
582	0.0802649	0.0829005	0.0412323	582	Watkins_595	Trigo Barbela	Portugal 104	V15	Red	Smooth	Red	Red	*	Bearded	PRT	Portugal	Serpa	Europe	11
485	0.0883489	0.119263	0.0376081	485	Watkins_497	Mahan	Morocco 20	V14	Red	Smooth	? Red	White	*	Bearded	MAR	Morocco	Settat- Casablanca	North Africa	11
623	0.0582419	-0.172819	-0.0198904	623	Watkins_636	Native hard	Tunis 18	V15	Red	Smooth	Red	Red	*	Bearded	TUN	Tunisia	Sfax (Hadj Gacem)	North Africa	11
799	-0.0589932	-0.00100737	-0.0636959	799	Watkins_818		Chinese-2 China 4	V2	White	Smooth	*	Red	*	Awnless 1	CHN	China	Shanghai (Tsao-Ka-Doo)	Far East	11
800	-0.0476162	-0.0261872	-0.0164753	800	Watkins_819		Chinese-3 China 4	V2	White	Smooth	*	Red	*	Awnless 1	CHN	China	Shanghai (Tsao-Ka-Doo)	Far East	11
801	0.0607008	-0.002996	0.0497934	801	Watkins_820		Chinese-4 China 4	V2	White	Smooth	*	Red	*	Awnless 1	CHN	China	Shanghai (Tsao-Ka-Doo)	Far East	11
802	0.0173154	-0.129863	0.0660975	802	Watkins_821		Chinese-5 China 4	V2	White	Smooth	*	Red	*	Awnless 1	CHN	China	Shanghai (Tsao-Ka-Doo)	Far East	11
805	0.108897	0.0302215	-0.105463	805	Watkins_824		Chinese-8 China 4	V2	White	Smooth	*	Red	*	Awnless 1	CHN	China	Shanghai (Tsao-Ka-Doo)	Far East	11
806	0.0321683	-0.133674	0.0255018	806	Watkins_825		Chinese-9 China 4	V2	White	Smooth	*	Red	*	Awnless 1	CHN	China	Shanghai (Tsao-Ka-Doo)	Far East	11
808	0.0976089	0.0537964	-0.00200458	808	Watkins_827		Chinese-12 China 4	V2	White	Smooth	*	Red	*	Awnless 1	CHN	China	Shanghai (Tsao-Ka-Doo)	Far East	11
809	-0.0722014	-0.000688112	-0.0230185	809	Watkins_828		Chinese-13 China 4	V2	White	Smooth	*	Red	*	Awnless 1	CHN	China	Shanghai (Tsao-Ka-Doo)	Far East	11
121	-0.00329611	-0.00846866	0.0830229	121	Watkins_124		India 227	V3	Red	Smooth	*	White	*	Awnless 1	IND	India	Sharigh- Baluchistan	Far East	11
395	-0.0978062	0.0573025	-0.0286109	395	Watkins_407		India 227	V12	White	Smooth	White	Red	*	Bearded	IND	India	Sharigh- Baluchistan	Far East	11
91	0.0882044	0.0897676	0.0608683	91	Watkins_093	Pashmak	India 322	V2	White	Smooth	*	Red	*	Awnless 1	IND	India	Shishari- Nushki- Baluchistan	Far East	11
92	0.0763498	0.0621411	0.0147779	92	Watkins_094	Pashmak	India 322	V2	White	Smooth	*	Red	*	Awnless 1	IND	India	Shishari- Nushki- Baluchistan	Far East	11
37	0.0647432	-0.103941	0.0200178	37	Watkins_039	Mairca di Pali, Flaksberger 19341	Sicily 12	V1	White	Smooth	*	White	*	Awnless 1	ITA	Italy	Sicily	Europe	11
715	-0.199677	0.033103	-0.0194264	715	Watkins_731	Gahu (Nepali) or Kyo (Sikkimese)	India 116	V59			*		*	*	IND	India	Sikkim	Far East	11
716	-0.0487263	0.00302425	-0.0245583	716	Watkins_732	Gahu (Nepali) or Kyo (Sikkimese)	India 116	V59			*		*	*	IND	India	Sikkim	Far East	11
79	-0.0534578	-0.118312	0.0342453	79	Watkins_081	Gahu (Nepali) or Kyo (Sikkimese)	India 115	V2	White	Smooth	*	Red	*	Awnless 1	IND	India	Sikkim	Far East	11
188	0.110204	0.00683229	-0.0464247	188	Watkins_195	Gahu (Nepali) or Kyo (Sikkimese)	India 114	V5	White	Rough	*	White	*	Awnless 1	IND	India	Sikkim	Far East	11
197	0.0406456	-0.151495	0.0499532	197	Watkins_204	Gahu (Nepali) or Kyo (Sikkimese)	India 115	V6	White	Rough	*	Red	*	Awnless 1	IND	India	Sikkim	Far East	11
695	-0.210129	0.0522284	-0.0182922	695	Watkins_711	Gahu (Nepali) or Kyo (Sikkimese)	India 115	V51	White	Smooth	*	Red	*	Awnless 2	IND	India	Sikkim	Far East	11
681	-0.205204	0.0257658	-0.0149406	681	Watkins_696	Gahu (Nepali) or Kyo (Sikkimese)	India 115	V41	White	Smooth	*	Red	*	Half-awned	IND	India	Sikkim	Far East	11
691	-0.214197	0.0236912	-0.0249727	691	Watkins_706	Gahu (Nepali) or Kyo (Sikkimese)	India 114	V46	White	Rough	*	Red	*	Half-awned	IND	India	Sikkim	Far East	11
579	0.122469	0.108798	-0.0783857	579	Watkins_592	Trigo Morenico Ruivo	Portugal 76	V15	Red	Smooth	Red	Red	*	Bearded	PRT	Portugal	Silves	Europe	11
172	0.0434603	-0.0230659	0.0256865	172	Watkins_178		Dalmatia 2	V3	Red	Smooth	*	White	*	Awnless 1	YUG	Yugoslavia	Sinj- Dalmatia	Europe	11
347	0.0767344	0.0224937	0.0447407	347	Watkins_357		Dalmatia 2	V12	White	Smooth	White	Red	*	Bearded	YUG	Yugoslavia	Sinj- Dalmatia	Europe	11
52	0.0508678	0.063016	0.0826251	52	Watkins_054		Alicante 3	V2	White	Smooth	*	Red	*	Awnless 1	ESP	Spain	Slopes of Sierra Morena near La Carolina- Jaen	Europe	11
505	0.100922	0.0645524	-0.00319295	505	Watkins_517	Spin	India 123	V14	Red	Smooth	? Red	White	*	Bearded	IND	India	Smallan- Sinjawi- Loralai	Far East	11
359	0.102747	0.0598995	-0.139815	359	Watkins_369	Native winter	Croatia 10	V12	White	Smooth	White	Red	*	Bearded	YUG	Yugoslavia	Soblinec- Sv. Ivan Zelina- Croatia	Europe	11
158	0.0811814	-0.0271044	-0.0503258	158	Watkins_163	Mocho Rojo	Vizcaya 14	V4	Red	Smooth	*	Red	*	Awnless 1	ESP	Spain	Sodupe (Gueñes)- Vizcaya	Europe	11
152	0.0842122	-0.0683396	-0.0686791	152	Watkins_157	Somod Golica winter St. 1/14	Croatia 15	V4	Red	Smooth	*	Red	*	Awnless 1	YUG	Yugoslavia	Somod Golica- Zagreb- Croatia	Europe	11
525	0.0356003	0.0335975	0.0773978	525	Watkins_538	Biskri	Tunis 11	V15	Red	Smooth	Red	Red	*	Bearded	TUN	Tunisia	Souk-el-Arba	North Africa	11
524	0.0936658	0.118872	0.0887176	524	Watkins_537	Biskri	Tunis 11	V15	Red	Smooth	Red	Red	*	Bearded	TUN	Tunisia	Souk-el-Arba-	North Africa	11
211	0.0868074	0.120148	0.0889208	211	Watkins_218	Sbei Noir	Tunis 4	V11	White	Smooth	White	White	*	Bearded	TUN	Tunisia	Soul-el-Khemis	North Africa	11
607	0.0711403	-0.0935821	-0.0625212	607	Watkins_620	Native winter	Croatia 10	V15	Red	Smooth	Red	Red	*	Bearded	YUG	Yugoslavia	Sovlinec- Sv. Ivan Zelina- Croatia	Europe	11
17	0.00012721	-0.140823	0.0642632	17	Watkins_018		India 106	V1	White	Smooth	*	White	*	Awnless 1	IND	India	Srinagor- Kashmir	Far East	11
78	0.0348543	-0.0164056	-0.0331035	78	Watkins_080		India 106	V2	White	Smooth	*	Red	*	Awnless 1	IND	India	Srinagor- Kashmir	Far East	11
196	0.0657435	-0.126851	-0.00584321	196	Watkins_203		India 106	V6	White	Rough	*	Red	*	Awnless 1	IND	India	Srinagor- Kashmir	Far East	11
396	0.0274585	-0.160295	0.0163769	396	Watkins_408		India 102	V12	White	Smooth	White	Red	*	Bearded	IND	India	Srinagor- Kashmir	Far East	11
401	-0.0996468	-0.04146	-0.0183131	401	Watkins_413		India 101	V12	White	Smooth	White	Red	*	Bearded	IND	India	Srinagor- Kashmir	Far East	11
404	-0.00979937	0.0198566	-0.0557889	404	Watkins_416		India 107	V12	White	Smooth	White	Red	*	Bearded	IND	India	Srinagor- Kashmir	Far East	11
405	-0.00340694	0.0201484	-0.0913045	405	Watkins_417		India 102	V12	White	Smooth	White	Red	*	Bearded	IND	India	Srinagor- Kashmir	Far East	11
407	-0.15796	0.0513123	-0.0268163	407	Watkins_419		India 105	V12	White	Smooth	White	Red	*	Bearded	IND	India	Srinagor- Kashmir	Far East	11
199	0.0406608	-0.151475	0.0498956	199	Watkins_206	Desi White	India 235	V6	White	Rough	*	Red	*	Awnless 1	IND	India	Supasangaon- Fatehpore- United Provinces	Far East	11
602	0.0795789	-0.0488639	-0.0326577	602	Watkins_615	Native winter	Croatia 9	V15	Red	Smooth	Red	Red	*	Bearded	YUG	Yugoslavia	Sv Ivan Zelina- Croatia	Europe	11
810	-0.0224642	-0.0300584	-0.0044606	810	Watkins_829	Chinese White	Chinese-15	V2	White	Smooth	*	Red	*	Awnless 1	CHN	China	Szechuan	Far East	11
546	0.0829871	0.104754	0.0800462	546	Watkins_559	Trigo semi-duro	Seville 19	V15	Red	Smooth	Red	Red	*	Bearded	ESP	Spain	Tarifa-Jimena zone- Cadiz	Europe	11
250	-0.0121822	0.104488	-0.0208624	250	Watkins_257	Native hard	Tunis 16	V12	White	Smooth	White	Red	*	Bearded	TUN	Tunisia	Tataouine	North Africa	11
247	0.105039	0.080991	-0.0500963	247	Watkins_254		Morocco 9	V12	White	Smooth	White	Red	*	Bearded	MAR	Morocco	Tazi- Kenitra	North Africa	11
233	-0.076172	-0.0389613	0.0162966	233	Watkins_240	Razan Ferahan	Persia 96	V11	White	Smooth	White	White	*	Bearded	IRN	Iran	Tehran district	Middle East	11
392	-0.14048	0.0059205	0.0089035	392	Watkins_404	Serabend	Persia 99	V12	White	Smooth	White	Red	*	Bearded	IRN	Iran	Tehran district	Middle East	11
257	0.0484573	0.0858386	0.0372281	257	Watkins_264		Canary 4	V12	White	Smooth	White	Red	*	Bearded	CRY	Canary Islands	Teneriffe	Canary Islands	11
258	0.094799	0.0080855	-0.0859111	258	Watkins_265		Canary 3	V12	White	Smooth	White	Red	*	Bearded	CRY	Canary Islands	Teneriffe	Canary Islands	11
539	-0.00345257	0.0584053	0.0228804	539	Watkins_552		Canary 4	V15	Red	Smooth	Red	Red	*	Bearded	CRY	Canary Islands	Teneriffe	Canary Islands	11
541	0.0698214	0.0592263	0.0272369	541	Watkins_554		Canary 4	V15	Red	Smooth	Red	Red	*	Bearded	CRY	Canary Islands	Teneriffe	Canary Islands	11
543	0.031131	0.0339692	0.0670652	543	Watkins_556		Canary 4	V15	Red	Smooth	Red	Red	*	Bearded	CRY	Canary Islands	Teneriffe	Canary Islands	11
544	0.0390424	-0.00530874	-0.0107849	544	Watkins_557		Canary 4	V15	Red	Smooth	Red	Red	*	Bearded	CRY	Canary Islands	Teneriffe	Canary Islands	11
545	0.0468776	-0.0167762	-0.00802098	545	Watkins_558		Canary 4	V15	Red	Smooth	Red	Red	*	Bearded	CRY	Canary Islands	Teneriffe	Canary Islands	11
398	-0.0330681	-0.0845321	0.0174381	398	Watkins_410	Sur	India 120	V12	White	Smooth	White	Red	*	Bearded	IND	India	Thall- Duki- Loralai	Far East	11
522	0.0865823	0.0448356	-0.015351	522	Watkins_535	Mahmoudi	Tunis 9	V15	Red	Smooth	Red	Red	*	Bearded	TUN	Tunisia	Thibar	North Africa	11
661	-0.0872969	0.0480409	-0.00100813	661	Watkins_675	Mahmoudi	Tunis 9	V16	Red	Smooth	*	Red	*	Bearded	TUN	Tunisia	Thibar	North Africa	11
221	0.0294522	0.0333414	0.0531501	221	Watkins_228	Trigo Candeal Blanquillo	Valladolid 1	V11	White	Smooth	White	White	*	Bearded	ESP	Spain	Tierra de Canpos	Europe	11
712	-0.14631	0.0146313	-0.00262061	712	Watkins_728	Rustam Exp Farm 171	Iraq 37	V55	White	Rough	*	White	*	Awnless 2	IRQ	Iraq	Tigris region	Middle East	11
678	0.0126825	0.0781742	0.0809325	678	Watkins_693	Rustam Exp Farm 79	Iraq 26	V25	White	Rough	*	Red	*	Bearded	IRQ	Iraq	Tigris region	Middle East	11
560	0.0571557	0.0835041	0.0957205	560	Watkins_573		Smyrna 3	V15	Red	Smooth	Red	Red	*	Bearded	TUR	Turkey	Tireh	Middle East	11
205	0.0788054	0.0332523	0.0846574	205	Watkins_212		Morocco 49	V11	White	Smooth	White	White	*	Bearded	MAR	Morocco	Tismatinaum- Ghomara	North Africa	11
251	0.12538	0.046567	-0.0742842	251	Watkins_258		Morocco 49	V12	White	Smooth	White	Red	*	Bearded	MAR	Morocco	Tismatinaum- Ghomara	North Africa	11
523	0.043589	0.0715103	0.0784436	523	Watkins_536		Morocco 49	V15	Red	Smooth	Red	Red	*	Bearded	MAR	Morocco	Tismatinaum- Ghomara	North Africa	11
609	-0.00412616	-0.124174	0.0361748	609	Watkins_622	Shumen	Varna 29	V15	Red	Smooth	Red	Red	*	Bearded	BGR	Bulgaria	Torlak- Razgrad	Europe	11
381	-0.00375264	0.0795964	0.059106	381	Watkins_392	Trigo Galego	Portugal 23	V12	White	Smooth	White	Red	*	Bearded	PRT	Portugal	Torres Vedras	Europe	11
382	0.0158976	0.0674914	0.0514759	382	Watkins_393	Trigo Galego	Portugal 23	V12	White	Smooth	White	Red	*	Bearded	PRT	Portugal	Torres Vedras	Europe	11
288	0.0709546	0.106015	0.0917866	288	Watkins_295		Smyrna 2	V12	White	Smooth	White	Red	*	Bearded	TUR	Turkey	Tourbali	Middle East	11
363	-0.041721	0.00460407	-0.00903031	363	Watkins_374	Sarakhs	Persia 66	V12	White	Smooth	White	Red	*	Bearded	IRN	Iran	Transcaspian steppe	Middle East	11
366	-0.102719	-0.00293737	0.00530651	366	Watkins_377	Sarakhs	Persia 66	V12	White	Smooth	White	Red	*	Bearded	IRN	Iran	Transcaspian steppe	Middle East	11
597	0.0229767	-0.1479	0.0350738	597	Watkins_610		Sarajevo 7	V15	Red	Smooth	Red	Red	*	Bearded	YUG	Yugoslavia	Travnik- Bosnia	Europe	11
276	0.0850187	0.0742679	0.0424268	276	Watkins_283		Greece 19	V12	White	Smooth	White	Red	*	Bearded	GRC	Greece	Tripolis district- Peloponese	Europe	11
549	0.0918395	0.0702424	-0.00832094	549	Watkins_562		Greece 19	V15	Red	Smooth	Red	Red	*	Bearded	GRC	Greece	Tripolis district- Peloponese	Europe	11
793	0.0750933	0.0676026	0.0403461	793	Watkins_812		China 4	V51	White	Smooth	*	Red	*	Awnless 2	CHN	China	Tsao-Ka-Doo village near Shanghai	Far East	11
217	0.0474029	0.118374	0.0737144	217	Watkins_224	Red wheat	China 8	V11	White	Smooth	White	White	*	Bearded	CHN	China	Tsinan district	Far East	11
314	0.0333666	0.00625469	-0.0153102	314	Watkins_323		China 14	V12	White	Smooth	White	Red	*	Bearded	CHN	China	Tsingshih (Large producing centre NW of Tungting lake)	Far East	11
338	0.0338089	-0.143226	-0.0063286	338	Watkins_347		Varna 30	V12	White	Smooth	White	Red	*	Bearded	BGR	Bulgaria	Tsvetkovitzi (Gabravo)	Europe	11
388	-0.21741	0.0508209	-0.0335645	388	Watkins_400		China 29	V12	White	Smooth	White	Red	*	Bearded	CHN	China	T'ungch'uan- 150 miles NW of Chungking- Sichuan	Far East	11
680	-0.202503	0.0416356	-0.0145524	680	Watkins_695		China 29	V41	White	Smooth	*	Red	*	Half-awned	CHN	China	T'ungch'uan- 150 miles NW of Chungking- Sichuan	Far East	11
795	-0.084431	-0.0454703	0.0117178	795	Watkins_814	Allorca	Algeria W4578	V53	Red	Smooth	*	White	*	Awnless 2	TUN	Tunisia	Tunis	North Africa	11
557	0.0727237	0.027952	-0.0492137	557	Watkins_570	Arnaout	Greece 4	V15	Red	Smooth	Red	Red	*	Bearded	GRC	Greece	Tyrnavos- Larissa & Pharsala districts of Thessalia	Europe	11
164	-0.0388854	0.0454986	0.0476174	164	Watkins_170		China 27	V4	Red	Smooth	*	Red	*	Awnless 1	CHN	China	Tzeliutsing- 100 miles W. of Chungking- Sichuan	Far East	11
165	-0.0399232	-0.0796958	0.0135452	165	Watkins_171		China 28	V4	Red	Smooth	*	Red	*	Awnless 1	CHN	China	Tzeliutsing- 100 miles W. of Chungking- Sichuan	Far East	11
77	0.0334512	-0.0124876	0.040922	77	Watkins_079	Dolatkhani (white)	India 205	V2	White	Smooth	*	Red	*	Awnless 1	IND	India	United Provinces	Far East	11
123	-0.0763209	0.00889083	0.0562483	123	Watkins_126	Dolatkhani (white)	India 206	V3	Red	Smooth	*	White	*	Awnless 1	IND	India	United Provinces	Far East	11
166	0.0498774	-0.0311614	-0.0749429	166	Watkins_172	Bhawarwall	India 207	V4	Red	Smooth	*	Red	*	Awnless 1	IND	India	United Provinces	Far East	11
190	0.108043	-0.05961	-0.0445134	190	Watkins_197	Mundia	India 204	V5	White	Rough	*	White	*	Awnless 1	IND	India	United Provinces	Far East	11
191	-0.035853	0.0153204	0.000182103	191	Watkins_198	Mundia	India 204	V5	White	Rough	*	White	*	Awnless 1	IND	India	United Provinces	Far East	11
203	-0.0201616	6.77026e-05	-0.0685142	203	Watkins_210	Dolatkhani (white)	India 206	V7	Red	Rough	*	White	*	Awnless 1	IND	India	United Provinces	Far East	11
632	-0.0716146	-0.022443	-0.0164779	632	Watkins_645	Mundia	India 204	V15	Red	Smooth	Red	Red	*	Bearded	IND	India	United Provinces	Far East	11
811	0.0262595	-0.159734	0.0260197	811	Watkins_903	Mundia	India 202	V11	White	Smooth	White	White	*	Bearded	IND	India	United Provinces	Far East	11
335	0.080567	0.0965411	0.0543652	335	Watkins_344		Navarre 74	V12	White	Smooth	White	Red	*	Bearded	ESP	Spain	Uterga- 18km from Pamplona- Navarre	Europe	11
591	0.0522163	-0.0537112	-0.00179138	591	Watkins_604		Navarre 74	V15	Red	Smooth	Red	Red	*	Bearded	ESP	Spain	Uterga- 18km from Pamplona- Navarre	Europe	11
14	0.0413276	-0.143815	0.0344599	14	Watkins_015		Sarajevo 13	V1	White	Smooth	*	White	*	Awnless 1	YUG	Yugoslavia	Uzice- Bosnia	Europe	11
548	0.106071	0.0826348	-0.00331328	548	Watkins_561		Crete 15	V15	Red	Smooth	Red	Red	*	Bearded	CRT	Crete	Vafe- Apokoronna- Canea	Europe	11
51	0.0543657	0.0621998	0.0705955	51	Watkins_053		Alicante 2	V2	White	Smooth	*	Red	*	Awnless 1	ESP	Spain	Valdepeñas district in heart of "La Mancha" wine district	Europe	11
213	0.0499706	0.0680703	0.07555	213	Watkins_220		Alicante 2	V11	White	Smooth	White	White	*	Bearded	ESP	Spain	Valdepeñas district in heart of "La Mancha" wine district	Europe	11
212	0.0271108	0.0393247	0.053445	212	Watkins_219		Alicante 1	V11	White	Smooth	White	White	*	Bearded	ESP	Spain	Vallodolid district	Europe	11
214	0.0192233	0.0163146	0.0478745	214	Watkins_221		Alicante 1	V11	White	Smooth	White	White	*	Bearded	ESP	Spain	Vallodolid district	Europe	11
273	0.0833238	0.138091	0.117644	273	Watkins_280	Catalan de espiga blanca	Navarre 4	V12	White	Smooth	White	Red	*	Bearded	ESP	Spain	Valtrena- Navarre	Europe	11
266	0.0381812	0.0805264	0.0634127	266	Watkins_273		Seville 17	V12	White	Smooth	White	Red	*	Bearded	ESP	Spain	Valverde del Camino- Huelva	Europe	11
270	0.0365116	0.0159952	-0.0846114	270	Watkins_277		Seville 17	V12	White	Smooth	White	Red	*	Bearded	ESP	Spain	Valverde del Camino- Huelva	Europe	11
340	0.0267696	-0.0890641	-0.0333212	340	Watkins_349	Golema Franga	Varna 25	V12	White	Smooth	White	Red	*	Bearded	BGR	Bulgaria	Varna- Voditza	Europe	11
606	0.0445256	-0.13354	0.0174989	606	Watkins_619		Sarajevo 16	V15	Red	Smooth	Red	Red	*	Bearded	YUG	Yugoslavia	Velika Kladusa- Bosnia	Europe	11
350	0.024981	-0.115038	0.0321434	350	Watkins_360	Veliko Hoce	Belgrade 10	V12	White	Smooth	White	Red	*	Bearded	YUG	Yugoslavia	Veliko Hoce	Europe	11
353	0.0298416	-0.0363519	-0.0289894	353	Watkins_363	Veliko Hoce	Belgrade 10	V12	White	Smooth	White	Red	*	Bearded	YUG	Yugoslavia	Veliko Hoce	Europe	11
356	0.0328741	-0.0972891	0.0333931	356	Watkins_366	Veliko Hoce	Belgrade 10	V15	Red	Smooth	Red	Red	*	Bearded	YUG	Yugoslavia	Veliko Hoce	Europe	11
594	0.098099	0.00718858	-0.0854913	594	Watkins_607	Veliko Hoce	Belgrade 10	V15	Red	Smooth	Red	Red	*	Bearded	YUG	Yugoslavia	Veliko Hoce	Europe	11
605	0.0487975	-0.0912806	-0.0382515	605	Watkins_618	Veliko Hoce	Belgrade 10	V15	Red	Smooth	Red	Red	*	Bearded	YUG	Yugoslavia	Veliko Hoce	Europe	11
611	0.0270078	-0.0991127	-0.0189448	611	Watkins_624	Svalene	Varna 17	V15	Red	Smooth	Red	Red	*	Bearded	BGR	Bulgaria	Vetovo	Europe	11
241	-0.106881	0.0575832	-0.0686276	241	Watkins_248	Desi	India 287	V11	White	Smooth	White	White	*	Bearded	IND	India	Vharhtna market- Etawah- United Provinces	Far East	11
76	0.0454707	-0.126833	0.0305365	76	Watkins_078	Native winter	Croatia 6	V2	White	Smooth	*	Red	*	Awnless 1	YUG	Yugoslavia	Vidovec- Varazdin- Croatia	Europe	11
360	0.119749	0.0385724	-0.11843	360	Watkins_370	Native winter	Croatia 6	V12	White	Smooth	White	Red	*	Bearded	YUG	Yugoslavia	Vidovec- Varazdin- Croatia	Europe	11
55	0.0607697	0.0195683	-0.0566609	55	Watkins_057	Trigo Ideal	Portugal 74	V2	White	Smooth	*	Red	*	Awnless 1	PRT	Portugal	Vila Franca de Xira	Europe	11
115	0.0506665	-0.0298098	0.0364829	115	Watkins_118	Trigo Colonial	Portugal 82	V3	Red	Smooth	*	White	*	Awnless 1	PRT	Portugal	Vila Franca de Xira	Europe	11
114	0.0501765	0.0479601	0.0238965	114	Watkins_117	Trigo môcho (sin raspa)	Valencia 10	V3	Red	Smooth	*	White	*	Awnless 1	ESP	Spain	Villar del Arzobispo	Europe	11
219	0.0516899	0.0428621	0.0730841	219	Watkins_226		Valencia 9	V11	White	Smooth	White	White	*	Bearded	ESP	Spain	Villar del Arzobispo	Europe	11
344	0.0269008	-0.14287	0.0324703	344	Watkins_354		Sarajevo 3	V12	White	Smooth	White	Red	*	Bearded	YUG	Yugoslavia	Visegrad- Sarajevo- Bosnia	Europe	11
13	0.0254308	-0.133358	0.0323346	13	Watkins_014		Sarajevo 4	V1	White	Smooth	*	White	*	Awnless 1	YUG	Yugoslavia	Vissegrad- Sarajevo- Bosnia	Europe	11
228	-0.0833996	-0.0460016	0.0022619	228	Watkins_235		Salonika 9	V11	White	Smooth	White	White	*	Bearded	GRC	Greece	Vissinia of Kastoria	Europe	11
372	0.0386208	-0.094398	-0.0312432	372	Watkins_383	Hokino	Salonika 8	V12	White	Smooth	White	Red	*	Bearded	GRC	Greece	Vissinia of Kastoria	Europe	11
496	-0.0798018	-0.0253365	-0.0476718	496	Watkins_508	Hokino	Salonika 8	V14	Red	Smooth	? Red	White	*	Bearded	GRC	Greece	Vissinia of Kastoria	Europe	11
295	-0.0368134	0.0410057	0.0535246	295	Watkins_303	Gharbié	Aleppo 29	V12	White	Smooth	White	Red	*	Bearded	SYA	Syria	W of Aleppo		11
284	0.0613251	0.0923795	0.0802254	284	Watkins_291	Psathas	Cyprus 3	V12	White	Smooth	White	Red	*	Bearded	CYP	Cyprus	Whole Island	Europe	11
305	-0.0933293	0.0656334	0.0172645	305	Watkins_314		China 1	V12	White	Smooth	White	Red	*	Bearded	CHN	China	Wuchang	Far East	11
306	-0.042432	0.0536188	-0.0462805	306	Watkins_315		China 1	V12	White	Smooth	White	Red	*	Bearded	CHN	China	Wuchang	Far East	11
308	-0.0883403	0.110492	0.0520703	308	Watkins_317		China 1	V12	White	Smooth	White	Red	*	Bearded	CHN	China	Wuchang	Far East	11
311	-0.019635	0.021098	-0.0571088	311	Watkins_320		China 2	V12	White	Smooth	White	Red	*	Bearded	CHN	China	Wuchang	Far East	11
569	-0.0982955	-0.0231684	0.0213118	569	Watkins_582		China 1	V15	Red	Smooth	Red	Red	*	Bearded	CHN	China	Wuchang	Far East	11
301	0.010321	-0.0831685	0.00895656	301	Watkins_310		Persia 2	V12	White	Smooth	White	Red	*	Bearded	IRN	Iran	Yaft Abad- Savoj-Bolak district- Tehran province	Middle East	11
626	0.0675759	-0.00479236	-0.040747	626	Watkins_639		Crete 7	V15	Red	Smooth	Red	Red	*	Bearded	CRT	Crete	Yerolakko- Canea	Europe	11
315	0.0324164	0.0034718	-0.0118625	315	Watkins_324		China 20	V12	White	Smooth	White	Red	*	Bearded	CHN	China	Yu Mao Grain Store- Hatamen Street- Peking. Ggown in city suburbs	Far East	11
492	-0.0548861	-0.025319	-0.00248182	492	Watkins_504		China 21	V14	Red	Smooth	? Red	White	*	Bearded	CHN	China	Yu Mao Grain Store- Hatamen Street- Peking. Ggown in city suburbs	Far East	11
576	-0.109687	0.0628468	0.0139146	576	Watkins_589		China 21	V15	Red	Smooth	Red	Red	*	Bearded	CHN	China	Yu Mao Grain Store- Hatamen Street- Peking. Ggown in city suburbs	Far East	11
309	-0.104708	0.0646498	0.0305427	309	Watkins_318		China 19	V12	White	Smooth	White	Red	*	Bearded	CHN	China	Yuan Hsing Shen General Store- Tung An Men Ta-Chieh- Peking. Grown S metropolitan area	Far East	11
312	-0.0139776	0.0811976	-0.102481	312	Watkins_321		China 19	V12	White	Smooth	White	Red	*	Bearded	CHN	China	Yuan Hsing Shen General Store- Tung An Men Ta-Chieh- Peking. Grown S metropolitan area	Far East	11
555	-0.247443	0.0538438	-0.0298055	555	Watkins_568		China 19	V15	Red	Smooth	Red	Red	*	Bearded	CHN	China	Yuan Hsing Shen General Store- Tung An Men Ta-Chieh- Peking. Grown S metropolitan area	Far East	11
571	-0.13591	0.00340706	0.0135254	571	Watkins_584		China 19	V15	Red	Smooth	Red	Red	*	Bearded	CHN	China	Yuan Hsing Shen General Store- Tung An Men Ta-Chieh- Peking. Grown S metropolitan area	Far East	11
422	0.0406196	0.0374144	0.0458204	422	Watkins_434	Maitzu	China 40	V12	White	Smooth	White	Red	*	Bearded	CHN	China	Yunnanfu plain	Far East	11
72	0.104923	-0.00822644	-0.0679758	72	Watkins_074	Bon Fermier	Croatia 12	V2	White	Smooth	*	Red	*	Awnless 1	YUG	Yugoslavia	Zagreb- Croatia	Europe	11
74	0.0914451	-0.06354	-0.0550166	74	Watkins_076	Bon Fermier	Croatia 12	V2	White	Smooth	*	Red	*	Awnless 1	YUG	Yugoslavia	Zagreb- Croatia	Europe	11
358	0.00125754	-0.123624	0.0390938	358	Watkins_368	Prolific	Croatia 13	V12	White	Smooth	White	Red	*	Bearded	YUG	Yugoslavia	Zagreb- Croatia	Europe	11
515	-0.0758475	0.0148754	0.0113478	515	Watkins_527	Dehak Panjabi	India 313	V14	Red	Smooth	? Red	White	*	Bearded	IND	India	Zarala- Dalbandin- Baluchistan	Far East	11
300	0.0358308	-0.161069	0.0167525	300	Watkins_309		Persia 3	V12	White	Smooth	White	Red	*	Bearded	IRN	Iran	Zarand- 95 miles S of Tehran- nr Kum	Middle East	11
209	0.0802055	0.104389	0.0830098	209	Watkins_216		Morocco 11	V11	White	Smooth	White	White	*	Bearded	MAR	Morocco	Zenatas- Shaouia	North Africa	11
210	0.0831695	0.139409	0.117151	210	Watkins_217		Morocco 10	V11	White	Smooth	White	White	*	Bearded	MAR	Morocco	Zenatas- Shaouia	North Africa	11
170	-0.0571764	-0.0325691	-0.0293738	170	Watkins_176		Afghanistan 77	V4	Red	Smooth	*	Red	*	Awnless 1	AFG	Afghanistan		Middle East	11
707	-0.0565458	-0.120188	0.0340063	707	Watkins_723		Afghanistan 65	V51	White	Smooth	*	Red	*	Awnless 2	AFG	Afghanistan		Middle East	11
440	0.0277996	-0.147293	0.0232172	440	Watkins_452		Afghanistan 51	V12	White	Smooth	White	Red	*	Bearded	AFG	Afghanistan		Middle East	11
441	-0.0237582	0.0614123	-0.027199	441	Watkins_453		Afghanistan 49	V12	White	Smooth	White	Red	*	Bearded	AFG	Afghanistan		Middle East	11
442	0.0406841	0.0342133	-0.0498121	442	Watkins_454		Afghanistan 52	V12	White	Smooth	White	Red	*	Bearded	AFG	Afghanistan		Middle East	11
443	-0.141153	-0.0200982	-0.0200618	443	Watkins_455		Afghanistan 85	V12	White	Smooth	White	Red	*	Bearded	AFG	Afghanistan		Middle East	11
444	-0.164536	-0.0103318	-0.00465308	444	Watkins_456		Afghanistan 44	V12	White	Smooth	White	Red	*	Bearded	AFG	Afghanistan		Middle East	11
445	-0.138758	-0.0278634	0.0305426	445	Watkins_457		Afghanistan 100	V12	White	Smooth	White	Red	*	Bearded	AFG	Afghanistan		Middle East	11
446	0.0134933	0.0115273	-0.0247416	446	Watkins_458		Afghanistan 29	V12	White	Smooth	White	Red	*	Bearded	AFG	Afghanistan		Middle East	11
447	-0.00342218	0.0108128	-0.0167752	447	Watkins_459		Afghanistan 56	V12	White	Smooth	White	Red	*	Bearded	AFG	Afghanistan		Middle East	11
448	-0.0356635	-0.0870585	0.0199926	448	Watkins_460		Afghanistan 82	V12	White	Smooth	White	Red	*	Bearded	AFG	Afghanistan		Middle East	11
449	-0.211299	0.022913	-0.0266951	449	Watkins_461		Afghanistan 41	V12	White	Smooth	White	Red	*	Bearded	AFG	Afghanistan		Middle East	11
450	-0.0175289	0.0402775	-0.131736	450	Watkins_462		Afghanistan 17	V12	White	Smooth	White	Red	*	Bearded	AFG	Afghanistan		Middle East	11
451	-0.154194	0.0370455	-0.0363015	451	Watkins_463		Afghanistan 5	V12	White	Smooth	White	Red	*	Bearded	AFG	Afghanistan		Middle East	11
452	-0.00524801	0.0296628	-0.0975156	452	Watkins_464		Afghanistan 2	V12	White	Smooth	White	Red	*	Bearded	AFG	Afghanistan		Middle East	11
453	-0.165218	0.0315033	-0.118456	453	Watkins_465		Afghanistan 45	V12	White	Smooth	White	Red	*	Bearded	AFG	Afghanistan		Middle East	11
454	-0.169646	0.02581	-0.0449394	454	Watkins_466		Afghanistan 3	V12	White	Smooth	White	Red	*	Bearded	AFG	Afghanistan		Middle East	11
455	-0.069808	0.0268367	-0.0805023	455	Watkins_467		Afghanistan 50	V12	White	Smooth	White	Red	*	Bearded	AFG	Afghanistan		Middle East	11
456	-0.21512	0.0286988	-0.0270438	456	Watkins_468		Afghanistan 46	V12	White	Smooth	White	Red	*	Bearded	AFG	Afghanistan		Middle East	11
457	-0.191694	0.0148986	-0.0228107	457	Watkins_469		Afghanistan 53	V12	White	Smooth	White	Red	*	Bearded	AFG	Afghanistan		Middle East	11
458	-0.168246	0.0179166	-0.0164023	458	Watkins_470		Afghanistan 55	V12	White	Smooth	White	Red	*	Bearded	AFG	Afghanistan		Middle East	11
459	-0.173493	0.0192695	-0.0155922	459	Watkins_471		Afghanistan 108	V12	White	Smooth	White	Red	*	Bearded	AFG	Afghanistan		Middle East	11
460	-0.0983602	0.00741443	-0.0391687	460	Watkins_472		Afghanistan 107	V12	White	Smooth	White	Red	*	Bearded	AFG	Afghanistan		Middle East	11
461	-0.169715	0.0340075	-0.0120858	461	Watkins_473		Afghanistan 105	V12	White	Smooth	White	Red	*	Bearded	AFG	Afghanistan		Middle East	11
462	-0.1984	0.04318	-0.0322767	462	Watkins_474		Afghanistan 109	V12	White	Smooth	White	Red	*	Bearded	AFG	Afghanistan		Middle East	11
463	-0.125364	-0.00231447	-0.0223509	463	Watkins_475		Afghanistan 110	V12	White	Smooth	White	Red	*	Bearded	AFG	Afghanistan		Middle East	11
464	-0.188097	0.0243172	-0.020908	464	Watkins_476		Afghanistan 66	V12	White	Smooth	White	Red	*	Bearded	AFG	Afghanistan		Middle East	11
466	-0.211301	0.0359741	-0.0469597	466	Watkins_478		Afghanistan 84	V12	White	Smooth	White	Red	*	Bearded	AFG	Afghanistan		Middle East	11
516	-0.156499	0.0393228	-0.00705724	516	Watkins_529		Afghanistan 38	V14	Red	Smooth	? Red	White	*	Bearded	AFG	Afghanistan		Middle East	11
517	-0.119047	-0.042453	0.0253576	517	Watkins_530		Afghanistan 60	V14	Red	Smooth	? Red	White	*	Bearded	AFG	Afghanistan		Middle East	11
650	0.0414388	-0.0692108	0.00314188	650	Watkins_664		Afghanistan 46	V15	Red	Smooth	Red	Red	*	Bearded	AFG	Afghanistan		Middle East	11
651	-0.0355434	-0.0389466	0.00630312	651	Watkins_665		Afghanistan 23	V15	Red	Smooth	Red	Red	*	Bearded	AFG	Afghanistan		Middle East	11
652	-0.0304427	-0.035806	-0.00052056	652	Watkins_666		Afghanistan 18	V15	Red	Smooth	Red	Red	*	Bearded	AFG	Afghanistan		Middle East	11
653	-0.0814234	0.056149	0.0394121	653	Watkins_667		Afghanistan 32	V15	Red	Smooth	Red	Red	*	Bearded	AFG	Afghanistan		Middle East	11
725	0.0831139	0.102468	0.102131	725	Watkins_741		Afghanistan 93	V11	White	Smooth	White	White	*	Bearded	AFG	Afghanistan		Middle East	11
719	0.0312656	-0.0240836	0.00208898	719	Watkins_735		Algeria 33	V3	Red	Smooth	*	White	*	Awnless 1	DZA	Algeria		North Africa	11
245	0.0813693	0.119599	0.118276	245	Watkins_252	Mahon, Flaksberger 16167	Algeria 8	V11	White	Smooth	White	White	*	Bearded	DZA	Algeria		North Africa	11
473	-0.0477533	0.0294535	0.023048	473	Watkins_485	Flaksberger 16200	Algeria 9	V12	White	Smooth	White	Red	*	Bearded	DZA	Algeria		North Africa	11
726	0.0880653	0.0983153	0.0984768	726	Watkins_742		Algeria 35	V11	White	Smooth	White	White	*	Bearded	DZA	Algeria		North Africa	11
746	-0.076003	-0.016997	0.0230826	746	Watkins_762		Algeria 37A	V12	White	Smooth	White	Red	*	Bearded	DZA	Algeria		North Africa	11
750	0.0273656	-0.158305	0.0268471	750	Watkins_766		Algeria 31	V14	Red	Smooth	? Red	White	*	Bearded	DZA	Algeria		North Africa	11
5	0.0943097	0.0994431	0.0759977	5	Watkins_005		Australia 12	V1	White	Smooth	*	White	*	Awnless 1	AUS	Australia		Australia	11
6	0.0606671	0.0929166	0.0410698	6	Watkins_006		Australia 15	V1	White	Smooth	*	White	*	Awnless 1	AUS	Australia		Australia	11
7	0.0643974	0.0511862	0.084262	7	Watkins_007		Australia 14	V1	White	Smooth	*	White	*	Awnless 1	AUS	Australia		Australia	11
21	0.0830898	0.0775862	0.0303204	21	Watkins_022	Improved Steinwedel	Australia CCI W29	V1	White	Smooth	*	White	*	Awnless 1	AUS	Australia		Australia	11
22	0.0790036	0.0299008	0.0451789	22	Watkins_023	College Purple	Australia CCI W105	V1	White	Smooth	*	White	*	Awnless 1	AUS	Australia		Australia	11
23	0.0252664	-0.00276636	0.077766	23	Watkins_024	Aussie	Australia CCI W13	V1	White	Smooth	*	White	*	Awnless 1	AUS	Australia		Australia	11
24	0.0663329	0.0415937	0.0810643	24	Watkins_025	Sultan	Australia CCI W353	V1	White	Smooth	*	White	*	Awnless 1	AUS	Australia		Australia	11
25	0.060015	-0.101891	0.0257002	25	Watkins_026	Sunset	Australia CCI W264	V1	White	Smooth	*	White	*	Awnless 1	AUS	Australia		Australia	11
26	-0.0438657	-0.0874063	0.0254471	26	Watkins_028	Fife	Australia CCI W370	V1	White	Smooth	*	White	*	Awnless 1	AUS	Australia		Australia	11
27	0.0740218	0.0714618	0.10715	27	Watkins_029	Early Bird	Australia CCI W350	V1	White	Smooth	*	White	*	Awnless 1	AUS	Australia		Australia	11
28	0.0484877	0.0447102	0.100828	28	Watkins_030	Majestic	Australia CCI W359	V1	White	Smooth	*	White	*	Awnless 1	AUS	Australia		Australia	11
29	0.0425993	-0.0638541	0.0439771	29	Watkins_031	Rajah	Australia CCI W448	V1	White	Smooth	*	White	*	Awnless 1	AUS	Australia		Australia	11
87	0.00741014	-0.0394146	-0.009092	87	Watkins_089	Bowen	Australia CCI W253	V2	White	Smooth	*	Red	*	Awnless 1	AUS	Australia		Australia	11
88	-0.0486227	-0.125874	0.0710149	88	Watkins_090	Cedar	Australia CCI W440	V2	White	Smooth	*	Red	*	Awnless 1	AUS	Australia		Australia	11
117	-0.215135	0.0512367	-0.0197071	117	Watkins_120		Australia 9	V3	Red	Smooth	*	White	*	Awnless 1	AUS	Australia		Australia	11
118	0.0928533	0.0715988	0.0973209	118	Watkins_121		Australia 4	V3	Red	Smooth	*	White	*	Awnless 1	AUS	Australia		Australia	11
119	-0.0859826	-0.058534	0.0501818	119	Watkins_122		Australia 6	V1	White	Smooth	*	White	*	Awnless 1	AUS	Australia		Australia	11
120	-0.0866062	-0.0582987	0.0510456	120	Watkins_123		Australia 8	V3	Red	Smooth	*	White	*	Awnless 1	AUS	Australia		Australia	11
129	-0.00319248	-0.00748037	0.0743822	129	Watkins_132	Union	Australia CCI W427	V3	Red	Smooth	*	White	*	Awnless 1	AUS	Australia		Australia	11
130	0.0935197	0.0719013	0.0987508	130	Watkins_133	Waratah	Australia CCI W37	V3	Red	Smooth	*	White	*	Awnless 1	AUS	Australia		Australia	11
131	0.0791568	-0.00281082	0.0283873	131	Watkins_134	Bena	Australia CCI W494	V3	Red	Smooth	*	White	*	Awnless 1	AUS	Australia		Australia	11
132	0.071011	0.064843	0.103473	132	Watkins_135	Canberra	Australia CCI W443	V3	Red	Smooth	*	White	*	Awnless 1	AUS	Australia		Australia	11
133	0.052989	0.0844937	0.0848026	133	Watkins_136	Exquisite	Australia CCI W267	V3	Red	Smooth	*	White	*	Awnless 1	AUS	Australia		Australia	11
134	0.0152329	-0.131408	0.0665622	134	Watkins_137	Federation	Australia CCI W418	V3	Red	Smooth	*	White	*	Awnless 1	AUS	Australia		Australia	11
135	0.0406641	0.00821788	0.037612	135	Watkins_138	Duchess	Australia CCI W316	V3	Red	Smooth	*	White	*	Awnless 1	AUS	Australia		Australia	11
167	0.0943366	0.0584322	0.0328899	167	Watkins_173	Teakles Red	Australia CCI W380	V4	Red	Smooth	*	Red	*	Awnless 1	AUS	Australia		Australia	11
238	0.0837192	0.105847	0.0909943	238	Watkins_245	King's White	Australia CCI W457	V11	White	Smooth	White	White	*	Bearded	AUS	Australia		Australia	11
244	0.0808569	0.120449	0.120159	244	Watkins_251		Australia 2	V11	White	Smooth	White	White	*	Bearded	AUS	Australia		Australia	11
317	0.0917844	0.110384	0.074761	317	Watkins_326		Australia 1	V12	White	Smooth	White	Red	*	Bearded	AUS	Australia		Australia	11
495	0.0707432	0.0476788	-0.0168046	495	Watkins_507		Australia 10	V14	Red	Smooth	? Red	White	*	Bearded	AUS	Australia		Australia	11
322	0.0491163	-0.158239	-0.0106673	322	Watkins_331		Brazil 1	V12	White	Smooth	White	Red	*	Bearded	BRA	Brazil		South America	11
93	0.0755138	-0.0533245	-0.019426	93	Watkins_095		China Sh200	V2	White	Smooth	*	Red	*	Awnless 1	CHN	China		Far East	11
169	0.0511954	-0.0415939	-0.00199743	169	Watkins_175		China Sh229	V4	Red	Smooth	*	Red	*	Awnless 1	CHN	China		Far East	11
807	-0.0870004	0.0199724	-0.0161949	807	Watkins_826		Chinese-11 China 15	V2	White	Smooth	*	Red	*	Awnless 1	CHN	China		Far East	11
701	-0.0337134	-0.0151559	-0.0405032	701	Watkins_717		China Sh128	V51	White	Smooth	*	Red	*	Awnless 2	CHN	China		Far East	11
702	-0.151882	-0.00752155	0.0238155	702	Watkins_718		China Sh164	V51	White	Smooth	*	Red	*	Awnless 2	CHN	China		Far East	11
703	-0.134543	0.0286826	-0.0319642	703	Watkins_719		China Sh126	V51	White	Smooth	*	Red	*	Awnless 2	CHN	China		Far East	11
704	-0.21952	0.057956	-0.0382757	704	Watkins_720		China Sh146	V51	White	Smooth	*	Red	*	Awnless 2	CHN	China		Far East	11
705	-0.172142	0.0245588	-0.0131755	705	Watkins_721		China Sh166	V51	White	Smooth	*	Red	*	Awnless 2	CHN	China		Far East	11
706	0.0214107	-0.101557	0.0395879	706	Watkins_722		China Sh154	V51	White	Smooth	*	Red	*	Awnless 2	CHN	China		Far East	11
709	-0.0506119	-0.0365576	0.0311467	709	Watkins_725		China Sh57	V53	Red	Smooth	*	White	*	Awnless 2	CHN	China		Far East	11
710	-0.108805	0.0236788	0.0275432	710	Watkins_726		China Sh102	V54	Red	Smooth	*	Red	*	Awnless 2	CHN	China		Far East	11
711	-0.0955986	-0.0241872	0.0251821	711	Watkins_727		China Sh21	V54	Red	Smooth	*	Red	*	Awnless 2	CHN	China		Far East	11
243	0.0607661	0.0550713	0.0384595	243	Watkins_250	Yihsien 1485	China Sh6	V11	White	Smooth	White	White	*	Bearded	CHN	China		Far East	11
423	-0.207985	0.0411305	-0.0155014	423	Watkins_435		China Sh152	V12	White	Smooth	White	Red	*	Bearded	CHN	China		Far East	11
424	0.047134	-0.0323392	0.00192512	424	Watkins_436		China Sh108	V12	White	Smooth	White	Red	*	Bearded	CHN	China		Far East	11
425	0.0278954	0.0104809	-0.0416266	425	Watkins_437		China Sh134	V12	White	Smooth	White	Red	*	Bearded	CHN	China		Far East	11
426	0.0469712	-0.0322139	0.00222769	426	Watkins_438		China Sh211	V12	White	Smooth	White	Red	*	Bearded	CHN	China		Far East	11
427	-0.0368208	-0.033162	0.0163509	427	Watkins_439		China Sh75	V12	White	Smooth	White	Red	*	Bearded	CHN	China		Far East	11
428	-0.0540752	-0.0230725	0.0094194	428	Watkins_440		China Sh12	V12	White	Smooth	White	Red	*	Bearded	CHN	China		Far East	11
429	-0.10331	0.078693	-0.0445801	429	Watkins_441		China Sh124	V12	White	Smooth	White	Red	*	Bearded	CHN	China		Far East	11
430	-0.0753853	0.0719253	-0.00695132	430	Watkins_442		China Sh193	V12	White	Smooth	White	Red	*	Bearded	CHN	China		Far East	11
431	-0.0248656	-0.00126398	-0.0692433	431	Watkins_443		China Sh194	V12	White	Smooth	White	Red	*	Bearded	CHN	China		Far East	11
432	-0.00963945	0.115877	-0.00254563	432	Watkins_444		China Sh172	V12	White	Smooth	White	Red	*	Bearded	CHN	China		Far East	11
433	0.0143341	0.00158182	0.00178962	433	Watkins_445		China Sh208	V12	White	Smooth	White	Red	*	Bearded	CHN	China		Far East	11
434	-0.035982	-0.000439182	0.00962796	434	Watkins_446		China Sh198	V12	White	Smooth	White	Red	*	Bearded	CHN	China		Far East	11
435	0.0234032	-0.145892	0.0366715	435	Watkins_447		China Sh204	V12	White	Smooth	White	Red	*	Bearded	CHN	China		Far East	11
634	-0.0234805	-0.0145071	-0.0149288	634	Watkins_647		China Sh130	V15	Red	Smooth	Red	Red	*	Bearded	CHN	China		Far East	11
635	-0.0247825	0.0655915	0.0299674	635	Watkins_649		China Sh151	V15	Red	Smooth	Red	Red	*	Bearded	CHN	China		Far East	11
636	-0.0369949	0.00574696	0.0267667	636	Watkins_650		China Sh231	V15	Red	Smooth	Red	Red	*	Bearded	CHN	China		Far East	11
637	0.0555824	-0.111051	-0.0188843	637	Watkins_651		China Sh244	V15	Red	Smooth	Red	Red	*	Bearded	CHN	China		Far East	11
638	0.0685833	0.0197104	-0.00979945	638	Watkins_652		China Sh107	V15	Red	Smooth	Red	Red	*	Bearded	CHN	China		Far East	11
639	0.0043821	0.0758527	-0.00665867	639	Watkins_653		China Sh96	V15	Red	Smooth	Red	Red	*	Bearded	CHN	China		Far East	11
640	-0.00435048	-0.0419854	0.0100739	640	Watkins_654	Kaifeng 312-2	China Sh9	V15	Red	Smooth	Red	Red	*	Bearded	CHN	China		Far East	11
641	-0.0339364	-0.00419556	-0.00180402	641	Watkins_655		China Sh59	V15	Red	Smooth	Red	Red	*	Bearded	CHN	China		Far East	11
642	-0.0454577	0.0153954	0.00475146	642	Watkins_656		China Sh222	V15	Red	Smooth	Red	Red	*	Bearded	CHN	China		Far East	11
643	-0.0833666	0.00116998	-0.035182	643	Watkins_657		China Sh222	V15	Red	Smooth	Red	Red	*	Bearded	CHN	China		Far East	11
644	-0.0860194	0.00109575	-0.0351304	644	Watkins_658		China Sh216	V15	Red	Smooth	Red	Red	*	Bearded	CHN	China		Far East	11
645	-0.0837238	0.0310746	0.00247076	645	Watkins_659		China Sh215	V15	Red	Smooth	Red	Red	*	Bearded	CHN	China		Far East	11
646	-0.0834361	0.0313471	0.00218839	646	Watkins_660		China Sh241	V15	Red	Smooth	Red	Red	*	Bearded	CHN	China		Far East	11
683	-0.21658	0.0590756	-0.0348868	683	Watkins_698		China Sh2	V41	White	Smooth	*	Red	*	Half-awned	CHN	China		Far East	11
684	-0.207924	0.0568566	-0.0304012	684	Watkins_699	Kaifeng 124	China Sh8	V41	White	Smooth	*	Red	*	Half-awned	CHN	China		Far East	11
685	-0.200847	0.0561707	-0.0212793	685	Watkins_700	Kaifeng 323-9	China Sh10	V41	White	Smooth	*	Red	*	Half-awned	CHN	China		Far East	11
688	-0.20326	0.0395927	-0.0178237	688	Watkins_703		China Sh22	V43	Red	Smooth	*	Red	*	Half-awned	CHN	China		Far East	11
202	-0.123732	0.00642351	0.0255579	202	Watkins_209	Belardi 24B	Egypt 4	V7	Red	Rough	*	White	*	Awnless 1	EGY	Egypt		North Africa	11
296	0.00559751	0.0367316	0.0373529	296	Watkins_305		Sinai 1	V12	White	Smooth	White	Red	*	Bearded	EGY	Egypt		North Africa	11
319	0.0480855	-0.0612949	-0.017243	319	Watkins_328	Brown 11	Sinai 8	V12	White	Smooth	White	Red	*	Bearded	EGY	Egypt		North Africa	11
321	0.0494415	-0.156481	-0.00884983	321	Watkins_330		Gaza 1	V12	White	Smooth	White	Red	*	Bearded	EGY	Egypt		North Africa	11
731	-0.135084	-0.0380754	0.027331	731	Watkins_747		Abyssinia AV12.4	V12	White	Smooth	White	Red	*	Bearded	ETH	Ethiopia		North Africa	11
758	-0.0977021	0.00972988	0.0346808	758	Watkins_774		Abyssinia AV15.1	V15	Red	Smooth	Red	Red	*	Bearded	ETH	Ethiopia		North Africa	11
761	-0.0176909	-0.0849392	0.0632252	761	Watkins_777		Finland 3	V15	Red	Smooth	Red	Red	*	Bearded	FIN	Finland		Europe	11
38	0.0933309	-0.0193332	-0.0211625	38	Watkins_040	Favori	France 14	V1	White	Smooth	*	White	*	Awnless 1	FRA	France		Europe	11
39	0.110934	-0.0171018	-0.0483364	39	Watkins_041	Alliés	France 25	V1	White	Smooth	*	White	*	Awnless 1	FRA	France		Europe	11
40	0.103213	-0.0138935	-0.0581753	40	Watkins_042	Inversal	France 26	V1	White	Smooth	*	White	*	Awnless 1	FRA	France		Europe	11
103	0.0929717	-0.0527817	-0.0403072	103	Watkins_105	Hâtif de Saône	France 1	V2	White	Smooth	*	Red	*	Awnless 1	FRA	France		Europe	11
104	0.0650719	-0.0147595	-0.00793923	104	Watkins_106	Magnitot	France 4	V2	White	Smooth	*	Red	*	Awnless 1	FRA	France		Europe	11
105	0.100187	0.013119	-0.0201554	105	Watkins_107	D.D. Tourneur	France 16	V2	White	Smooth	*	Red	*	Awnless 1	FRA	France		Europe	11
106	0.112686	0.0119479	-0.0313193	106	Watkins_108	Vilmorin 29	France 20	V2	White	Smooth	*	Red	*	Awnless 1	FRA	France		Europe	11
107	0.111625	0.0125199	-0.0315184	107	Watkins_109	P.M.L.1	France 23	V2	White	Smooth	*	Red	*	Awnless 1	FRA	France		Europe	11
108	0.0741864	-0.0391006	-0.0329508	108	Watkins_110	Carré Géant blanc	France 29	V2	White	Smooth	*	Red	*	Awnless 1	FRA	France		Europe	11
136	0.117842	0.0321726	-0.086344	136	Watkins_139	Bladette de Besplas	France 10	V3	Red	Smooth	*	White	*	Awnless 1	FRA	France		Europe	11
181	0.00479347	-0.143188	0.0240656	181	Watkins_188	Japhet Alsace	France 8	V4	Red	Smooth	*	Red	*	Awnless 1	FRA	France		Europe	11
182	0.0713279	-0.0246292	-0.00362199	182	Watkins_189	Rouge de St-Laud	France 9	V4	Red	Smooth	*	Red	*	Awnless 1	FRA	France		Europe	11
183	0.0899375	-0.0796502	-0.0387485	183	Watkins_190	Roux de Presles	France 12	V4	Red	Smooth	*	Red	*	Awnless 1	FRA	France		Europe	11
184	0.0929089	-0.0779495	-0.0377829	184	Watkins_191	Rouge des Ardennes	France 21	V4	Red	Smooth	*	Red	*	Awnless 1	FRA	France		Europe	11
185	-0.0825195	-0.0405291	0.00394424	185	Watkins_192	Way	France 32	V4	Red	Smooth	*	Red	*	Awnless 1	FRA	France		Europe	11
186	0.0929912	-0.00588852	-0.0270666	186	Watkins_193	Wilson jaune	France 39	V4	Red	Smooth	*	Red	*	Awnless 1	FRA	France		Europe	11
187	0.0916789	-0.00628169	-0.0268809	187	Watkins_194	Rouge de Bordeaux	France 44	V4	Red	Smooth	*	Red	*	Awnless 1	FRA	France		Europe	11
193	0.108158	-0.0604165	-0.0441676	193	Watkins_200	Parsel	France 17	V5	White	Rough	*	White	*	Awnless 1	FRA	France		Europe	11
204	0.0753312	-0.0395383	-0.00471136	204	Watkins_211	Blé Seigle	France 13	V8	Red	Rough	*	Red	*	Awnless 1	FRA	France		Europe	11
478	0.09947	0.0659319	-0.157095	478	Watkins_490	Saissette de Maninet P	France 11	V12	White	Smooth	White	Red	*	Bearded	FRA	France		Europe	11
479	0.0842587	0.0391104	-0.119963	479	Watkins_491	Maylin	France 35	V12	White	Smooth	White	Red	*	Bearded	FRA	France		Europe	11
224	0.0575846	-0.0927866	9.70405e-05	224	Watkins_231		Hungary 6	V11	White	Smooth	White	White	*	Bearded	HUN	Hungary		Europe	11
327	0.0619682	-0.0916766	-0.0369878	327	Watkins_336		Hungary 2	V12	White	Smooth	White	Red	*	Bearded	HUN	Hungary		Europe	11
328	0.0353282	-0.160092	0.0175365	328	Watkins_337		Hungary 3	V12	White	Smooth	White	Red	*	Bearded	HUN	Hungary		Europe	11
329	0.0341236	-0.161692	-0.000819571	329	Watkins_338		Hungary 6	V12	White	Smooth	White	Red	*	Bearded	HUN	Hungary		Europe	11
621	0.0568919	-0.173656	-0.020961	621	Watkins_634		Hungary 2	V15	Red	Smooth	Red	Red	*	Bearded	HUN	Hungary		Europe	11
622	0.120394	-0.0264595	-0.0898608	622	Watkins_635		Hungary 4	V15	Red	Smooth	Red	Red	*	Bearded	HUN	Hungary		Europe	11
813	0.0404958	-0.031229	0.042831	813	Watkins_912		Hungary 5	V12	White	Smooth	White	Red	*	Bearded	HUN	Hungary		Europe	11
620	-0.184985	0.0241532	-0.0133647	620	Watkins_633		India (87??)	V15	Red	Smooth	Red	Red	*	Bearded	IND	India		Far East	11
717	-0.222062	0.0589524	-0.0389505	717	Watkins_733	Muganka x Belokoloska	Azerbaijan-Persia W73332	V2	White	Smooth	*	Red	*	Awnless 1	IRN	Iran		Middle East	11
99	0.0724722	-0.068876	0.00149161	99	Watkins_101	Flaksberger 21223	Italy 18	V2	White	Smooth	*	Red	*	Awnless 1	ITA	Italy		Europe	11
100	0.118809	0.0873138	-0.126847	100	Watkins_102	Gentil Rossa, Flaksberger 19927	Italy 19	V2	White	Smooth	*	Red	*	Awnless 1	ITA	Italy		Europe	11
101	0.115812	0.0734115	-0.132119	101	Watkins_103	Gentil Rossa, Flaksberger 19928	Italy 20	V4	Red	Smooth	*	Red	*	Awnless 1	ITA	Italy		Europe	11
102	0.0879059	-0.0447931	-0.0101677	102	Watkins_104	Tipo Coronation R.95, Flaksberger 26539	Italy 21	V2	White	Smooth	*	Red	*	Awnless 1	ITA	Italy		Europe	11
178	0.0321539	-0.0525997	0.0100411	178	Watkins_185	Flaksberger 21221	Italy 13	V4	Red	Smooth	*	Red	*	Awnless 1	ITA	Italy		Europe	11
179	0.0288273	-0.0490649	0.00547559	179	Watkins_186	Flaksberger 21231	Italy 14	V4	Red	Smooth	*	Red	*	Awnless 1	ITA	Italy		Europe	11
180	0.117832	0.0623367	-0.150753	180	Watkins_187	Flaksberger 21222	Italy 15	V4	Red	Smooth	*	Red	*	Awnless 1	ITA	Italy		Europe	11
472	0.0714719	0.0524524	0.0293371	472	Watkins_484	Decimomanna, Flaksberger 20119	Sardinia 4	V12	White	Smooth	White	Red	*	Bearded	ITA	Italy		Europe	11
788	-0.195411	0.0216623	-0.0325197	788	Watkins_806		Italy W4808	V27	Red	Rough	*	White	*	Bearded	ITA	Italy		Europe	11
318	0.0271637	-0.0105109	0.0565882	318	Watkins_327	Mughari	Palestine 1	V12	White	Smooth	White	Red	*	Bearded	PAL	Palestine		Middle East	11
387	0.0342153	0.14008	0.0973022	387	Watkins_398	Abu Fashi	Palestine 3	V12	White	Smooth	White	Red	*	Bearded	PAL	Palestine		Middle East	11
33	0.0422522	-0.117079	0.0211024	33	Watkins_035	Blondynka	Poland 5	V1	White	Smooth	*	White	*	Awnless 1	POL	Poland		Europe	11
34	0.0418535	-0.111624	0.0188517	34	Watkins_036	Bialy Krzyz Ryxa	Poland 4	V1	White	Smooth	*	White	*	Awnless 1	POL	Poland		Europe	11
35	0.0488498	-0.121164	0.0179613	35	Watkins_037	Wysololitewka Sobieszynska	Poland 16	V1	White	Smooth	*	White	*	Awnless 1	POL	Poland		Europe	11
36	0.0485313	-0.120621	0.0185746	36	Watkins_038	Graniatka Dankowska	Poland 11	V1	White	Smooth	*	White	*	Awnless 1	POL	Poland		Europe	11
95	0.0728097	-0.0698986	0.000845523	95	Watkins_097	Bialy Krzyz Ryxa	Poland 4	V2	White	Smooth	*	Red	*	Awnless 1	POL	Poland		Europe	11
96	0.0469382	-0.163353	-0.00848365	96	Watkins_098	Hors Concurs	Poland 8	V2	White	Smooth	*	Red	*	Awnless 1	POL	Poland		Europe	11
97	0.0186819	-0.111063	0.0618008	97	Watkins_099	Kolben Heinego	Poland 19	V2	White	Smooth	*	Red	*	Awnless 1	POL	Poland		Europe	11
98	0.0789964	-0.0180042	-0.0528512	98	Watkins_100	Kitnouska	Poland 25	V2	White	Smooth	*	Red	*	Awnless 1	POL	Poland		Europe	11
174	0.0329678	-0.141487	0.0255331	174	Watkins_181	Kujawianka Wieclawicka	Poland 1	V4	Red	Smooth	*	Red	*	Awnless 1	POL	Poland		Europe	11
175	0.0456628	-0.10788	0.0136093	175	Watkins_182	Superelekta Kleszczynskich	Poland 13	V4	Red	Smooth	*	Red	*	Awnless 1	POL	Poland		Europe	11
176	-0.0106052	-0.126537	0.0723484	176	Watkins_183	Extra Kolben Heinego	Poland 18	V4	Red	Smooth	*	Red	*	Awnless 1	POL	Poland		Europe	11
177	-0.0102968	-0.12736	0.0721544	177	Watkins_184	Surka Cezostna	Poland 23	V4	Red	Smooth	*	Red	*	Awnless 1	POL	Poland		Europe	11
467	-0.21372	0.0324659	-0.0464215	467	Watkins_479	Ostka Wieclawicka	Poland 2	V12	White	Smooth	White	Red	*	Bearded	POL	Poland		Europe	11
468	0.070242	-0.0927515	-0.0224437	468	Watkins_480	Hanka	Poland 12	V12	White	Smooth	White	Red	*	Bearded	POL	Poland		Europe	11
469	0.0477552	-0.146697	-0.0212482	469	Watkins_481	Ostka Skomoroska	Poland 3	V12	White	Smooth	White	Red	*	Bearded	POL	Poland		Europe	11
470	0.0478554	-0.145504	-0.0206984	470	Watkins_482	Hors Concurs	Poland 8	V12	White	Smooth	White	Red	*	Bearded	POL	Poland		Europe	11
471	-0.0548814	1.87379e-05	-0.0158959	471	Watkins_483	Surka Oscista	Poland 21	V12	White	Smooth	White	Red	*	Bearded	POL	Poland		Europe	11
656	-0.0361716	-0.0365443	-0.0828382	656	Watkins_670	Zlotka Miczynskiego	Poland 9	V15	Red	Smooth	Red	Red	*	Bearded	POL	Poland		Europe	11
658	0.0549193	-0.14813	-0.0272604	658	Watkins_672	Zaborzanka	Poland 17	V15	Red	Smooth	Red	Red	*	Bearded	POL	Poland		Europe	11
171	0.027886	0.0605416	0.0800886	171	Watkins_177	Camara's no. 3	Camarra's no. 3	V4	Red	Smooth	*	Red	*	Awnless 1	PRT	Portugal		Europe	11
94	0.0466058	-0.083227	0.012848	94	Watkins_096	A.26	Rumania 8	V2	White	Smooth	*	Red	*	Awnless 1	ROM	Romania		Europe	11
436	-0.0627203	-0.0422298	-0.0663286	436	Watkins_448	Tiganesti 653	Rumania 4	V12	White	Smooth	White	Red	*	Bearded	ROM	Romania		Europe	11
437	-0.196374	0.0564305	-0.0303623	437	Watkins_449	Todiresti	Rumania 10	V12	White	Smooth	White	Red	*	Bearded	ROM	Romania		Europe	11
438	0.0229148	-0.146735	0.0364034	438	Watkins_450	Miercurea Ciucului	Rumania 14	V12	White	Smooth	White	Red	*	Bearded	ROM	Romania		Europe	11
439	0.0222467	-0.154707	0.0338981	439	Watkins_451	Samanta 117	Rumania 11	V12	White	Smooth	White	Red	*	Bearded	ROM	Romania		Europe	11
648	0.00203325	-0.124413	0.0383685	648	Watkins_662	Samanta 1252	Rumania 3	V15	Red	Smooth	Red	Red	*	Bearded	ROM	Romania		Europe	11
649	0.0417145	-0.0696784	0.00231838	649	Watkins_663	I.C.A.R.1	Rumania 12	V15	Red	Smooth	Red	Red	*	Bearded	ROM	Romania		Europe	11
15	0.0627762	-0.000124127	-0.0338195	15	Watkins_016	Mocho	Leon 1	V1	White	Smooth	*	White	*	Awnless 1	ESP	Spain		Europe	11
16	0.0936847	0.0240695	-0.00934701	16	Watkins_017	Mocho	Leon 4	V1	White	Smooth	*	White	*	Awnless 1	ESP	Spain		Europe	11
64	0.031046	0.00586935	0.0347709	64	Watkins_066	Mocho	Leon 1	V2	White	Smooth	*	Red	*	Awnless 1	ESP	Spain		Europe	11
82	0.092572	-0.014775	-0.0583528	82	Watkins_084	Moro	Leon 5	V2	White	Smooth	*	Red	*	Awnless 1	ESP	Spain		Europe	11
157	0.0927254	-0.00622822	-0.0258614	157	Watkins_162	Moro	Leon 5	V4	Red	Smooth	*	Red	*	Awnless 1	ESP	Spain		Europe	11
220	0.0664258	-0.0356483	-0.0314054	220	Watkins_227		Mahon 6	V11	White	Smooth	White	White	*	Bearded	ESP	Spain		Europe	11
332	0.0365848	-0.0834125	-0.0370909	332	Watkins_341	Candeal	Leon 14	V12	White	Smooth	White	Red	*	Bearded	ESP	Spain		Europe	11
374	0.0319011	0.0304843	0.0291273	374	Watkins_385		Barcelona 5	V12	White	Smooth	White	Red	*	Bearded	ESP	Spain		Europe	11
375	0.0417321	0.00151268	-0.0279714	375	Watkins_386	Black Argaña	Leon 9	V13	White	Smooth	Black	Red	*	Bearded	ESP	Spain		Europe	11
377	0.0765626	0.133669	0.11298	377	Watkins_388		Mahon 4	V12	White	Smooth	White	Red	*	Bearded	ESP	Spain		Europe	11
589	0.102253	0.0466505	-0.116409	589	Watkins_602	Candeal	Leon 15	V15	Red	Smooth	Red	Red	*	Bearded	ESP	Spain		Europe	11
110	0.0424263	-0.00512608	-0.0184919	110	Watkins_112		Smyrna 8	V4	Red	Smooth	*	Red	*	Awnless 1	TUR	Turkey		Middle East	11
137	0.118489	0.0330632	-0.0882207	137	Watkins_140		Smyrna 8	V4	Red	Smooth	*	Red	*	Awnless 1	TUR	Turkey		Middle East	11
486	0.0130338	0.0680926	0.0655602	486	Watkins_498		Smyrna 8	V14	Red	Smooth	? Red	White	*	Bearded	TUR	Turkey		Middle East	11
561	0.0472551	0.0647368	-0.0169836	561	Watkins_574		Smyrna 8	V15	Red	Smooth	Red	Red	*	Bearded	TUR	Turkey		Middle East	11
144	0.0570866	-0.0747197	0.019621	144	Watkins_149	Squarehead's Master		V4	Red	Smooth	*	Red	*	Awnless 1	GBR	United Kingdom		Europe	11
145	0.0531111	-0.0671399	0.0241923	145	Watkins_150			V4	Red	Smooth	*	Red	*	Awnless 1	GBR	United Kingdom		Europe	11
316	0.0328234	0.00416964	-0.0127751	316	Watkins_325			V12	White	Smooth	White	Red	*	Bearded	GBR	United Kingdom		Europe	11
796	-0.199864	0.0188559	-0.0260641	796	Watkins_815			V61			*		*	*					11
66	0.0240887	-0.115589	0.0303215	66	Watkins_068		Dioseg 2	V1	White	Smooth	*	White	*	Awnless 1					11
189	0.0826157	-0.0517641	-0.0153457	189	Watkins_196	Benefactor		V5	White	Rough	*	White	*	Awnless 1					11
320	0.0495014	-0.156798	-0.0106563	320	Watkins_329		Dioseg 4	V12	White	Smooth	White	Red	*	Bearded					11
323	0.0313423	-0.151111	0.0322587	323	Watkins_332		Dioseg 1	V12	White	Smooth	White	Red	*	Bearded					11
324	0.0315274	-0.151162	0.0349218	324	Watkins_333		Dioseg 1	V12	White	Smooth	White	Red	*	Bearded					11
325	0.0617196	-0.0269676	-0.0343278	325	Watkins_334		Dioseg 3	V12	White	Smooth	White	Red	*	Bearded					11
326	0.0166694	-0.12015	0.0342917	326	Watkins_335		Dioseg 3	V12	White	Smooth	White	Red	*	Bearded					11

## Sheet: Middle Eastern Countries
	V1	V2	V3	Order	Watkins Number	acc_name	wat_name	wat_type	Glume_col	GLume_surface	Awn_colour	Grain_colour	Wax	Awn_type	origin	COUNTRY of origin	locality	Region	Groups
170	-0.0571764	-0.0325691	-0.0293738	170	Watkins_176		Afghanistan 77	V4	Red	Smooth	*	Red	*	Awnless 1	AFG	Afghanistan		Middle East	1
440	0.0277996	-0.147293	0.0232172	440	Watkins_452		Afghanistan 51	V12	White	Smooth	White	Red	*	Bearded	AFG	Afghanistan		Middle East	1
441	-0.0237582	0.0614123	-0.027199	441	Watkins_453		Afghanistan 49	V12	White	Smooth	White	Red	*	Bearded	AFG	Afghanistan		Middle East	1
442	0.0406841	0.0342133	-0.0498121	442	Watkins_454		Afghanistan 52	V12	White	Smooth	White	Red	*	Bearded	AFG	Afghanistan		Middle East	1
443	-0.141153	-0.0200982	-0.0200618	443	Watkins_455		Afghanistan 85	V12	White	Smooth	White	Red	*	Bearded	AFG	Afghanistan		Middle East	1
444	-0.164536	-0.0103318	-0.00465308	444	Watkins_456		Afghanistan 44	V12	White	Smooth	White	Red	*	Bearded	AFG	Afghanistan		Middle East	1
445	-0.138758	-0.0278634	0.0305426	445	Watkins_457		Afghanistan 100	V12	White	Smooth	White	Red	*	Bearded	AFG	Afghanistan		Middle East	1
446	0.0134933	0.0115273	-0.0247416	446	Watkins_458		Afghanistan 29	V12	White	Smooth	White	Red	*	Bearded	AFG	Afghanistan		Middle East	1
447	-0.00342218	0.0108128	-0.0167752	447	Watkins_459		Afghanistan 56	V12	White	Smooth	White	Red	*	Bearded	AFG	Afghanistan		Middle East	1
448	-0.0356635	-0.0870585	0.0199926	448	Watkins_460		Afghanistan 82	V12	White	Smooth	White	Red	*	Bearded	AFG	Afghanistan		Middle East	1
449	-0.211299	0.022913	-0.0266951	449	Watkins_461		Afghanistan 41	V12	White	Smooth	White	Red	*	Bearded	AFG	Afghanistan		Middle East	1
450	-0.0175289	0.0402775	-0.131736	450	Watkins_462		Afghanistan 17	V12	White	Smooth	White	Red	*	Bearded	AFG	Afghanistan		Middle East	1
451	-0.154194	0.0370455	-0.0363015	451	Watkins_463		Afghanistan 5	V12	White	Smooth	White	Red	*	Bearded	AFG	Afghanistan		Middle East	1
452	-0.00524801	0.0296628	-0.0975156	452	Watkins_464		Afghanistan 2	V12	White	Smooth	White	Red	*	Bearded	AFG	Afghanistan		Middle East	1
453	-0.165218	0.0315033	-0.118456	453	Watkins_465		Afghanistan 45	V12	White	Smooth	White	Red	*	Bearded	AFG	Afghanistan		Middle East	1
454	-0.169646	0.02581	-0.0449394	454	Watkins_466		Afghanistan 3	V12	White	Smooth	White	Red	*	Bearded	AFG	Afghanistan		Middle East	1
455	-0.069808	0.0268367	-0.0805023	455	Watkins_467		Afghanistan 50	V12	White	Smooth	White	Red	*	Bearded	AFG	Afghanistan		Middle East	1
456	-0.21512	0.0286988	-0.0270438	456	Watkins_468		Afghanistan 46	V12	White	Smooth	White	Red	*	Bearded	AFG	Afghanistan		Middle East	1
457	-0.191694	0.0148986	-0.0228107	457	Watkins_469		Afghanistan 53	V12	White	Smooth	White	Red	*	Bearded	AFG	Afghanistan		Middle East	1
458	-0.168246	0.0179166	-0.0164023	458	Watkins_470		Afghanistan 55	V12	White	Smooth	White	Red	*	Bearded	AFG	Afghanistan		Middle East	1
459	-0.173493	0.0192695	-0.0155922	459	Watkins_471		Afghanistan 108	V12	White	Smooth	White	Red	*	Bearded	AFG	Afghanistan		Middle East	1
460	-0.0983602	0.00741443	-0.0391687	460	Watkins_472		Afghanistan 107	V12	White	Smooth	White	Red	*	Bearded	AFG	Afghanistan		Middle East	1
461	-0.169715	0.0340075	-0.0120858	461	Watkins_473		Afghanistan 105	V12	White	Smooth	White	Red	*	Bearded	AFG	Afghanistan		Middle East	1
462	-0.1984	0.04318	-0.0322767	462	Watkins_474		Afghanistan 109	V12	White	Smooth	White	Red	*	Bearded	AFG	Afghanistan		Middle East	1
463	-0.125364	-0.00231447	-0.0223509	463	Watkins_475		Afghanistan 110	V12	White	Smooth	White	Red	*	Bearded	AFG	Afghanistan		Middle East	1
464	-0.188097	0.0243172	-0.020908	464	Watkins_476		Afghanistan 66	V12	White	Smooth	White	Red	*	Bearded	AFG	Afghanistan		Middle East	1
466	-0.211301	0.0359741	-0.0469597	466	Watkins_478		Afghanistan 84	V12	White	Smooth	White	Red	*	Bearded	AFG	Afghanistan		Middle East	1
516	-0.156499	0.0393228	-0.00705724	516	Watkins_529		Afghanistan 38	V14	Red	Smooth	? Red	White	*	Bearded	AFG	Afghanistan		Middle East	1
517	-0.119047	-0.042453	0.0253576	517	Watkins_530		Afghanistan 60	V14	Red	Smooth	? Red	White	*	Bearded	AFG	Afghanistan		Middle East	1
650	0.0414388	-0.0692108	0.00314188	650	Watkins_664		Afghanistan 46	V15	Red	Smooth	Red	Red	*	Bearded	AFG	Afghanistan		Middle East	1
651	-0.0355434	-0.0389466	0.00630312	651	Watkins_665		Afghanistan 23	V15	Red	Smooth	Red	Red	*	Bearded	AFG	Afghanistan		Middle East	1
652	-0.0304427	-0.035806	-0.00052056	652	Watkins_666		Afghanistan 18	V15	Red	Smooth	Red	Red	*	Bearded	AFG	Afghanistan		Middle East	1
653	-0.0814234	0.056149	0.0394121	653	Watkins_667		Afghanistan 32	V15	Red	Smooth	Red	Red	*	Bearded	AFG	Afghanistan		Middle East	1
707	-0.0565458	-0.120188	0.0340063	707	Watkins_723		Afghanistan 65	V51	White	Smooth	*	Red	*	Awnless 2	AFG	Afghanistan		Middle East	1
725	0.0831139	0.102468	0.102131	725	Watkins_741		Afghanistan 93	V11	White	Smooth	White	White	*	Bearded	AFG	Afghanistan		Middle East	1
3	-0.14922	0.0337472	-0.0145815	3	Watkins_003		Persia 6	V1	White	Smooth	*	White	*	Awnless 1	IRN	Iran	Abbas Abad- Shahriar district- SW of Tehran	Middle East	2
200	-0.133894	0.0383738	-0.00349556	200	Watkins_207	Autumn wheat	Persia 77	V7	Red	Rough	*	White	*	Awnless 1	IRN	Iran	Gesian- 30km SW of Urmia	Middle East	2
230	-0.0412551	-0.0521115	0.0346351	230	Watkins_237		Persia 69	V11	White	Smooth	White	White	*	Bearded	IRN	Iran	Burujird	Middle East	2
231	-0.0961112	-0.0265354	-0.00331922	231	Watkins_238		Persia 44	V11	White	Smooth	White	White	*	Bearded	IRN	Iran	Mehraban- N Hamadan	Middle East	2
233	-0.076172	-0.0389613	0.0162966	233	Watkins_240	Razan Ferahan	Persia 96	V11	White	Smooth	White	White	*	Bearded	IRN	Iran	Tehran district	Middle East	2
298	-0.0314365	0.0356858	-0.0644939	298	Watkins_307		Persia 6	V11	White	Smooth	White	White	*	Bearded	IRN	Iran	Abbas Abad- Shahriar district- SW of Tehran	Middle East	2
299	-0.145648	0.00707727	-0.00821439	299	Watkins_308		Persia 8	V12	White	Smooth	White	Red	*	Bearded	IRN	Iran	Rasht- Caspian shore	Middle East	2
300	0.0358308	-0.161069	0.0167525	300	Watkins_309		Persia 3	V12	White	Smooth	White	Red	*	Bearded	IRN	Iran	Zarand- 95 miles S of Tehran- nr Kum	Middle East	2
301	0.010321	-0.0831685	0.00895656	301	Watkins_310		Persia 2	V12	White	Smooth	White	Red	*	Bearded	IRN	Iran	Yaft Abad- Savoj-Bolak district- Tehran province	Middle East	2
302	0.0842708	0.0520988	-0.133996	302	Watkins_311		Persia 8	V12	White	Smooth	White	Red	*	Bearded	IRN	Iran	Rasht- Caspian shore	Middle East	2
303	0.0842196	0.0526024	-0.133958	303	Watkins_312		Persia 20	V12	White	Smooth	White	Red	*	Bearded	IRN	Iran	Khomein Kamareh- 45 miles W of Sultanabad	Middle East	2
362	0.107099	0.0673795	-0.141717	362	Watkins_373	Kerbelai Ali Khani	Persia 53	V12	White	Smooth	White	Red	*	Bearded	IRN	Iran	Khorasan- especially Tabadakhan district- Meshed- Khorasan	Middle East	2
363	-0.041721	0.00460407	-0.00903031	363	Watkins_374	Sarakhs	Persia 66	V12	White	Smooth	White	Red	*	Bearded	IRN	Iran	Transcaspian steppe	Middle East	2
364	-0.147601	0.0169942	-0.0133676	364	Watkins_375		Persia 58	V12	White	Smooth	White	Red	*	Bearded	IRN	Iran	Banks of Karun- Ahwaz	Middle East	2
365	-0.046684	-0.0206461	-0.00403076	365	Watkins_376	Vilayati	Persia 65	V12	White	Smooth	White	Red	*	Bearded	IRN	Iran	Sari- Mazanderan	Middle East	2
366	-0.102719	-0.00293737	0.00530651	366	Watkins_377	Sarakhs	Persia 66	V12	White	Smooth	White	Red	*	Bearded	IRN	Iran	Transcaspian steppe	Middle East	2
367	-0.0519699	0.00843925	0.017326	367	Watkins_378	Sarakh	Persia 67	V12	White	Smooth	White	Red	*	Bearded	IRN	Iran	Bazoar Kermanshah	Middle East	2
368	-0.0130018	0.0168017	-0.00114249	368	Watkins_379	Kal	Persia 50	V12	White	Smooth	White	Red	*	Bearded	IRN	Iran	Sar-i-Jam- 40 miles SSE of Meshed- Khorasan	Middle East	2
369	0.0513061	0.11605	0.0894164	369	Watkins_380	Sari Boghda	Persia 78	V12	White	Smooth	White	Red	*	Bearded	IRN	Iran	Azerbaijan province	Middle East	2
392	-0.14048	0.0059205	0.0089035	392	Watkins_404	Serabend	Persia 99	V12	White	Smooth	White	Red	*	Bearded	IRN	Iran	Tehran district	Middle East	2
393	-0.0142722	0.00430608	-0.0317719	393	Watkins_405	Safid	Persia 123	V12	White	Smooth	White	Red	*	Bearded	IRN	Iran	Kermanshah	Middle East	2
493	-0.184057	0.0329105	-0.0205996	493	Watkins_505		Persia 18	V14	Red	Smooth	? Red	White	*	Bearded	IRN	Iran	Kharaghan- 90 miles S of Tehran	Middle East	2
494	-0.189135	0.0356174	-0.0229787	494	Watkins_506		Persia 6	V14	Red	Smooth	? Red	White	*	Bearded	IRN	Iran	Abbas Abad- Shahriar district- SW of Tehran	Middle East	2
501	-0.213285	0.0303345	-0.0133494	501	Watkins_513		Persia 39	V14	Red	Smooth	? Red	White	*	Bearded	IRN	Iran	Hajjilu- N Hamadan	Middle East	2
502	-0.0308973	0.0976058	0.0733764	502	Watkins_514		Persia 57	V14	Red	Smooth	? Red	White	*	Bearded	IRN	Iran	Karun valley- Ahwaz	Middle East	2
503	-0.0274528	-0.0519974	0.0271011	503	Watkins_515	Zardak-i-Harrami	Persia 125	V14	Red	Smooth	? Red	White	*	Bearded	IRN	Iran	Kermanshah	Middle East	2
562	-0.0384098	0.0600153	-0.0489661	562	Watkins_575	Sarakhsi	Persia 22	V15	Red	Smooth	Red	Red	*	Bearded	IRN	Iran	Sarakhs district- NE of Meshed	Middle East	2
563	-0.151503	0.0176528	-0.00503582	563	Watkins_576		Persia 8	V15	Red	Smooth	Red	Red	*	Bearded	IRN	Iran	Rasht- Caspian shore	Middle East	2
564	-0.00860289	0.0184146	-0.0547493	564	Watkins_577	Sarakhsi	Persia 22	V15	Red	Smooth	Red	Red	*	Bearded	IRN	Iran	Sarakhs district- NE of Meshed	Middle East	2
565	0.0206417	0.0739701	-0.0672764	565	Watkins_578		Persia 15	V15	Red	Smooth	Red	Red	*	Bearded	IRN	Iran	Nasseri- Khusistan	Middle East	2
566	-0.0868877	0.0566532	-0.105354	566	Watkins_579	Vassfe	Persia 13	V18	Grey on red	Smooth	*	Red	*	Bearded	IRN	Iran	Hamadan	Middle East	2
567	-0.15587	0.02599	-0.00842629	567	Watkins_580		Persia 8	V15	Red	Smooth	Red	Red	*	Bearded	IRN	Iran	Rasht- Caspian shore	Middle East	2
568	0.103625	0.0578275	-0.108753	568	Watkins_581		Persia 15	V15	Red	Smooth	Red	Red	*	Bearded	IRN	Iran	Nasseri- Khusistan	Middle East	2
612	-0.209952	0.0301952	-0.022632	612	Watkins_625		Persia 39	V15	Red	Smooth	Red	Red	*	Bearded	IRN	Iran	Hajjilu- N Hamadan	Middle East	2
613	-0.212921	0.0324526	-0.0244721	613	Watkins_626	Ab Mahi	Persia 56	V15	Red	Smooth	Red	Red	*	Bearded	IRN	Iran	Khorasan	Middle East	2
614	-0.0989688	-0.00455034	0.0280885	614	Watkins_627		Persia 45	V15	Red	Smooth	Red	Red	*	Bearded	IRN	Iran	Asadabad- SW Hamadan	Middle East	2
615	-0.0399692	-0.0248898	-0.023439	615	Watkins_628	Khal Kirmiz	Persia 55	V15	Red	Smooth	Red	Red	*	Bearded	IRN	Iran	Meshed- Khorasan	Middle East	2
616	-0.0953264	-0.00713936	0.0319455	616	Watkins_629	Qizilqin Boghda	Persia 79	V15	Red	Smooth	Red	Red	*	Bearded	IRN	Iran	Hashdarud- Azerbaijan province	Middle East	2
617	-0.043113	0.0318495	-0.0498352	617	Watkins_630	Ab Mahi	Persia 56	V15	Red	Smooth	Red	Red	*	Bearded	IRN	Iran	Khorasan	Middle East	2
618	-0.126094	-0.0064828	0.0226744	618	Watkins_631	Qizilqin Boghda	Persia 79	V15	Red	Smooth	Red	Red	*	Bearded	IRN	Iran	Hashdarud- Azerbaijan province	Middle East	2
619	-0.225961	0.0352388	-0.0292632	619	Watkins_632	Khusheh Safid	Persia 52	V15	Red	Smooth	Red	Red	*	Bearded	IRN	Iran	Meshed- Khorasan	Middle East	2
627	0.0724247	0.0321977	-0.0274408	627	Watkins_640		Persia 131	V15	Red	Smooth	Red	Red	*	Bearded	IRN	Iran	Dunlatabad	Middle East	2
664	-0.224884	0.0282371	-0.0314153	664	Watkins_678		Persia 24	V16	Red	Smooth	*	Red	*	Bearded	IRN	Iran	Hashtjerd- nr Kazvin	Middle East	2
665	0.0277775	-0.0249015	-0.0393761	665	Watkins_679		Persia 24	V16	Red	Smooth	*	Red	*	Bearded	IRN	Iran	Hashtjerd- nr Kazvin	Middle East	2
667	-0.0383808	0.0340914	-0.027515	667	Watkins_681		Persia 8	V17	Grey on white	Smooth	*	Red	*	Bearded	IRN	Iran	Rasht- Caspian shore	Middle East	2
669	-0.022195	-0.0157552	-0.0643322	669	Watkins_684	Vilayati	Persia 65	V17	Grey on white	Smooth	*	Red	*	Bearded	IRN	Iran	Sari- Mazanderan	Middle East	2
686	-0.221828	0.048838	-0.0316264	686	Watkins_701	Sukh Das	Persia 51	V43	Red	Smooth	*	Red	*	Half-awned	IRN	Iran	Meshed- Khorasan	Middle East	2
687	-0.189746	0.0470516	-0.0138742	687	Watkins_702	Gandum-i-Kal-i-qirmiz	Persia 110	V43	Red	Smooth	*	Red	*	Half-awned	IRN	Iran	Kerman	Middle East	2
689	-0.20605	0.044462	-0.0202512	689	Watkins_704	Ma'auneh	Persia 28	V43	Red	Smooth	*	Red	*	Half-awned	IRN	Iran	53 miles SE of Yazd- Mehdiabad	Middle East	2
690	-0.203671	0.0571437	-0.0470853	690	Watkins_705	Kooseh	Persia 17	V43	Red	Smooth	*	Red	*	Half-awned	IRN	Iran	Sauj Bolak- W of Tehran	Middle East	2
713	-0.0932367	0.0814881	0.0539214	713	Watkins_729	Gandum-i-Jiruft	Persia 114	V58	Red	Rough	*	Red	*	Awnless 2	IRN	Iran	Jiruft & Roodbar- Kerman	Middle East	2
717	-0.222062	0.0589524	-0.0389505	717	Watkins_733	Muganka x Belokoloska	Azerbaijan-Persia W73332	V2	White	Smooth	*	Red	*	Awnless 1	IRN	Iran		Middle East	2
4	-0.0108058	0.0345135	0.0441087	4	Watkins_004	Rustam Exp Farm 99	Iraq 34	V1	White	Smooth	*	White	*	Awnless 1	IRQ	Iraq	Baqubah	Middle East	3
143	0.0727823	0.0348659	0.068917	143	Watkins_147	Rustam Exp Farm 200	Iraq 42	V4	Red	Smooth	*	Red	*	Awnless 1	IRQ	Iraq	Baqubah	Middle East	3
297	0.00554196	0.0368117	0.0374513	297	Watkins_306	Kandhari, Rustam Exp Farm 859	Iraq 55	V12	White	Smooth	White	Red	*	Bearded	IRQ	Iraq	Mosul	Middle East	3
488	-0.115714	0.00334863	0.0190872	488	Watkins_500	Humairah, Rustam Exp Farm 595	Iraq 51	V14	Red	Smooth	? Red	White	*	Bearded	IRQ	Iraq	Diwaniyah	Middle East	3
489	-0.216432	0.0300424	-0.0108694	489	Watkins_501	Kandhari, Rustam Exp Farm 860	Iraq 56	V15	Red	Smooth	Red	Red	*	Bearded	IRQ	Iraq	Mosul	Middle East	3
660	0.052258	0.0777687	0.0117354	660	Watkins_674	Rustam Exp Farm 87	Iraq 29	V16	Red	Smooth	*	Red	*	Bearded	IRQ	Iraq	Baqubah	Middle East	3
678	0.0126825	0.0781742	0.0809325	678	Watkins_693	Rustam Exp Farm 79	Iraq 26	V25	White	Rough	*	Red	*	Bearded	IRQ	Iraq	Tigris region	Middle East	3
712	-0.14631	0.0146313	-0.00262061	712	Watkins_728	Rustam Exp Farm 171	Iraq 37	V55	White	Rough	*	White	*	Awnless 2	IRQ	Iraq	Tigris region	Middle East	3
318	0.0271637	-0.0105109	0.0565882	318	Watkins_327	Mughari	Palestine 1	V12	White	Smooth	White	Red	*	Bearded	PAL	Palestine		Middle East	4
387	0.0342153	0.14008	0.0973022	387	Watkins_398	Abu Fashi	Palestine 3	V12	White	Smooth	White	Red	*	Bearded	PAL	Palestine		Middle East	4
43	0.105185	0.0618701	-0.0491333	43	Watkins_045	Douchani	Beyrout 3	V2	White	Smooth	*	Red	*	Awnless 1	SYR	Syria	Lebanon- Bekaa- Baalbek- Damascus	Middle East	5
294	-0.0369311	0.0409936	0.0539638	294	Watkins_302	Bayadié	Aleppo 32	V12	White	Smooth	White	Red	*	Bearded	SYA	Syria	Banks of Euphrates	Middle East	5
295	-0.0368134	0.0410057	0.0535246	295	Watkins_303	Gharbié	Aleppo 29	V12	White	Smooth	White	Red	*	Bearded	SYA	Syria	W of Aleppo	Middle East	5
559	0.0310178	-0.0202486	0.0465487	559	Watkins_572		Damascus 12	V15	Red	Smooth	Red	Red	*	Bearded	SYA	Syria	Hama	Middle East	5
110	0.0424263	-0.00512608	-0.0184919	110	Watkins_112		Smyrna 8	V4	Red	Smooth	*	Red	*	Awnless 1	TUR	Turkey		Middle East	6
137	0.118489	0.0330632	-0.0882207	137	Watkins_140		Smyrna 8	V4	Red	Smooth	*	Red	*	Awnless 1	TUR	Turkey		Middle East	6
286	0.0730915	0.0755844	-0.0131327	286	Watkins_293		Smyrna 6	V12	White	Smooth	White	Red	*	Bearded	TUR	Turkey	Seraikeuy	Middle East	6
287	0.0834719	0.082118	0.0593817	287	Watkins_294		Smyrna 11	V12	White	Smooth	White	Red	*	Bearded	TUR	Turkey	Koyoun Dere- Menemen- 15 miles N of Izmir	Middle East	6
288	0.0709546	0.106015	0.0917866	288	Watkins_295		Smyrna 2	V12	White	Smooth	White	Red	*	Bearded	TUR	Turkey	Tourbali	Middle East	6
289	0.0416364	0.0558793	0.0577451	289	Watkins_296		Smyrna 17	V12	White	Smooth	White	Red	*	Bearded	TUR	Turkey	Kirk Agach- 50 miles NE of Izmir	Middle East	6
290	-0.035051	0.0211984	0.0457678	290	Watkins_298		Smyrna 6	V12	White	Smooth	White	Red	*	Bearded	TUR	Turkey	Seraikeuy	Middle East	6
291	-0.0365803	0.0659405	0.0528462	291	Watkins_299		Smyrna 6	V12	White	Smooth	White	Red	*	Bearded	TUR	Turkey	Seraikeuy	Middle East	6
292	-0.0313094	0.0499978	0.0456587	292	Watkins_300		Smyrna 17	V12	White	Smooth	White	Red	*	Bearded	TUR	Turkey	Kirk Agach- 50 miles NE of Izmir	Middle East	6
293	0.0823043	0.040359	0.0181206	293	Watkins_301		Smyrna 6	V12	White	Smooth	White	Red	*	Bearded	TUR	Turkey	Seraikeuy	Middle East	6
486	0.0130338	0.0680926	0.0655602	486	Watkins_498		Smyrna 8	V14	Red	Smooth	? Red	White	*	Bearded	TUR	Turkey		Middle East	6
487	0.0231872	0.00613572	-0.0434674	487	Watkins_499		Smyrna 14	V14	Red	Smooth	? Red	White	*	Bearded	TUR	Turkey	Afion-Kara-Hissar- 200 miles E of Izmir	Middle East	6
558	0.0751495	0.0580858	0.0120736	558	Watkins_571		Smyrna 13	V15	Red	Smooth	Red	Red	*	Bearded	TUR	Turkey	Oushak- 120 miles E of Izmir	Middle East	6
560	0.0571557	0.0835041	0.0957205	560	Watkins_573		Smyrna 3	V15	Red	Smooth	Red	Red	*	Bearded	TUR	Turkey	Tireh	Middle East	6
561	0.0472551	0.0647368	-0.0169836	561	Watkins_574		Smyrna 8	V15	Red	Smooth	Red	Red	*	Bearded	TUR	Turkey		Middle East	6
624	0.0567622	-0.172527	-0.0213259	624	Watkins_637		Smyrna 17	V15	Red	Smooth	Red	Red	*	Bearded	TUR	Turkey	Kirk Agach- 50 miles NE of Izmir	Middle East	6
245	0.0813693	0.119599	0.118276	245	Watkins_252	Mahon, Flaksberger 16167	Algeria 8	V11	White	Smooth	White	White	*	Bearded	DZA	Algeria		North Africa	10
473	-0.0477533	0.0294535	0.023048	473	Watkins_485	Flaksberger 16200	Algeria 9	V12	White	Smooth	White	Red	*	Bearded	DZA	Algeria		North Africa	10
719	0.0312656	-0.0240836	0.00208898	719	Watkins_735		Algeria 33	V3	Red	Smooth	*	White	*	Awnless 1	DZA	Algeria		North Africa	10
726	0.0880653	0.0983153	0.0984768	726	Watkins_742		Algeria 35	V11	White	Smooth	White	White	*	Bearded	DZA	Algeria		North Africa	10
746	-0.076003	-0.016997	0.0230826	746	Watkins_762		Algeria 37A	V12	White	Smooth	White	Red	*	Bearded	DZA	Algeria		North Africa	10
750	0.0273656	-0.158305	0.0268471	750	Watkins_766		Algeria 31	V14	Red	Smooth	? Red	White	*	Bearded	DZA	Algeria		North Africa	10
753	-0.107693	0.0685701	-0.0401151	753	Watkins_769	Mahon	Algeria 18	V14	Red	Smooth	? Red	White	*	Bearded	DZA	Algeria	Hindi- Mahon	North Africa	10
5	0.0943097	0.0994431	0.0759977	5	Watkins_005		Australia 12	V1	White	Smooth	*	White	*	Awnless 1	AUS	Australia		Australia	10
6	0.0606671	0.0929166	0.0410698	6	Watkins_006		Australia 15	V1	White	Smooth	*	White	*	Awnless 1	AUS	Australia		Australia	10
7	0.0643974	0.0511862	0.084262	7	Watkins_007		Australia 14	V1	White	Smooth	*	White	*	Awnless 1	AUS	Australia		Australia	10
21	0.0830898	0.0775862	0.0303204	21	Watkins_022	Improved Steinwedel	Australia CCI W29	V1	White	Smooth	*	White	*	Awnless 1	AUS	Australia		Australia	10
22	0.0790036	0.0299008	0.0451789	22	Watkins_023	College Purple	Australia CCI W105	V1	White	Smooth	*	White	*	Awnless 1	AUS	Australia		Australia	10
23	0.0252664	-0.00276636	0.077766	23	Watkins_024	Aussie	Australia CCI W13	V1	White	Smooth	*	White	*	Awnless 1	AUS	Australia		Australia	10
24	0.0663329	0.0415937	0.0810643	24	Watkins_025	Sultan	Australia CCI W353	V1	White	Smooth	*	White	*	Awnless 1	AUS	Australia		Australia	10
25	0.060015	-0.101891	0.0257002	25	Watkins_026	Sunset	Australia CCI W264	V1	White	Smooth	*	White	*	Awnless 1	AUS	Australia		Australia	10
26	-0.0438657	-0.0874063	0.0254471	26	Watkins_028	Fife	Australia CCI W370	V1	White	Smooth	*	White	*	Awnless 1	AUS	Australia		Australia	10
27	0.0740218	0.0714618	0.10715	27	Watkins_029	Early Bird	Australia CCI W350	V1	White	Smooth	*	White	*	Awnless 1	AUS	Australia		Australia	10
28	0.0484877	0.0447102	0.100828	28	Watkins_030	Majestic	Australia CCI W359	V1	White	Smooth	*	White	*	Awnless 1	AUS	Australia		Australia	10
29	0.0425993	-0.0638541	0.0439771	29	Watkins_031	Rajah	Australia CCI W448	V1	White	Smooth	*	White	*	Awnless 1	AUS	Australia		Australia	10
87	0.00741014	-0.0394146	-0.009092	87	Watkins_089	Bowen	Australia CCI W253	V2	White	Smooth	*	Red	*	Awnless 1	AUS	Australia		Australia	10
88	-0.0486227	-0.125874	0.0710149	88	Watkins_090	Cedar	Australia CCI W440	V2	White	Smooth	*	Red	*	Awnless 1	AUS	Australia		Australia	10
117	-0.215135	0.0512367	-0.0197071	117	Watkins_120		Australia 9	V3	Red	Smooth	*	White	*	Awnless 1	AUS	Australia		Australia	10
118	0.0928533	0.0715988	0.0973209	118	Watkins_121		Australia 4	V3	Red	Smooth	*	White	*	Awnless 1	AUS	Australia		Australia	10
119	-0.0859826	-0.058534	0.0501818	119	Watkins_122		Australia 6	V1	White	Smooth	*	White	*	Awnless 1	AUS	Australia		Australia	10
120	-0.0866062	-0.0582987	0.0510456	120	Watkins_123		Australia 8	V3	Red	Smooth	*	White	*	Awnless 1	AUS	Australia		Australia	10
129	-0.00319248	-0.00748037	0.0743822	129	Watkins_132	Union	Australia CCI W427	V3	Red	Smooth	*	White	*	Awnless 1	AUS	Australia		Australia	10
130	0.0935197	0.0719013	0.0987508	130	Watkins_133	Waratah	Australia CCI W37	V3	Red	Smooth	*	White	*	Awnless 1	AUS	Australia		Australia	10
131	0.0791568	-0.00281082	0.0283873	131	Watkins_134	Bena	Australia CCI W494	V3	Red	Smooth	*	White	*	Awnless 1	AUS	Australia		Australia	10
132	0.071011	0.064843	0.103473	132	Watkins_135	Canberra	Australia CCI W443	V3	Red	Smooth	*	White	*	Awnless 1	AUS	Australia		Australia	10
133	0.052989	0.0844937	0.0848026	133	Watkins_136	Exquisite	Australia CCI W267	V3	Red	Smooth	*	White	*	Awnless 1	AUS	Australia		Australia	10
134	0.0152329	-0.131408	0.0665622	134	Watkins_137	Federation	Australia CCI W418	V3	Red	Smooth	*	White	*	Awnless 1	AUS	Australia		Australia	10
135	0.0406641	0.00821788	0.037612	135	Watkins_138	Duchess	Australia CCI W316	V3	Red	Smooth	*	White	*	Awnless 1	AUS	Australia		Australia	10
167	0.0943366	0.0584322	0.0328899	167	Watkins_173	Teakles Red	Australia CCI W380	V4	Red	Smooth	*	Red	*	Awnless 1	AUS	Australia		Australia	10
238	0.0837192	0.105847	0.0909943	238	Watkins_245	King's White	Australia CCI W457	V11	White	Smooth	White	White	*	Bearded	AUS	Australia		Australia	10
244	0.0808569	0.120449	0.120159	244	Watkins_251		Australia 2	V11	White	Smooth	White	White	*	Bearded	AUS	Australia		Australia	10
317	0.0917844	0.110384	0.074761	317	Watkins_326		Australia 1	V12	White	Smooth	White	Red	*	Bearded	AUS	Australia		Australia	10
495	0.0707432	0.0476788	-0.0168046	495	Watkins_507		Australia 10	V14	Red	Smooth	? Red	White	*	Bearded	AUS	Australia		Australia	10
322	0.0491163	-0.158239	-0.0106673	322	Watkins_331		Brazil 1	V12	White	Smooth	White	Red	*	Bearded	BRA	Brazil		South America	10
12	0.0945008	-0.0157849	-0.0379529	12	Watkins_013	Bebrovo	Varna 6	V1	White	Smooth	*	White	*	Awnless 1	BGR	Bulgaria	Elena (German seed)	Europe	10
69	0.0322544	-0.154236	0.030183	69	Watkins_071	Constantin	Varna 7	V2	White	Smooth	*	Red	*	Awnless 1	BGR	Bulgaria	Elena	Europe	10
71	0.04147	-0.126426	0.027431	71	Watkins_073	Bebrovo	Varna 6	V2	White	Smooth	*	Red	*	Awnless 1	BGR	Bulgaria	Elena (German seed)	Europe	10
154	-0.121001	-0.00340524	-0.033366	154	Watkins_159	Constantin	Varna 7	V4	Red	Smooth	*	Red	*	Awnless 1	BGR	Bulgaria	Elena	Europe	10
336	-0.00735904	-0.113616	0.0314981	336	Watkins_345		Varna 39	V12	White	Smooth	White	Red	*	Bearded	BGR	Bulgaria	Kozelovo (Roustchouk)	Europe	10
337	-0.00913884	-0.114936	0.0326077	337	Watkins_346		Varna 14	V12	White	Smooth	White	Red	*	Bearded	BGR	Bulgaria	Konstandenez	Europe	10
338	0.0338089	-0.143226	-0.0063286	338	Watkins_347		Varna 30	V12	White	Smooth	White	Red	*	Bearded	BGR	Bulgaria	Tsvetkovitzi (Gabravo)	Europe	10
339	0.0216359	-0.0879647	0.0199473	339	Watkins_348		Varna 42	V12	White	Smooth	White	Red	*	Bearded	BGR	Bulgaria	Dere (? Derekoj- Shumen)	Europe	10
340	0.0267696	-0.0890641	-0.0333212	340	Watkins_349	Golema Franga	Varna 25	V12	White	Smooth	White	Red	*	Bearded	BGR	Bulgaria	Varna- Voditza	Europe	10
357	0.0115749	-0.0856996	0.039829	357	Watkins_367	Bregari	Varna 11	V12	White	Smooth	White	Red	*	Bearded	BGR	Bulgaria	Pleven	Europe	10
608	0.0858243	-0.0404393	-0.0375687	608	Watkins_621		Varna 20	V15	Red	Smooth	Red	Red	*	Bearded	BGR	Bulgaria	Popovo	Europe	10
609	-0.00412616	-0.124174	0.0361748	609	Watkins_622	Shumen	Varna 29	V15	Red	Smooth	Red	Red	*	Bearded	BGR	Bulgaria	Torlak- Razgrad	Europe	10
610	0.018133	-0.122528	-0.00946737	610	Watkins_623		Varna 14	V15	Red	Smooth	Red	Red	*	Bearded	BGR	Bulgaria	Konstandenez	Europe	10
611	0.0270078	-0.0991127	-0.0189448	611	Watkins_624	Svalene	Varna 17	V15	Red	Smooth	Red	Red	*	Bearded	BGR	Bulgaria	Vetovo	Europe	10
216	0.0112043	0.0578535	0.0643818	216	Watkins_223	Shan wheat	Burma 1	V11	White	Smooth	White	White	*	Bearded	BUR	Burma	Ketku- E Jawnghwe State	Far East	10
304	0.0847246	0.0533196	-0.134011	304	Watkins_313	2193/20-12	Burma 7	V12	White	Smooth	White	Red	*	Bearded	BUR	Burma	S. Shan States (Imperial Institute)	Far East	10
490	-0.0453314	0.0104567	0.00426305	490	Watkins_502	2193/20-14	Burma 8	V14	Red	Smooth	? Red	White	*	Bearded	BUR	Burma	S. Shan States (Imperial Institute)	Far East	10
491	-0.214842	0.057185	-0.00470785	491	Watkins_503	2193/20-8	Burma 5	V14	Red	Smooth	? Red	White	*	Bearded	BUR	Burma	S. Shan States (Imperial Institute)	Far East	10
218	0.105453	0.0768418	-0.0875116	218	Watkins_225		Canary 2	V11	White	Smooth	White	White	*	Bearded	CRY	Canary Islands	Grand Canary	Canary Islands	10
253	0.0846676	0.113325	0.114675	253	Watkins_260		Canary 2	V12	White	Smooth	White	Red	*	Bearded	CRY	Canary Islands	Grand Canary	Canary Islands	10
254	0.0373902	0.101473	0.110976	254	Watkins_261		Canary 1	V12	White	Smooth	White	Red	*	Bearded	CRY	Canary Islands	Grand Canary	Canary Islands	10
255	0.035103	0.101406	0.1099	255	Watkins_262		Canary 2	V12	White	Smooth	White	Red	*	Bearded	CRY	Canary Islands	Grand Canary	Canary Islands	10
256	0.0376889	0.0833584	0.0773271	256	Watkins_263		Canary 2	V12	White	Smooth	White	Red	*	Bearded	CRY	Canary Islands	Grand Canary	Canary Islands	10
257	0.0484573	0.0858386	0.0372281	257	Watkins_264		Canary 4	V12	White	Smooth	White	Red	*	Bearded	CRY	Canary Islands	Teneriffe	Canary Islands	10
258	0.094799	0.0080855	-0.0859111	258	Watkins_265		Canary 3	V12	White	Smooth	White	Red	*	Bearded	CRY	Canary Islands	Teneriffe	Canary Islands	10
539	-0.00345257	0.0584053	0.0228804	539	Watkins_552		Canary 4	V15	Red	Smooth	Red	Red	*	Bearded	CRY	Canary Islands	Teneriffe	Canary Islands	10
540	0.104327	0.0820718	-0.046659	540	Watkins_553		Canary 1	V15	Red	Smooth	Red	Red	*	Bearded	CRY	Canary Islands	Grand Canary	Canary Islands	10
541	0.0698214	0.0592263	0.0272369	541	Watkins_554		Canary 4	V15	Red	Smooth	Red	Red	*	Bearded	CRY	Canary Islands	Teneriffe	Canary Islands	10
543	0.031131	0.0339692	0.0670652	543	Watkins_556		Canary 4	V15	Red	Smooth	Red	Red	*	Bearded	CRY	Canary Islands	Teneriffe	Canary Islands	10
544	0.0390424	-0.00530874	-0.0107849	544	Watkins_557		Canary 4	V15	Red	Smooth	Red	Red	*	Bearded	CRY	Canary Islands	Teneriffe	Canary Islands	10
545	0.0468776	-0.0167762	-0.00802098	545	Watkins_558		Canary 4	V15	Red	Smooth	Red	Red	*	Bearded	CRY	Canary Islands	Teneriffe	Canary Islands	10
93	0.0755138	-0.0533245	-0.019426	93	Watkins_095		China Sh200	V2	White	Smooth	*	Red	*	Awnless 1	CHN	China		Far East	10
138	0.0899474	0.0509614	0.0345278	138	Watkins_141		China 15	V4	Red	Smooth	*	Red	*	Awnless 1	CHN	China	Mukden	Far East	10
162	-0.0744014	-0.0253217	-0.0525465	162	Watkins_168		China 35	V4	Red	Smooth	*	Red	*	Awnless 1	CHN	China	Hills nr. Chungking- Sichuan	Far East	10
163	0.0529259	-0.0669058	0.0406554	163	Watkins_169		China 36	V4	Red	Smooth	*	Red	*	Awnless 1	CHN	China	Hills nr. Chungking- Sichuan	Far East	10
164	-0.0388854	0.0454986	0.0476174	164	Watkins_170		China 27	V4	Red	Smooth	*	Red	*	Awnless 1	CHN	China	Tzeliutsing- 100 miles W. of Chungking- Sichuan	Far East	10
165	-0.0399232	-0.0796958	0.0135452	165	Watkins_171		China 28	V4	Red	Smooth	*	Red	*	Awnless 1	CHN	China	Tzeliutsing- 100 miles W. of Chungking- Sichuan	Far East	10
169	0.0511954	-0.0415939	-0.00199743	169	Watkins_175		China Sh229	V4	Red	Smooth	*	Red	*	Awnless 1	CHN	China		Far East	10
217	0.0474029	0.118374	0.0737144	217	Watkins_224	Red wheat	China 8	V11	White	Smooth	White	White	*	Bearded	CHN	China	Tsinan district	Far East	10
243	0.0607661	0.0550713	0.0384595	243	Watkins_250	Yihsien 1485	China Sh6	V11	White	Smooth	White	White	*	Bearded	CHN	China		Far East	10
305	-0.0933293	0.0656334	0.0172645	305	Watkins_314		China 1	V12	White	Smooth	White	Red	*	Bearded	CHN	China	Wuchang	Far East	10
306	-0.042432	0.0536188	-0.0462805	306	Watkins_315		China 1	V12	White	Smooth	White	Red	*	Bearded	CHN	China	Wuchang	Far East	10
307	-0.189427	0.017184	-0.0342103	307	Watkins_316		China 16	V12	White	Smooth	White	Red	*	Bearded	CHN	China	Linsiang- Sinti	Far East	10
308	-0.0883403	0.110492	0.0520703	308	Watkins_317		China 1	V12	White	Smooth	White	Red	*	Bearded	CHN	China	Wuchang	Far East	10
309	-0.104708	0.0646498	0.0305427	309	Watkins_318		China 19	V12	White	Smooth	White	Red	*	Bearded	CHN	China	Yuan Hsing Shen General Store- Tung An Men Ta-Chieh- Peking. Grown S metropolitan area	Far East	10
310	-0.137591	-0.0103437	-0.0148358	310	Watkins_319		China 15	V12	White	Smooth	White	Red	*	Bearded	CHN	China	Mukden	Far East	10
311	-0.019635	0.021098	-0.0571088	311	Watkins_320		China 2	V12	White	Smooth	White	Red	*	Bearded	CHN	China	Wuchang	Far East	10
312	-0.0139776	0.0811976	-0.102481	312	Watkins_321		China 19	V12	White	Smooth	White	Red	*	Bearded	CHN	China	Yuan Hsing Shen General Store- Tung An Men Ta-Chieh- Peking. Grown S metropolitan area	Far East	10
313	0.0109884	0.0857804	-0.106482	313	Watkins_322		China 15	V12	White	Smooth	White	Red	*	Bearded	CHN	China	Hankow	Far East	10
314	0.0333666	0.00625469	-0.0153102	314	Watkins_323		China 14	V12	White	Smooth	White	Red	*	Bearded	CHN	China	Tsingshih (Large producing centre NW of Tungting lake)	Far East	10
315	0.0324164	0.0034718	-0.0118625	315	Watkins_324		China 20	V12	White	Smooth	White	Red	*	Bearded	CHN	China	Yu Mao Grain Store- Hatamen Street- Peking. Ggown in city suburbs	Far East	10
388	-0.21741	0.0508209	-0.0335645	388	Watkins_400		China 29	V12	White	Smooth	White	Red	*	Bearded	CHN	China	T'ungch'uan- 150 miles NW of Chungking- Sichuan	Far East	10
422	0.0406196	0.0374144	0.0458204	422	Watkins_434	Maitzu	China 40	V12	White	Smooth	White	Red	*	Bearded	CHN	China	Yunnanfu plain	Far East	10
423	-0.207985	0.0411305	-0.0155014	423	Watkins_435		China Sh152	V12	White	Smooth	White	Red	*	Bearded	CHN	China		Far East	10
424	0.047134	-0.0323392	0.00192512	424	Watkins_436		China Sh108	V12	White	Smooth	White	Red	*	Bearded	CHN	China		Far East	10
425	0.0278954	0.0104809	-0.0416266	425	Watkins_437		China Sh134	V12	White	Smooth	White	Red	*	Bearded	CHN	China		Far East	10
426	0.0469712	-0.0322139	0.00222769	426	Watkins_438		China Sh211	V12	White	Smooth	White	Red	*	Bearded	CHN	China		Far East	10
427	-0.0368208	-0.033162	0.0163509	427	Watkins_439		China Sh75	V12	White	Smooth	White	Red	*	Bearded	CHN	China		Far East	10
428	-0.0540752	-0.0230725	0.0094194	428	Watkins_440		China Sh12	V12	White	Smooth	White	Red	*	Bearded	CHN	China		Far East	10
429	-0.10331	0.078693	-0.0445801	429	Watkins_441		China Sh124	V12	White	Smooth	White	Red	*	Bearded	CHN	China		Far East	10
430	-0.0753853	0.0719253	-0.00695132	430	Watkins_442		China Sh193	V12	White	Smooth	White	Red	*	Bearded	CHN	China		Far East	10
431	-0.0248656	-0.00126398	-0.0692433	431	Watkins_443		China Sh194	V12	White	Smooth	White	Red	*	Bearded	CHN	China		Far East	10
432	-0.00963945	0.115877	-0.00254563	432	Watkins_444		China Sh172	V12	White	Smooth	White	Red	*	Bearded	CHN	China		Far East	10
433	0.0143341	0.00158182	0.00178962	433	Watkins_445		China Sh208	V12	White	Smooth	White	Red	*	Bearded	CHN	China		Far East	10
434	-0.035982	-0.000439182	0.00962796	434	Watkins_446		China Sh198	V12	White	Smooth	White	Red	*	Bearded	CHN	China		Far East	10
435	0.0234032	-0.145892	0.0366715	435	Watkins_447		China Sh204	V12	White	Smooth	White	Red	*	Bearded	CHN	China		Far East	10
492	-0.0548861	-0.025319	-0.00248182	492	Watkins_504		China 21	V14	Red	Smooth	? Red	White	*	Bearded	CHN	China	Yu Mao Grain Store- Hatamen Street- Peking. Ggown in city suburbs	Far East	10
555	-0.247443	0.0538438	-0.0298055	555	Watkins_568		China 19	V15	Red	Smooth	Red	Red	*	Bearded	CHN	China	Yuan Hsing Shen General Store- Tung An Men Ta-Chieh- Peking. Grown S metropolitan area	Far East	10
569	-0.0982955	-0.0231684	0.0213118	569	Watkins_582		China 1	V15	Red	Smooth	Red	Red	*	Bearded	CHN	China	Wuchang	Far East	10
570	-0.2087	0.0618973	-0.0290146	570	Watkins_583		China 13	V15	Red	Smooth	Red	Red	*	Bearded	CHN	China	Chongteh (West of Tungting lake)	Far East	10
571	-0.13591	0.00340706	0.0135254	571	Watkins_584		China 19	V15	Red	Smooth	Red	Red	*	Bearded	CHN	China	Yuan Hsing Shen General Store- Tung An Men Ta-Chieh- Peking. Grown S metropolitan area	Far East	10
572	0.0141603	-0.0273332	-0.0510053	572	Watkins_585		China 13	V15	Red	Smooth	Red	Red	*	Bearded	CHN	China	Chongteh (West of Tungting lake)	Far East	10
573	0.0905891	0.0339323	-0.046854	573	Watkins_586		China 13	V15	Red	Smooth	Red	Red	*	Bearded	CHN	China	Chongteh (West of Tungting lake)	Far East	10
574	0.0633309	0.0871955	0.069817	574	Watkins_587		China 16	V15	Red	Smooth	Red	Red	*	Bearded	CHN	China	Lingsiag- Sinti	Far East	10
575	-0.107153	0.0605785	0.0143101	575	Watkins_588		China 16	V15	Red	Smooth	Red	Red	*	Bearded	CHN	China	Lingsiag- Sinti	Far East	10
576	-0.109687	0.0628468	0.0139146	576	Watkins_589		China 21	V15	Red	Smooth	Red	Red	*	Bearded	CHN	China	Yu Mao Grain Store- Hatamen Street- Peking. Ggown in city suburbs	Far East	10
634	-0.0234805	-0.0145071	-0.0149288	634	Watkins_647		China Sh130	V15	Red	Smooth	Red	Red	*	Bearded	CHN	China		Far East	10
635	-0.0247825	0.0655915	0.0299674	635	Watkins_649		China Sh151	V15	Red	Smooth	Red	Red	*	Bearded	CHN	China		Far East	10
636	-0.0369949	0.00574696	0.0267667	636	Watkins_650		China Sh231	V15	Red	Smooth	Red	Red	*	Bearded	CHN	China		Far East	10
637	0.0555824	-0.111051	-0.0188843	637	Watkins_651		China Sh244	V15	Red	Smooth	Red	Red	*	Bearded	CHN	China		Far East	10
638	0.0685833	0.0197104	-0.00979945	638	Watkins_652		China Sh107	V15	Red	Smooth	Red	Red	*	Bearded	CHN	China		Far East	10
639	0.0043821	0.0758527	-0.00665867	639	Watkins_653		China Sh96	V15	Red	Smooth	Red	Red	*	Bearded	CHN	China		Far East	10
640	-0.00435048	-0.0419854	0.0100739	640	Watkins_654	Kaifeng 312-2	China Sh9	V15	Red	Smooth	Red	Red	*	Bearded	CHN	China		Far East	10
641	-0.0339364	-0.00419556	-0.00180402	641	Watkins_655		China Sh59	V15	Red	Smooth	Red	Red	*	Bearded	CHN	China		Far East	10
642	-0.0454577	0.0153954	0.00475146	642	Watkins_656		China Sh222	V15	Red	Smooth	Red	Red	*	Bearded	CHN	China		Far East	10
643	-0.0833666	0.00116998	-0.035182	643	Watkins_657		China Sh222	V15	Red	Smooth	Red	Red	*	Bearded	CHN	China		Far East	10
644	-0.0860194	0.00109575	-0.0351304	644	Watkins_658		China Sh216	V15	Red	Smooth	Red	Red	*	Bearded	CHN	China		Far East	10
645	-0.0837238	0.0310746	0.00247076	645	Watkins_659		China Sh215	V15	Red	Smooth	Red	Red	*	Bearded	CHN	China		Far East	10
646	-0.0834361	0.0313471	0.00218839	646	Watkins_660		China Sh241	V15	Red	Smooth	Red	Red	*	Bearded	CHN	China		Far East	10
655	0.0506597	-0.128114	-0.0186156	655	Watkins_669	Small wheat	China 12	V15	Red	Smooth	Red	Red	*	Bearded	CHN	China	Mukden	Far East	10
680	-0.202503	0.0416356	-0.0145524	680	Watkins_695		China 29	V41	White	Smooth	*	Red	*	Half-awned	CHN	China	T'ungch'uan- 150 miles NW of Chungking- Sichuan	Far East	10
683	-0.21658	0.0590756	-0.0348868	683	Watkins_698		China Sh2	V41	White	Smooth	*	Red	*	Half-awned	CHN	China		Far East	10
684	-0.207924	0.0568566	-0.0304012	684	Watkins_699	Kaifeng 124	China Sh8	V41	White	Smooth	*	Red	*	Half-awned	CHN	China		Far East	10
685	-0.200847	0.0561707	-0.0212793	685	Watkins_700	Kaifeng 323-9	China Sh10	V41	White	Smooth	*	Red	*	Half-awned	CHN	China		Far East	10
688	-0.20326	0.0395927	-0.0178237	688	Watkins_703		China Sh22	V43	Red	Smooth	*	Red	*	Half-awned	CHN	China		Far East	10
701	-0.0337134	-0.0151559	-0.0405032	701	Watkins_717		China Sh128	V51	White	Smooth	*	Red	*	Awnless 2	CHN	China		Far East	10
702	-0.151882	-0.00752155	0.0238155	702	Watkins_718		China Sh164	V51	White	Smooth	*	Red	*	Awnless 2	CHN	China		Far East	10
703	-0.134543	0.0286826	-0.0319642	703	Watkins_719		China Sh126	V51	White	Smooth	*	Red	*	Awnless 2	CHN	China		Far East	10
704	-0.21952	0.057956	-0.0382757	704	Watkins_720		China Sh146	V51	White	Smooth	*	Red	*	Awnless 2	CHN	China		Far East	10
705	-0.172142	0.0245588	-0.0131755	705	Watkins_721		China Sh166	V51	White	Smooth	*	Red	*	Awnless 2	CHN	China		Far East	10
706	0.0214107	-0.101557	0.0395879	706	Watkins_722		China Sh154	V51	White	Smooth	*	Red	*	Awnless 2	CHN	China		Far East	10
709	-0.0506119	-0.0365576	0.0311467	709	Watkins_725		China Sh57	V53	Red	Smooth	*	White	*	Awnless 2	CHN	China		Far East	10
710	-0.108805	0.0236788	0.0275432	710	Watkins_726		China Sh102	V54	Red	Smooth	*	Red	*	Awnless 2	CHN	China		Far East	10
[truncated: 555 more rows]

## Sheet: Far Eastern Countries
	V1	V2	V3	Order	Watkins Number	acc_name	wat_name	wat_type	Glume_col	GLume_surface	Awn_colour	Grain_colour	Wax	Awn_type	origin	COUNTRY of origin	locality	Region	Europe	Groups
[truncated: 813 more rows]

[truncated: 1 more sheets: North African Countries]
