# Supplementary material for: High‐density genotyping of the A.E. Watkins Collection of hexaploid landraces identifies a large molecular diversity compared to elite bread wheat
Source: Plant Biotechnol J. 2017 Jul 28;16(1):165–75. doi: 10.1111/pbi.12757 (PMC5785351; doi:10.1111/pbi.12757)
Supplement: Supplementary file 3 — File S3 Markers that are polymorphic only among Watkins accessions or elite accessions. [file PBI-16-165-s003.xlsx]

## Sheet: Watkins
Marker Name	Chromosome
AX-94381398	1AL
AX-94381447	1AL
AX-94382526	1AL
AX-94382720	1AL
AX-94383996	1AL
AX-94384746	1AL
AX-94385088	1AL
AX-94385244	1AL
AX-94386937	1AL
AX-94388012	1AL
AX-94388606	1AL
AX-94388815	1AL
AX-94388898	1AL
AX-94389072	1AL
AX-94389245	1AL
AX-94389864	1AL
AX-94390226	1AL
AX-94390564	1AL
AX-94390605	1AL
AX-94390851	1AL
AX-94391324	1AL
AX-94391820	1AL
AX-94392199	1AL
AX-94392303	1AL
AX-94393115	1AL
AX-94394550	1AL
AX-94394902	1AL
AX-94395071	1AL
AX-94395248	1AL
AX-94395611	1AL
AX-94395896	1AL
AX-94395981	1AL
AX-94396254	1AL
AX-94397445	1AL
AX-94398048	1AL
AX-94398309	1AL
AX-94399041	1AL
AX-94399539	1AL
AX-94399575	1AL
AX-94399821	1AL
AX-94400022	1AL
AX-94400874	1AL
AX-94401544	1AL
AX-94402474	1AL
AX-94402831	1AL
AX-94403041	1AL
AX-94403162	1AL
AX-94404504	1AL
AX-94405750	1AL
AX-94405998	1AL
AX-94406291	1AL
AX-94407170	1AL
AX-94407432	1AL
AX-94408688	1AL
AX-94409418	1AL
AX-94409580	1AL
AX-94410849	1AL
AX-94410855	1AL
AX-94411044	1AL
AX-94411224	1AL
AX-94411607	1AL
AX-94413045	1AL
AX-94413475	1AL
AX-94415054	1AL
AX-94415625	1AL
AX-94417119	1AL
AX-94418406	1AL
AX-94420503	1AL
AX-94420596	1AL
AX-94420726	1AL
AX-94421076	1AL
AX-94421763	1AL
AX-94422883	1AL
AX-94424432	1AL
AX-94424679	1AL
AX-94425230	1AL
AX-94425673	1AL
AX-94425797	1AL
AX-94425873	1AL
AX-94425928	1AL
AX-94426358	1AL
AX-94426516	1AL
AX-94427033	1AL
AX-94427327	1AL
AX-94427396	1AL
AX-94427493	1AL
AX-94428154	1AL
AX-94428552	1AL
AX-94429997	1AL
AX-94431200	1AL
AX-94431401	1AL
AX-94431584	1AL
AX-94431777	1AL
AX-94432173	1AL
AX-94432222	1AL
AX-94433486	1AL
AX-94434408	1AL
AX-94434974	1AL
AX-94437079	1AL
AX-94437237	1AL
AX-94437350	1AL
AX-94437706	1AL
AX-94438392	1AL
AX-94438513	1AL
AX-94438884	1AL
AX-94438911	1AL
AX-94439054	1AL
AX-94439410	1AL
AX-94439890	1AL
AX-94439934	1AL
AX-94440771	1AL
AX-94441060	1AL
AX-94441694	1AL
AX-94442381	1AL
AX-94443299	1AL
AX-94443974	1AL
AX-94444046	1AL
AX-94444101	1AL
AX-94444205	1AL
AX-94445725	1AL
AX-94447819	1AL
AX-94448574	1AL
AX-94449985	1AL
AX-94450483	1AL
AX-94451110	1AL
AX-94451162	1AL
AX-94451479	1AL
AX-94451785	1AL
AX-94452485	1AL
AX-94454577	1AL
AX-94454799	1AL
AX-94454873	1AL
AX-94455147	1AL
AX-94456563	1AL
AX-94456970	1AL
AX-94457599	1AL
AX-94457643	1AL
AX-94458825	1AL
AX-94460101	1AL
AX-94460388	1AL
AX-94462018	1AL
AX-94462769	1AL
AX-94463396	1AL
AX-94464424	1AL
AX-94464579	1AL
AX-94465182	1AL
AX-94465545	1AL
AX-94465851	1AL
AX-94466793	1AL
AX-94467702	1AL
AX-94468303	1AL
AX-94468558	1AL
AX-94469932	1AL
AX-94470054	1AL
AX-94470100	1AL
AX-94472144	1AL
AX-94472155	1AL
AX-94472609	1AL
AX-94472778	1AL
AX-94472963	1AL
AX-94474630	1AL
AX-94475618	1AL
AX-94476141	1AL
AX-94476643	1AL
AX-94477673	1AL
AX-94477972	1AL
AX-94478793	1AL
AX-94478879	1AL
AX-94479733	1AL
AX-94480106	1AL
AX-94481522	1AL
AX-94482127	1AL
AX-94482387	1AL
AX-94482697	1AL
AX-94483358	1AL
AX-94484954	1AL
AX-94486250	1AL
AX-94486633	1AL
AX-94486774	1AL
AX-94486947	1AL
AX-94487282	1AL
AX-94487866	1AL
AX-94489905	1AL
AX-94490052	1AL
AX-94490329	1AL
AX-94490477	1AL
AX-94490638	1AL
AX-94491025	1AL
AX-94493178	1AL
AX-94494274	1AL
AX-94494440	1AL
AX-94495454	1AL
AX-94495522	1AL
AX-94495788	1AL
AX-94495856	1AL
AX-94496023	1AL
AX-94497212	1AL
AX-94497951	1AL
AX-94498546	1AL
AX-94499540	1AL
AX-94500414	1AL
AX-94501222	1AL
AX-94501364	1AL
AX-94502433	1AL
AX-94503286	1AL
AX-94503724	1AL
AX-94504026	1AL
AX-94504073	1AL
AX-94505094	1AL
AX-94505228	1AL
AX-94506438	1AL
AX-94506926	1AL
AX-94507789	1AL
AX-94509706	1AL
AX-94510350	1AL
AX-94510857	1AL
AX-94510883	1AL
AX-94511681	1AL
AX-94512781	1AL
AX-94513752	1AL
AX-94513790	1AL
AX-94514252	1AL
AX-94514550	1AL
AX-94515381	1AL
AX-94515391	1AL
AX-94515625	1AL
AX-94516433	1AL
AX-94517318	1AL
AX-94518062	1AL
AX-94518097	1AL
AX-94518462	1AL
AX-94518762	1AL
AX-94518811	1AL
AX-94520285	1AL
AX-94521197	1AL
AX-94521215	1AL
AX-94521634	1AL
AX-94522140	1AL
AX-94522470	1AL
AX-94522838	1AL
AX-94524107	1AL
AX-94525285	1AL
AX-94525710	1AL
AX-94526083	1AL
AX-94526325	1AL
AX-94526625	1AL
AX-94526823	1AL
AX-94527160	1AL
AX-94527789	1AL
AX-94528171	1AL
AX-94528411	1AL
AX-94528981	1AL
AX-94529275	1AL
AX-94529549	1AL
AX-94529765	1AL
AX-94529863	1AL
AX-94530207	1AL
AX-94531452	1AL
AX-94531792	1AL
AX-94532447	1AL
AX-94533379	1AL
AX-94533831	1AL
AX-94533962	1AL
AX-94534626	1AL
AX-94534818	1AL
AX-94535256	1AL
AX-94535373	1AL
AX-94537673	1AL
AX-94539006	1AL
AX-94539034	1AL
AX-94539185	1AL
AX-94539285	1AL
AX-94539599	1AL
AX-94539669	1AL
AX-94540156	1AL
AX-94540183	1AL
AX-94541734	1AL
AX-94543644	1AL
AX-94543855	1AL
AX-94544110	1AL
AX-94545444	1AL
AX-94545859	1AL
AX-94546317	1AL
AX-94547121	1AL
AX-94547655	1AL
AX-94547936	1AL
AX-94548268	1AL
AX-94548416	1AL
AX-94549156	1AL
AX-94549706	1AL
AX-94550124	1AL
AX-94550532	1AL
AX-94551124	1AL
AX-94552053	1AL
AX-94552314	1AL
AX-94552392	1AL
AX-94552529	1AL
AX-94553206	1AL
AX-94553439	1AL
AX-94553767	1AL
AX-94553777	1AL
AX-94553869	1AL
AX-94554060	1AL
AX-94554253	1AL
AX-94554452	1AL
AX-94555870	1AL
AX-94556194	1AL
AX-94556835	1AL
AX-94556893	1AL
AX-94557032	1AL
AX-94557219	1AL
AX-94557620	1AL
AX-94557633	1AL
AX-94557664	1AL
AX-94557891	1AL
AX-94559383	1AL
AX-94559826	1AL
AX-94560185	1AL
AX-94560899	1AL
AX-94560977	1AL
AX-94561607	1AL
AX-94561894	1AL
AX-94562147	1AL
AX-94562789	1AL
AX-94562878	1AL
AX-94563542	1AL
AX-94563741	1AL
AX-94564385	1AL
AX-94564648	1AL
AX-94564934	1AL
AX-94565441	1AL
AX-94566049	1AL
AX-94566056	1AL
AX-94566238	1AL
AX-94567197	1AL
AX-94567362	1AL
AX-94567515	1AL
AX-94567974	1AL
AX-94568376	1AL
AX-94568765	1AL
AX-94570545	1AL
AX-94570713	1AL
AX-94572242	1AL
AX-94572687	1AL
AX-94573847	1AL
AX-94575034	1AL
AX-94575072	1AL
AX-94575629	1AL
AX-94575955	1AL
AX-94576013	1AL
AX-94579454	1AL
AX-94580172	1AL
AX-94580479	1AL
AX-94581345	1AL
AX-94581381	1AL
AX-94581798	1AL
AX-94582484	1AL
AX-94582669	1AL
AX-94583300	1AL
AX-94583375	1AL
AX-94583523	1AL
AX-94583578	1AL
AX-94583778	1AL
AX-94584149	1AL
AX-94584675	1AL
AX-94585181	1AL
AX-94586523	1AL
AX-94586534	1AL
AX-94586610	1AL
AX-94586644	1AL
AX-94586872	1AL
AX-94587179	1AL
AX-94587739	1AL
AX-94588024	1AL
AX-94588444	1AL
AX-94589416	1AL
AX-94590176	1AL
AX-94590555	1AL
AX-94591258	1AL
AX-94591664	1AL
AX-94592417	1AL
AX-94592540	1AL
AX-94592853	1AL
AX-94593955	1AL
AX-94598167	1AL
AX-94599135	1AL
AX-94599594	1AL
AX-94601356	1AL
AX-94601585	1AL
AX-94601900	1AL
AX-94603324	1AL
AX-94603404	1AL
AX-94603931	1AL
AX-94604360	1AL
AX-94604436	1AL
AX-94604478	1AL
AX-94605028	1AL
AX-94605031	1AL
AX-94605191	1AL
AX-94605973	1AL
AX-94607045	1AL
AX-94608684	1AL
AX-94608960	1AL
AX-94609711	1AL
AX-94610223	1AL
AX-94610444	1AL
AX-94610550	1AL
AX-94610721	1AL
AX-94611085	1AL
AX-94611140	1AL
AX-94611988	1AL
AX-94612854	1AL
AX-94612916	1AL
AX-94613009	1AL
AX-94613065	1AL
AX-94614189	1AL
AX-94614693	1AL
AX-94615532	1AL
AX-94616337	1AL
AX-94616468	1AL
AX-94617654	1AL
AX-94617846	1AL
AX-94618674	1AL
AX-94618824	1AL
AX-94618896	1AL
AX-94619623	1AL
AX-94619761	1AL
AX-94620173	1AL
AX-94621953	1AL
AX-94622100	1AL
AX-94622475	1AL
AX-94623184	1AL
AX-94624123	1AL
AX-94624534	1AL
AX-94624640	1AL
AX-94624967	1AL
AX-94625964	1AL
AX-94626481	1AL
AX-94626995	1AL
AX-94627064	1AL
AX-94627699	1AL
AX-94628390	1AL
AX-94628451	1AL
AX-94628958	1AL
AX-94629495	1AL
AX-94630151	1AL
AX-94630585	1AL
AX-94631212	1AL
AX-94631516	1AL
AX-94633033	1AL
AX-94633082	1AL
AX-94633750	1AL
AX-94634611	1AL
AX-94635309	1AL
AX-94635949	1AL
AX-94636124	1AL
AX-94637142	1AL
AX-94637556	1AL
AX-94638116	1AL
AX-94638657	1AL
AX-94638930	1AL
AX-94639293	1AL
AX-94639611	1AL
AX-94639785	1AL
AX-94640283	1AL
AX-94640453	1AL
AX-94641539	1AL
AX-94641701	1AL
AX-94643249	1AL
AX-94644389	1AL
AX-94644823	1AL
AX-94645137	1AL
AX-94645401	1AL
AX-94645549	1AL
AX-94646148	1AL
AX-94646343	1AL
AX-94646984	1AL
AX-94647290	1AL
AX-94647321	1AL
AX-94648003	1AL
AX-94648314	1AL
AX-94648622	1AL
AX-94648883	1AL
AX-94648935	1AL
AX-94651599	1AL
AX-94653388	1AL
AX-94653609	1AL
AX-94654353	1AL
AX-94654494	1AL
AX-94655463	1AL
AX-94655948	1AL
AX-94656965	1AL
AX-94658586	1AL
AX-94658672	1AL
AX-94659114	1AL
AX-94659346	1AL
AX-94659490	1AL
AX-94659657	1AL
AX-94660306	1AL
AX-94660850	1AL
AX-94660918	1AL
AX-94661048	1AL
AX-94661142	1AL
AX-94661178	1AL
AX-94661246	1AL
AX-94661969	1AL
AX-94662793	1AL
AX-94663370	1AL
AX-94663887	1AL
AX-94664639	1AL
AX-94664823	1AL
AX-94665034	1AL
AX-94665543	1AL
AX-94667581	1AL
AX-94667863	1AL
AX-94668988	1AL
AX-94669517	1AL
AX-94669521	1AL
AX-94670287	1AL
AX-94670780	1AL
AX-94670813	1AL
AX-94671234	1AL
AX-94671517	1AL
AX-94671786	1AL
AX-94675171	1AL
AX-94675438	1AL
AX-94676420	1AL
AX-94677317	1AL
AX-94677554	1AL
AX-94678327	1AL
AX-94678445	1AL
AX-94678448	1AL
AX-94678791	1AL
AX-94680076	1AL
AX-94680901	1AL
AX-94681392	1AL
AX-94681660	1AL
AX-94682112	1AL
AX-94682301	1AL
AX-94682804	1AL
AX-94683087	1AL
AX-94683663	1AL
AX-94684105	1AL
AX-94684888	1AL
AX-94684994	1AL
AX-94685515	1AL
AX-94686584	1AL
AX-94686924	1AL
AX-94687230	1AL
AX-94687247	1AL
AX-94687555	1AL
AX-94687921	1AL
AX-94688141	1AL
AX-94688252	1AL
AX-94689803	1AL
AX-94690048	1AL
AX-94690484	1AL
AX-94690634	1AL
AX-94691224	1AL
AX-94692152	1AL
AX-94692416	1AL
AX-94692598	1AL
AX-94693089	1AL
AX-94693647	1AL
AX-94694591	1AL
AX-94695006	1AL
AX-94696665	1AL
AX-94696745	1AL
AX-94697912	1AL
AX-94698163	1AL
AX-94698397	1AL
AX-94698411	1AL
AX-94698574	1AL
AX-94698606	1AL
AX-94698734	1AL
AX-94699908	1AL
AX-94700388	1AL
AX-94700719	1AL
AX-94701527	1AL
AX-94702010	1AL
AX-94702616	1AL
AX-94703052	1AL
AX-94703308	1AL
AX-94706154	1AL
AX-94707004	1AL
AX-94707095	1AL
AX-94707791	1AL
AX-94707885	1AL
AX-94708155	1AL
AX-94709062	1AL
AX-94709469	1AL
AX-94709498	1AL
AX-94711146	1AL
AX-94711602	1AL
AX-94712284	1AL
AX-94712749	1AL
AX-94713467	1AL
AX-94713778	1AL
AX-94714008	1AL
AX-94714670	1AL
AX-94717433	1AL
AX-94717523	1AL
AX-94718260	1AL
AX-94718869	1AL
AX-94718956	1AL
AX-94719037	1AL
AX-94719998	1AL
AX-94720067	1AL
AX-94720282	1AL
AX-94720975	1AL
AX-94721283	1AL
AX-94721655	1AL
AX-94721911	1AL
AX-94721958	1AL
AX-94722148	1AL
AX-94722552	1AL
AX-94722760	1AL
AX-94724307	1AL
AX-94724342	1AL
AX-94724627	1AL
AX-94725146	1AL
AX-94725786	1AL
AX-94725963	1AL
AX-94726527	1AL
AX-94726652	1AL
AX-94728207	1AL
AX-94728377	1AL
AX-94728394	1AL
AX-94728482	1AL
AX-94728670	1AL
AX-94728845	1AL
AX-94729749	1AL
AX-94729948	1AL
AX-94730098	1AL
AX-94730493	1AL
AX-94731315	1AL
AX-94732066	1AL
AX-94732332	1AL
AX-94732363	1AL
AX-94734106	1AL
AX-94735427	1AL
AX-94736466	1AL
AX-94736863	1AL
AX-94737071	1AL
AX-94737133	1AL
AX-94738056	1AL
AX-94738377	1AL
AX-94738573	1AL
AX-94739797	1AL
AX-94741145	1AL
AX-94741316	1AL
AX-94742253	1AL
AX-94742566	1AL
AX-94743139	1AL
AX-94743278	1AL
AX-94743407	1AL
AX-94743806	1AL
AX-94744051	1AL
AX-94744085	1AL
AX-94744287	1AL
AX-94744985	1AL
AX-94747103	1AL
AX-94747857	1AL
AX-94748204	1AL
AX-94748334	1AL
AX-94748690	1AL
AX-94749188	1AL
AX-94749695	1AL
AX-94750274	1AL
AX-94750954	1AL
AX-94752119	1AL
AX-94752960	1AL
AX-94753186	1AL
AX-94753591	1AL
AX-94754587	1AL
AX-94755760	1AL
AX-94756390	1AL
AX-94757594	1AL
AX-94758085	1AL
AX-94759188	1AL
AX-94760026	1AL
AX-94760101	1AL
AX-94760596	1AL
AX-94761470	1AL
AX-94761557	1AL
AX-94761872	1AL
AX-94762992	1AL
AX-94763439	1AL
AX-94763912	1AL
AX-94764024	1AL
AX-94764743	1AL
AX-94765006	1AL
AX-94765051	1AL
AX-94765869	1AL
AX-94766039	1AL
AX-94766324	1AL
AX-94767843	1AL
AX-94768748	1AL
AX-94769586	1AL
AX-94769669	1AL
AX-94770521	1AL
AX-94770630	1AL
AX-94770788	1AL
AX-94771155	1AL
AX-94772404	1AL
AX-94773333	1AL
AX-94774799	1AL
AX-94775414	1AL
AX-94775820	1AL
AX-94778137	1AL
AX-94778650	1AL
AX-94778776	1AL
AX-94779010	1AL
AX-94779207	1AL
AX-94779736	1AL
AX-94779964	1AL
AX-94780923	1AL
AX-94781054	1AL
AX-94781213	1AL
AX-94783834	1AL
AX-94783989	1AL
AX-94784027	1AL
AX-94784046	1AL
AX-94784773	1AL
AX-94784885	1AL
AX-94785197	1AL
AX-94785358	1AL
AX-94785616	1AL
AX-94786204	1AL
AX-94786949	1AL
AX-94787592	1AL
AX-94787849	1AL
AX-94788282	1AL
AX-94788384	1AL
AX-94788514	1AL
AX-94789297	1AL
AX-94789658	1AL
AX-94789765	1AL
AX-94789998	1AL
AX-94790805	1AL
AX-94791159	1AL
AX-94792037	1AL
AX-94792339	1AL
AX-94792818	1AL
AX-94793061	1AL
AX-94793156	1AL
AX-94793390	1AL
AX-94793780	1AL
AX-94794180	1AL
AX-94794699	1AL
AX-94795021	1AL
AX-94795038	1AL
AX-94795818	1AL
AX-94796252	1AL
AX-94796303	1AL
AX-94797916	1AL
AX-94798145	1AL
AX-94798947	1AL
AX-94798982	1AL
AX-94799827	1AL
AX-94800199	1AL
AX-94801579	1AL
AX-94802126	1AL
AX-94802183	1AL
AX-94802880	1AL
AX-94803187	1AL
AX-94803552	1AL
AX-94803732	1AL
AX-94805901	1AL
AX-94806028	1AL
AX-94806099	1AL
AX-94806197	1AL
AX-94806464	1AL
AX-94807648	1AL
AX-94807722	1AL
AX-94809610	1AL
AX-94810150	1AL
AX-94810231	1AL
AX-94810712	1AL
AX-94811111	1AL
AX-94811173	1AL
AX-94811814	1AL
AX-94812002	1AL
AX-94812596	1AL
AX-94812694	1AL
AX-94813607	1AL
AX-94813937	1AL
AX-94815279	1AL
AX-94815421	1AL
AX-94815651	1AL
AX-94815716	1AL
AX-94816025	1AL
AX-94816065	1AL
AX-94816148	1AL
AX-94816185	1AL
AX-94816626	1AL
AX-94816627	1AL
AX-94817325	1AL
AX-94817388	1AL
AX-94817710	1AL
AX-94817938	1AL
AX-94820264	1AL
AX-94820286	1AL
AX-94820681	1AL
AX-94821167	1AL
AX-94821765	1AL
AX-94822597	1AL
AX-94822633	1AL
AX-94822792	1AL
AX-94823815	1AL
AX-94823962	1AL
AX-94824210	1AL
AX-94824724	1AL
AX-94825368	1AL
AX-94826199	1AL
AX-94826358	1AL
AX-94826452	1AL
AX-94826825	1AL
AX-94827092	1AL
AX-94827678	1AL
AX-94828236	1AL
AX-94828579	1AL
AX-94829302	1AL
AX-94830509	1AL
AX-94830761	1AL
AX-94833240	1AL
AX-94833406	1AL
AX-94833700	1AL
AX-94834292	1AL
AX-94835530	1AL
AX-94837362	1AL
AX-94838669	1AL
AX-94839353	1AL
AX-94839738	1AL
AX-94840253	1AL
AX-94840906	1AL
AX-94843690	1AL
AX-94844339	1AL
AX-94845292	1AL
AX-94845304	1AL
AX-94845348	1AL
AX-94845690	1AL
AX-94845756	1AL
AX-94845888	1AL
AX-94846629	1AL
AX-94848333	1AL
AX-94849880	1AL
AX-94850951	1AL
AX-94851072	1AL
AX-94851128	1AL
AX-94852426	1AL
AX-94852969	1AL
AX-94853057	1AL
AX-94853593	1AL
AX-94853642	1AL
AX-94854211	1AL
AX-94854519	1AL
AX-94855520	1AL
AX-94855832	1AL
AX-94856024	1AL
AX-94856883	1AL
AX-94857706	1AL
AX-94858060	1AL
AX-94858753	1AL
AX-94859280	1AL
AX-94859847	1AL
AX-94859904	1AL
AX-94859953	1AL
AX-94860399	1AL
AX-94861980	1AL
AX-94862426	1AL
AX-94862751	1AL
AX-94864329	1AL
AX-94864730	1AL
AX-94864947	1AL
AX-94865153	1AL
AX-94865835	1AL
AX-94866398	1AL
AX-94867234	1AL
AX-94867409	1AL
AX-94867798	1AL
AX-94867999	1AL
AX-94868241	1AL
AX-94868346	1AL
AX-94869025	1AL
AX-94870368	1AL
AX-94870464	1AL
AX-94870557	1AL
AX-94871729	1AL
AX-94871844	1AL
AX-94872886	1AL
AX-94872911	1AL
AX-94873071	1AL
AX-94873120	1AL
AX-94873203	1AL
AX-94873278	1AL
AX-94873390	1AL
AX-94873969	1AL
AX-94874275	1AL
AX-94874391	1AL
AX-94874666	1AL
AX-94874700	1AL
AX-94875114	1AL
AX-94876353	1AL
AX-94876497	1AL
AX-94876506	1AL
AX-94876694	1AL
AX-94877041	1AL
AX-94877254	1AL
AX-94877871	1AL
AX-94878186	1AL
AX-94878361	1AL
AX-94878754	1AL
AX-94879016	1AL
AX-94879303	1AL
AX-94879770	1AL
AX-94880448	1AL
AX-94882096	1AL
AX-94882351	1AL
AX-94882464	1AL
AX-94883160	1AL
AX-94883725	1AL
AX-94883740	1AL
AX-94883940	1AL
AX-94885995	1AL
AX-94885997	1AL
AX-94886738	1AL
AX-94886822	1AL
AX-94888783	1AL
AX-94888966	1AL
AX-94889167	1AL
AX-94889393	1AL
AX-94889460	1AL
AX-94889530	1AL
AX-94889838	1AL
AX-94890661	1AL
AX-94890933	1AL
AX-94891304	1AL
AX-94891434	1AL
AX-94891870	1AL
AX-94892585	1AL
AX-94892645	1AL
AX-94892747	1AL
AX-94893916	1AL
AX-94893989	1AL
AX-94895584	1AL
AX-94895744	1AL
AX-94896848	1AL
AX-94897229	1AL
AX-94897341	1AL
AX-94897433	1AL
AX-94897477	1AL
AX-94897762	1AL
AX-94898228	1AL
AX-94898272	1AL
AX-94899324	1AL
AX-94900106	1AL
AX-94900860	1AL
AX-94900865	1AL
AX-94901565	1AL
AX-94901570	1AL
AX-94901798	1AL
AX-94902732	1AL
AX-94902839	1AL
AX-94903098	1AL
AX-94903315	1AL
AX-94903331	1AL
AX-94904370	1AL
AX-94904440	1AL
AX-94906095	1AL
AX-94906164	1AL
AX-94906369	1AL
AX-94906736	1AL
AX-94907108	1AL
AX-94907199	1AL
AX-94907368	1AL
AX-94907520	1AL
AX-94907613	1AL
AX-94908101	1AL
AX-94908183	1AL
AX-94908358	1AL
AX-94909669	1AL
AX-94910954	1AL
AX-94911857	1AL
AX-94912280	1AL
AX-94913343	1AL
AX-94915022	1AL
AX-94915258	1AL
AX-94915333	1AL
AX-94915381	1AL
AX-94916094	1AL
AX-94919102	1AL
AX-94919181	1AL
AX-94919568	1AL
AX-94919837	1AL
AX-94920018	1AL
AX-94920222	1AL
AX-94921269	1AL
AX-94921323	1AL
AX-94921349	1AL
AX-94922262	1AL
AX-94922773	1AL
AX-94923127	1AL
AX-94924232	1AL
AX-94925283	1AL
AX-94925536	1AL
AX-94925550	1AL
AX-94925976	1AL
AX-94926120	1AL
AX-94926142	1AL
AX-94926515	1AL
AX-94926611	1AL
AX-94926806	1AL
AX-94927695	1AL
AX-94927957	1AL
AX-94928057	1AL
AX-94928355	1AL
AX-94928400	1AL
AX-94929211	1AL
AX-94929660	1AL
AX-94929705	1AL
AX-94929951	1AL
AX-94930690	1AL
AX-94930787	1AL
AX-94932969	1AL
AX-94933493	1AL
AX-94933589	1AL
AX-94934085	1AL
AX-94936818	1AL
AX-94937592	1AL
AX-94937633	1AL
AX-94938430	1AL
AX-94938574	1AL
AX-94938709	1AL
AX-94939108	1AL
AX-94940159	1AL
AX-94940462	1AL
AX-94941142	1AL
AX-94943000	1AL
AX-94943405	1AL
AX-94943643	1AL
AX-94944394	1AL
AX-94945435	1AL
AX-94945474	1AL
AX-94945745	1AL
AX-94949631	1AL
AX-94950155	1AL
AX-94950512	1AL
AX-94950707	1AL
AX-94950841	1AL
AX-94951380	1AL
AX-94951668	1AL
AX-94951887	1AL
AX-94952729	1AL
AX-94952800	1AL
AX-94953245	1AL
AX-94953356	1AL
AX-94953519	1AL
AX-94954365	1AL
AX-94955015	1AL
AX-94955020	1AL
AX-94955109	1AL
AX-94955164	1AL
AX-94955259	1AL
AX-94955468	1AL
AX-94957040	1AL
AX-94957195	1AL
AX-94957518	1AL
AX-94958489	1AL
AX-94959603	1AL
AX-94959824	1AL
AX-94961002	1AL
AX-94961813	1AL
AX-94963018	1AL
AX-94963093	1AL
AX-94963171	1AL
AX-94963558	1AL
AX-94963650	1AL
AX-94964413	1AL
AX-94965121	1AL
AX-94965743	1AL
AX-94965877	1AL
AX-94966047	1AL
AX-94966803	1AL
AX-94967004	1AL
AX-94968640	1AL
AX-94968994	1AL
AX-94969136	1AL
AX-94969743	1AL
AX-94970597	1AL
AX-94970664	1AL
AX-94971470	1AL
AX-94971972	1AL
AX-94972306	1AL
AX-94972631	1AL
AX-94972809	1AL
AX-94973183	1AL
AX-94973679	1AL
AX-94975269	1AL
AX-94975329	1AL
AX-94975468	1AL
AX-94975998	1AL
AX-94977241	1AL
AX-94977698	1AL
AX-94977752	1AL
AX-94978055	1AL
AX-94979883	1AL
AX-94980372	1AL
AX-94980536	1AL
AX-94981089	1AL
AX-94981634	1AL
AX-94981703	1AL
AX-94982806	1AL
AX-94983910	1AL
AX-94984363	1AL
AX-94984712	1AL
AX-94985083	1AL
AX-94985630	1AL
AX-94986194	1AL
AX-94986463	1AL
AX-94987285	1AL
AX-94988865	1AL
AX-94989704	1AL
AX-94989799	1AL
AX-94989907	1AL
AX-94990629	1AL
AX-94992803	1AL
AX-94992931	1AL
AX-94993014	1AL
AX-94993337	1AL
AX-94993372	1AL
AX-94993696	1AL
AX-94994329	1AL
AX-94995445	1AL
AX-94995593	1AL
AX-94997366	1AL
AX-94999586	1AL
AX-95000100	1AL
AX-95000466	1AL
AX-95001504	1AL
AX-95001661	1AL
AX-95001944	1AL
AX-95002005	1AL
AX-95002881	1AL
AX-95003013	1AL
AX-95003538	1AL
AX-95003684	1AL
AX-95004231	1AL
AX-95004987	1AL
AX-95005102	1AL
AX-95005260	1AL
AX-95005520	1AL
AX-95006466	1AL
AX-95006546	1AL
AX-95006922	1AL
AX-95008101	1AL
AX-95008788	1AL
AX-95008955	1AL
AX-95010152	1AL
AX-95010210	1AL
AX-95010446	1AL
AX-95010700	1AL
AX-95012107	1AL
AX-95012253	1AL
AX-95012309	1AL
AX-95013234	1AL
AX-95013645	1AL
AX-95014316	1AL
AX-95016473	1AL
AX-95016734	1AL
AX-95016932	1AL
AX-95018376	1AL
AX-95018443	1AL
AX-95018707	1AL
AX-95018853	1AL
AX-95019251	1AL
AX-95019785	1AL
AX-95020913	1AL
AX-95021698	1AL
AX-95021776	1AL
AX-95022177	1AL
AX-95022455	1AL
AX-95022855	1AL
AX-95023074	1AL
AX-95023746	1AL
AX-95024320	1AL
AX-95024521	1AL
AX-95026189	1AL
AX-95026237	1AL
AX-95068765	1AL
AX-95069014	1AL
AX-95069070	1AL
AX-95069657	1AL
AX-95069815	1AL
AX-95069912	1AL
AX-95070885	1AL
AX-95071087	1AL
AX-95071408	1AL
AX-95071597	1AL
AX-95071696	1AL
AX-95071899	1AL
AX-95071982	1AL
AX-95072348	1AL
AX-95072503	1AL
AX-95073036	1AL
AX-95073562	1AL
AX-95074059	1AL
AX-95076789	1AL
AX-95076886	1AL
AX-95077602	1AL
AX-95077680	1AL
AX-95078697	1AL
AX-95079011	1AL
AX-95079144	1AL
AX-95079211	1AL
AX-95080624	1AL
AX-95081022	1AL
AX-95081644	1AL
AX-95082291	1AL
AX-95082547	1AL
AX-95082725	1AL
AX-95082901	1AL
AX-95082918	1AL
AX-95084952	1AL
AX-95086324	1AL
AX-95086910	1AL
AX-95087401	1AL
AX-95087536	1AL
AX-95088001	1AL
AX-95088514	1AL
AX-95088625	1AL
AX-95088844	1AL
AX-95088845	1AL
AX-95089326	1AL
AX-95090774	1AL
AX-95090937	1AL
AX-95090981	1AL
AX-95091277	1AL
AX-95091447	1AL
AX-95091733	1AL
AX-95091824	1AL
AX-95091969	1AL
AX-95094230	1AL
AX-95094677	1AL
AX-95094754	1AL
AX-95095340	1AL
AX-95095430	1AL
AX-95095604	1AL
AX-95096412	1AL
AX-95096720	1AL
AX-95096818	1AL
AX-95098137	1AL
AX-95098176	1AL
AX-95098230	1AL
AX-95098549	1AL
AX-95098620	1AL
AX-95098977	1AL
AX-95099005	1AL
AX-95099139	1AL
AX-95099152	1AL
AX-95099359	1AL
AX-95099684	1AL
AX-95100114	1AL
AX-95100154	1AL
AX-95100961	1AL
AX-95101001	1AL
AX-95101674	1AL
AX-95102195	1AL
AX-95103587	1AL
AX-95106018	1AL
AX-95106354	1AL
AX-95107325	1AL
AX-95107398	1AL
AX-95109516	1AL
AX-95109841	1AL
AX-95111071	1AL
AX-95111985	1AL
AX-95112447	1AL
AX-95112468	1AL
AX-95112794	1AL
AX-95113602	1AL
AX-95114083	1AL
AX-95114774	1AL
AX-95115927	1AL
AX-95116909	1AL
AX-95118377	1AL
AX-95118547	1AL
AX-95119004	1AL
AX-95120527	1AL
AX-95122351	1AL
AX-95122763	1AL
AX-95123176	1AL
AX-95123309	1AL
AX-95124469	1AL
AX-95124971	1AL
AX-95125348	1AL
AX-95125798	1AL
AX-95125957	1AL
AX-95126677	1AL
AX-95127132	1AL
AX-95128053	1AL
AX-95128861	1AL
AX-95128864	1AL
AX-95129302	1AL
AX-95129931	1AL
AX-95131225	1AL
AX-95131341	1AL
AX-95131813	1AL
AX-95131820	1AL
AX-95132133	1AL
AX-95132264	1AL
AX-95132286	1AL
AX-95133252	1AL
AX-95133333	1AL
AX-95133719	1AL
AX-95134133	1AL
AX-95134883	1AL
AX-95135152	1AL
AX-95136554	1AL
AX-95137368	1AL
AX-95137408	1AL
AX-95137564	1AL
AX-95137618	1AL
AX-95137935	1AL
AX-95138426	1AL
AX-95139287	1AL
AX-95139303	1AL
AX-95139949	1AL
AX-95140384	1AL
AX-95140471	1AL
AX-95141108	1AL
AX-95141309	1AL
AX-95141354	1AL
AX-95142111	1AL
AX-95143485	1AL
AX-95143773	1AL
AX-95144150	1AL
AX-95144444	1AL
AX-95144993	1AL
AX-95145603	1AL
AX-95145611	1AL
AX-95146217	1AL
AX-95146430	1AL
AX-95146587	1AL
AX-95147589	1AL
AX-95147753	1AL
AX-95148375	1AL
AX-95149073	1AL
AX-95149359	1AL
AX-95150215	1AL
AX-95150585	1AL
AX-95150761	1AL
AX-95150893	1AL
AX-95150917	1AL
AX-95151216	1AL
AX-95151388	1AL
AX-95151712	1AL
AX-95152894	1AL
AX-95152957	1AL
AX-95153011	1AL
AX-95153160	1AL
AX-95153258	1AL
AX-95153788	1AL
AX-95154803	1AL
AX-95155601	1AL
AX-95155655	1AL
AX-95155663	1AL
AX-95156062	1AL
AX-95156278	1AL
AX-95156301	1AL
AX-95157341	1AL
AX-95158787	1AL
AX-95159567	1AL
AX-95159974	1AL
AX-95160145	1AL
AX-95160496	1AL
AX-95160547	1AL
AX-95162891	1AL
AX-95164426	1AL
AX-95165210	1AL
AX-95167116	1AL
AX-95167576	1AL
AX-95168250	1AL
AX-95169823	1AL
AX-95170341	1AL
AX-95170528	1AL
AX-95170648	1AL
AX-95171504	1AL
AX-95171549	1AL
AX-95171795	1AL
AX-95171884	1AL
AX-95172335	1AL
AX-95173012	1AL
AX-95173199	1AL
AX-95173401	1AL
AX-95173592	1AL
AX-95173871	1AL
AX-95174037	1AL
AX-95174043	1AL
AX-95175259	1AL
AX-95175271	1AL
AX-95175308	1AL
AX-95175462	1AL
AX-95176562	1AL
AX-95176573	1AL
AX-95177730	1AL
AX-95178101	1AL
AX-95178868	1AL
AX-95179335	1AL
AX-95180091	1AL
AX-95182538	1AL
AX-95182574	1AL
AX-95183142	1AL
AX-95183170	1AL
AX-95183945	1AL
AX-95184092	1AL
AX-95184526	1AL
AX-95184871	1AL
AX-95185660	1AL
AX-95186105	1AL
AX-95186436	1AL
AX-95187635	1AL
AX-95187697	1AL
AX-95188104	1AL
AX-95189165	1AL
AX-95189210	1AL
AX-95189829	1AL
AX-95190208	1AL
AX-95190452	1AL
AX-95190952	1AL
AX-95193685	1AL
AX-95193770	1AL
AX-95193949	1AL
AX-95194735	1AL
AX-95195894	1AL
AX-95196261	1AL
AX-95197248	1AL
AX-95200644	1AL
AX-95201449	1AL
AX-95201624	1AL
AX-95203821	1AL
AX-95204279	1AL
AX-95204992	1AL
AX-95205174	1AL
AX-95205189	1AL
AX-95205979	1AL
AX-95206226	1AL
AX-95206766	1AL
AX-95207456	1AL
AX-95207584	1AL
AX-95208713	1AL
AX-95208821	1AL
AX-95209461	1AL
AX-95210239	1AL
AX-95211331	1AL
AX-95211630	1AL
AX-95211649	1AL
AX-95211834	1AL
AX-95213603	1AL
AX-95214195	1AL
AX-95214208	1AL
AX-95214239	1AL
AX-95214435	1AL
AX-95214572	1AL
AX-95217005	1AL
AX-95217661	1AL
AX-95219438	1AL
AX-95219600	1AL
AX-95220606	1AL
AX-95220760	1AL
AX-95221002	1AL
AX-95221439	1AL
AX-95222142	1AL
AX-95222360	1AL
AX-95222438	1AL
AX-95222484	1AL
AX-95222898	1AL
AX-95223340	1AL
AX-95224314	1AL
AX-95224456	1AL
AX-95225164	1AL
AX-95225346	1AL
AX-95225912	1AL
AX-95226030	1AL
AX-95226707	1AL
AX-95226842	1AL
AX-95226888	1AL
AX-95227997	1AL
AX-95228479	1AL
AX-95228518	1AL
AX-95229539	1AL
AX-95231096	1AL
AX-95231880	1AL
AX-95232397	1AL
AX-95233373	1AL
AX-95234177	1AL
AX-95234321	1AL
AX-95235971	1AL
AX-95235977	1AL
AX-95236739	1AL
AX-95236769	1AL
AX-95236776	1AL
AX-95236909	1AL
AX-95237087	1AL
AX-95238350	1AL
AX-95238683	1AL
AX-95238868	1AL
AX-95238918	1AL
AX-95239778	1AL
AX-95240050	1AL
AX-95240730	1AL
AX-95240848	1AL
AX-95242308	1AL
AX-95242785	1AL
AX-95243032	1AL
AX-95243254	1AL
AX-95243595	1AL
AX-95244245	1AL
AX-95244926	1AL
AX-95245281	1AL
AX-95245495	1AL
AX-95246919	1AL
AX-95246921	1AL
AX-95247021	1AL
AX-95247621	1AL
AX-95248345	1AL
AX-95248376	1AL
AX-95249858	1AL
AX-95250545	1AL
AX-95250784	1AL
AX-95251084	1AL
AX-95251123	1AL
AX-95252174	1AL
AX-95253369	1AL
AX-95254186	1AL
AX-95254406	1AL
AX-95254448	1AL
AX-95255120	1AL
AX-95255530	1AL
AX-95256059	1AL
AX-95256173	1AL
AX-95257084	1AL
AX-95257521	1AL
AX-95258645	1AL
AX-95259455	1AL
AX-95259461	1AL
AX-95259842	1AL
AX-95260179	1AL
AX-95260509	1AL
AX-94387570	1AS
AX-94388193	1AS
AX-94389097	1AS
AX-94391650	1AS
AX-94398568	1AS
AX-94398872	1AS
AX-94399908	1AS
AX-94403784	1AS
AX-94403906	1AS
AX-94406508	1AS
AX-94407562	1AS
AX-94408776	1AS
AX-94409017	1AS
AX-94409861	1AS
AX-94410335	1AS
AX-94412284	1AS
AX-94415468	1AS
AX-94415641	1AS
AX-94418881	1AS
AX-94419170	1AS
AX-94424255	1AS
AX-94428085	1AS
AX-94428663	1AS
AX-94434842	1AS
AX-94435778	1AS
AX-94441042	1AS
AX-94442971	1AS
AX-94447453	1AS
AX-94449185	1AS
AX-94449688	1AS
AX-94450896	1AS
AX-94453016	1AS
AX-94453842	1AS
AX-94455003	1AS
AX-94457867	1AS
AX-94461166	1AS
AX-94468717	1AS
AX-94469445	1AS
AX-94482398	1AS
AX-94482690	1AS
AX-94484422	1AS
AX-94485770	1AS
AX-94488008	1AS
AX-94489252	1AS
AX-94493364	1AS
AX-94495498	1AS
AX-94498821	1AS
AX-94500105	1AS
AX-94500848	1AS
AX-94504716	1AS
AX-94507031	1AS
AX-94507966	1AS
AX-94509529	1AS
AX-94511105	1AS
AX-94512054	1AS
AX-94513042	1AS
AX-94519168	1AS
AX-94521867	1AS
AX-94524575	1AS
AX-94527787	1AS
AX-94531110	1AS
AX-94532706	1AS
AX-94532878	1AS
AX-94532918	1AS
AX-94532982	1AS
AX-94539446	1AS
AX-94543994	1AS
AX-94544371	1AS
AX-94544973	1AS
AX-94545893	1AS
AX-94545967	1AS
AX-94548007	1AS
AX-94548739	1AS
AX-94552649	1AS
AX-94552687	1AS
AX-94553105	1AS
AX-94554931	1AS
AX-94558193	1AS
AX-94559791	1AS
AX-94559863	1AS
AX-94564353	1AS
AX-94567247	1AS
AX-94568444	1AS
AX-94569594	1AS
AX-94569644	1AS
AX-94572306	1AS
AX-94575370	1AS
AX-94579507	1AS
AX-94582520	1AS
AX-94582565	1AS
AX-94583245	1AS
AX-94585615	1AS
AX-94586011	1AS
AX-94593678	1AS
AX-94599933	1AS
AX-94600390	1AS
AX-94601253	1AS
AX-94601847	1AS
AX-94603953	1AS
AX-94606481	1AS
AX-94607225	1AS
AX-94611467	1AS
AX-94612901	1AS
AX-94614955	1AS
AX-94624996	1AS
AX-94625298	1AS
AX-94626418	1AS
AX-94628787	1AS
AX-94629727	1AS
AX-94629990	1AS
AX-94630968	1AS
AX-94632390	1AS
AX-94633098	1AS
AX-94633707	1AS
AX-94634732	1AS
AX-94635963	1AS
AX-94636082	1AS
AX-94636914	1AS
AX-94637741	1AS
AX-94638796	1AS
AX-94639172	1AS
AX-94642197	1AS
AX-94645949	1AS
AX-94647611	1AS
AX-94648028	1AS
AX-94648992	1AS
AX-94649746	1AS
AX-94649950	1AS
AX-94650170	1AS
AX-94650727	1AS
AX-94651154	1AS
AX-94661367	1AS
AX-94661497	1AS
AX-94661645	1AS
AX-94662617	1AS
AX-94664047	1AS
AX-94666032	1AS
AX-94668927	1AS
AX-94671254	1AS
AX-94671753	1AS
AX-94673191	1AS
AX-94677101	1AS
AX-94677246	1AS
AX-94683874	1AS
AX-94683912	1AS
AX-94686818	1AS
AX-94689177	1AS
AX-94690164	1AS
AX-94691471	1AS
AX-94693565	1AS
AX-94696590	1AS
AX-94699440	1AS
AX-94702428	1AS
AX-94704774	1AS
AX-94706466	1AS
AX-94710911	1AS
AX-94712750	1AS
AX-94716024	1AS
AX-94717798	1AS
AX-94718860	1AS
AX-94720268	1AS
AX-94720745	1AS
AX-94723811	1AS
AX-94725270	1AS
AX-94728106	1AS
AX-94729085	1AS
AX-94729676	1AS
AX-94730049	1AS
AX-94730241	1AS
AX-94731947	1AS
AX-94732871	1AS
AX-94735861	1AS
AX-94739954	1AS
AX-94740130	1AS
AX-94740396	1AS
AX-94740421	1AS
AX-94743086	1AS
AX-94746624	1AS
AX-94747220	1AS
AX-94757841	1AS
AX-94759135	1AS
AX-94760361	1AS
AX-94764267	1AS
AX-94764669	1AS
AX-94765095	1AS
AX-94766174	1AS
AX-94766211	1AS
AX-94767885	1AS
AX-94768673	1AS
AX-94768989	1AS
AX-94773899	1AS
AX-94774815	1AS
AX-94776566	1AS
AX-94776855	1AS
AX-94779261	1AS
AX-94786745	1AS
AX-94789769	1AS
AX-94790123	1AS
AX-94790785	1AS
AX-94791213	1AS
AX-94792366	1AS
AX-94795822	1AS
AX-94799874	1AS
AX-94799922	1AS
AX-94802148	1AS
AX-94805366	1AS
AX-94807291	1AS
AX-94808076	1AS
AX-94808383	1AS
AX-94810577	1AS
AX-94810984	1AS
AX-94812178	1AS
AX-94813056	1AS
AX-94813089	1AS
AX-94818435	1AS
AX-94819813	1AS
AX-94825772	1AS
AX-94825875	1AS
AX-94826126	1AS
AX-94829665	1AS
AX-94831072	1AS
AX-94831548	1AS
AX-94831775	1AS
AX-94832801	1AS
AX-94832879	1AS
AX-94835116	1AS
AX-94840561	1AS
AX-94843369	1AS
AX-94844227	1AS
AX-94845159	1AS
AX-94846707	1AS
AX-94848653	1AS
AX-94849253	1AS
AX-94850224	1AS
AX-94850947	1AS
AX-94852920	1AS
AX-94853834	1AS
AX-94856743	1AS
AX-94858160	1AS
AX-94860145	1AS
AX-94860472	1AS
AX-94861963	1AS
AX-94863529	1AS
AX-94863818	1AS
AX-94865246	1AS
AX-94866226	1AS
AX-94866236	1AS
AX-94870370	1AS
AX-94873719	1AS
AX-94874079	1AS
AX-94876202	1AS
AX-94876932	1AS
AX-94879257	1AS
AX-94880082	1AS
AX-94882907	1AS
AX-94883047	1AS
AX-94886587	1AS
AX-94888866	1AS
AX-94890877	1AS
AX-94894394	1AS
AX-94896255	1AS
AX-94897681	1AS
AX-94899402	1AS
AX-94901067	1AS
AX-94901598	1AS
AX-94908226	1AS
AX-94908906	1AS
AX-94909392	1AS
AX-94910171	1AS
AX-94911874	1AS
AX-94913558	1AS
AX-94914151	1AS
AX-94914827	1AS
AX-94914841	1AS
AX-94917037	1AS
AX-94917926	1AS
AX-94918353	1AS
AX-94919558	1AS
AX-94920292	1AS
AX-94926535	1AS
AX-94928251	1AS
AX-94929341	1AS
AX-94930593	1AS
AX-94930854	1AS
AX-94931784	1AS
AX-94934148	1AS
AX-94936123	1AS
AX-94937288	1AS
AX-94938667	1AS
AX-94939010	1AS
AX-94939541	1AS
AX-94942179	1AS
AX-94945076	1AS
AX-94951434	1AS
AX-94951775	1AS
AX-94951975	1AS
AX-94952187	1AS
AX-94952536	1AS
AX-94953829	1AS
AX-94959299	1AS
AX-94959864	1AS
AX-94960691	1AS
AX-94963031	1AS
AX-94964057	1AS
AX-94965072	1AS
AX-94967161	1AS
AX-94967334	1AS
AX-94969937	1AS
AX-94972003	1AS
AX-94972133	1AS
AX-94975243	1AS
AX-94975948	1AS
AX-94976408	1AS
AX-94977069	1AS
AX-94978331	1AS
AX-94979596	1AS
AX-94983759	1AS
AX-94984475	1AS
AX-94987246	1AS
AX-94987307	1AS
AX-94988676	1AS
AX-94989232	1AS
AX-94991345	1AS
AX-94992559	1AS
AX-94992724	1AS
AX-94994213	1AS
AX-94997915	1AS
AX-95001280	1AS
AX-95001957	1AS
AX-95004995	1AS
AX-95006610	1AS
AX-95007160	1AS
AX-95008339	1AS
AX-95009353	1AS
AX-95014590	1AS
AX-95015430	1AS
AX-95017272	1AS
AX-95018316	1AS
AX-95018572	1AS
AX-95019071	1AS
AX-95020999	1AS
AX-95023197	1AS
AX-95023526	1AS
AX-95024037	1AS
AX-95025512	1AS
AX-95069865	1AS
AX-95071427	1AS
AX-95073968	1AS
AX-95074903	1AS
AX-95080053	1AS
AX-95080235	1AS
AX-95083419	1AS
AX-95084028	1AS
AX-95084541	1AS
AX-95085218	1AS
AX-95085908	1AS
AX-95089377	1AS
AX-95091748	1AS
AX-95092482	1AS
AX-95096267	1AS
AX-95106562	1AS
AX-95107128	1AS
AX-95108942	1AS
AX-95115084	1AS
AX-95116362	1AS
AX-95122639	1AS
AX-95122938	1AS
AX-95123331	1AS
AX-95124064	1AS
AX-95127872	1AS
AX-95128518	1AS
AX-95129327	1AS
AX-95130525	1AS
AX-95130606	1AS
AX-95130659	1AS
AX-95132078	1AS
AX-95136351	1AS
AX-95136624	1AS
AX-95137035	1AS
AX-95138112	1AS
AX-95139596	1AS
AX-95139636	1AS
AX-95140116	1AS
AX-95142224	1AS
AX-95142494	1AS
AX-95143217	1AS
AX-95144242	1AS
AX-95145267	1AS
AX-95149355	1AS
AX-95151306	1AS
AX-95152454	1AS
AX-95154215	1AS
AX-95154956	1AS
AX-95156764	1AS
AX-95160222	1AS
AX-95168614	1AS
AX-95169136	1AS
AX-95171190	1AS
AX-95174144	1AS
AX-95177554	1AS
AX-95178342	1AS
AX-95178972	1AS
AX-95187434	1AS
AX-95191841	1AS
AX-95194184	1AS
AX-95194724	1AS
AX-95197075	1AS
AX-95198482	1AS
AX-95201349	1AS
AX-95204906	1AS
AX-95208393	1AS
AX-95208403	1AS
AX-95209006	1AS
AX-95213320	1AS
AX-95216143	1AS
AX-95217364	1AS
AX-95218728	1AS
AX-95223741	1AS
AX-95223843	1AS
AX-95226471	1AS
AX-95226873	1AS
AX-95231281	1AS
AX-95231677	1AS
AX-95234051	1AS
AX-95239236	1AS
AX-95243891	1AS
AX-95244463	1AS
AX-95245465	1AS
AX-95246144	1AS
AX-95247540	1AS
AX-95248933	1AS
AX-95249580	1AS
AX-95249764	1AS
AX-95250237	1AS
AX-95250922	1AS
AX-95254640	1AS
AX-95255520	1AS
AX-95256261	1AS
AX-95256498	1AS
AX-95256937	1AS
AX-95258583	1AS
AX-94383553	1BL
AX-94385408	1BL
AX-94385709	1BL
AX-94385713	1BL
AX-94388352	1BL
AX-94389557	1BL
AX-94390070	1BL
AX-94390755	1BL
AX-94392646	1BL
[truncated: 68,165 more rows]

## Sheet: Elites
Marker Name	Chromosome
AX-94382649	1AL
AX-94383579	1AL
AX-94383882	1AL
AX-94384299	1AL
AX-94385217	1AL
AX-94385472	1AL
AX-94385490	1AL
AX-94386353	1AL
AX-94386672	1AL
AX-94386983	1AL
AX-94391379	1AL
AX-94392352	1AL
AX-94397094	1AL
AX-94397761	1AL
AX-94399611	1AL
AX-94400592	1AL
AX-94401315	1AL
AX-94401957	1AL
AX-94402005	1AL
AX-94402358	1AL
AX-94403635	1AL
AX-94405540	1AL
AX-94407154	1AL
AX-94407735	1AL
AX-94408454	1AL
AX-94408658	1AL
AX-94409218	1AL
AX-94411937	1AL
AX-94414185	1AL
AX-94414788	1AL
AX-94416224	1AL
AX-94417884	1AL
AX-94419247	1AL
AX-94419508	1AL
AX-94420729	1AL
AX-94421492	1AL
AX-94421981	1AL
AX-94422449	1AL
AX-94423308	1AL
AX-94423820	1AL
AX-94424702	1AL
AX-94424786	1AL
AX-94425541	1AL
AX-94427953	1AL
AX-94428577	1AL
AX-94429037	1AL
AX-94430065	1AL
AX-94430963	1AL
AX-94432423	1AL
AX-94436039	1AL
AX-94440400	1AL
AX-94442545	1AL
AX-94443423	1AL
AX-94446900	1AL
AX-94447247	1AL
AX-94449678	1AL
AX-94454896	1AL
AX-94455661	1AL
AX-94457320	1AL
AX-94460664	1AL
AX-94463300	1AL
AX-94463718	1AL
AX-94464789	1AL
AX-94466471	1AL
AX-94467330	1AL
AX-94467364	1AL
AX-94467551	1AL
AX-94467890	1AL
AX-94468392	1AL
AX-94468892	1AL
AX-94472350	1AL
AX-94472781	1AL
AX-94473416	1AL
AX-94475191	1AL
AX-94475194	1AL
AX-94476253	1AL
AX-94477773	1AL
AX-94478975	1AL
AX-94479097	1AL
AX-94481629	1AL
AX-94481784	1AL
AX-94481967	1AL
AX-94482039	1AL
AX-94484892	1AL
AX-94485341	1AL
AX-94486422	1AL
AX-94487517	1AL
AX-94488366	1AL
AX-94494370	1AL
AX-94498159	1AL
AX-94500547	1AL
AX-94502113	1AL
AX-94504800	1AL
AX-94506313	1AL
AX-94508247	1AL
AX-94508755	1AL
AX-94510401	1AL
AX-94510517	1AL
AX-94512417	1AL
AX-94513185	1AL
AX-94513436	1AL
AX-94515350	1AL
AX-94516209	1AL
AX-94519164	1AL
AX-94524427	1AL
AX-94524882	1AL
AX-94525592	1AL
AX-94526846	1AL
AX-94527563	1AL
AX-94529312	1AL
AX-94531366	1AL
AX-94532923	1AL
AX-94533474	1AL
AX-94533492	1AL
AX-94533847	1AL
AX-94534581	1AL
AX-94535896	1AL
AX-94536454	1AL
AX-94537048	1AL
AX-94539309	1AL
AX-94541325	1AL
AX-94541820	1AL
AX-94542126	1AL
AX-94543017	1AL
AX-94543229	1AL
AX-94543649	1AL
AX-94544797	1AL
AX-94545179	1AL
AX-94545606	1AL
AX-94547495	1AL
AX-94549091	1AL
AX-94549576	1AL
AX-94549924	1AL
AX-94551821	1AL
AX-94554898	1AL
AX-94556611	1AL
AX-94556951	1AL
AX-94557052	1AL
AX-94557700	1AL
AX-94558003	1AL
AX-94560215	1AL
AX-94560247	1AL
AX-94560635	1AL
AX-94561389	1AL
AX-94562588	1AL
AX-94562693	1AL
AX-94562793	1AL
AX-94569986	1AL
AX-94570497	1AL
AX-94570749	1AL
AX-94571408	1AL
AX-94573920	1AL
AX-94574080	1AL
AX-94576577	1AL
AX-94581389	1AL
AX-94581718	1AL
AX-94581986	1AL
AX-94583360	1AL
AX-94583882	1AL
AX-94586817	1AL
AX-94587521	1AL
AX-94588258	1AL
AX-94588955	1AL
AX-94590149	1AL
AX-94592850	1AL
AX-94595203	1AL
AX-94596453	1AL
AX-94597363	1AL
AX-94597888	1AL
AX-94599036	1AL
AX-94600456	1AL
AX-94601010	1AL
AX-94602260	1AL
AX-94603132	1AL
AX-94603231	1AL
AX-94603574	1AL
AX-94603958	1AL
AX-94605544	1AL
AX-94606407	1AL
AX-94608266	1AL
AX-94609085	1AL
AX-94610916	1AL
AX-94611250	1AL
AX-94611658	1AL
AX-94616660	1AL
AX-94618609	1AL
AX-94618809	1AL
AX-94619305	1AL
AX-94622326	1AL
AX-94623371	1AL
AX-94624191	1AL
AX-94625237	1AL
AX-94625637	1AL
AX-94627146	1AL
AX-94627459	1AL
AX-94629058	1AL
AX-94630029	1AL
AX-94630932	1AL
AX-94632705	1AL
AX-94633706	1AL
AX-94634918	1AL
AX-94637502	1AL
AX-94639009	1AL
AX-94640955	1AL
AX-94641032	1AL
AX-94641175	1AL
AX-94643034	1AL
AX-94643141	1AL
AX-94643753	1AL
AX-94645619	1AL
AX-94650046	1AL
AX-94651378	1AL
AX-94651908	1AL
AX-94653602	1AL
AX-94654544	1AL
AX-94655882	1AL
AX-94658867	1AL
AX-94659169	1AL
AX-94659912	1AL
AX-94661017	1AL
AX-94664987	1AL
AX-94665478	1AL
AX-94666836	1AL
AX-94668172	1AL
AX-94668650	1AL
AX-94669706	1AL
AX-94670962	1AL
AX-94671966	1AL
AX-94672542	1AL
AX-94673521	1AL
AX-94674737	1AL
AX-94674969	1AL
AX-94677363	1AL
AX-94678463	1AL
AX-94679330	1AL
AX-94681066	1AL
AX-94682043	1AL
AX-94682297	1AL
AX-94682502	1AL
AX-94682912	1AL
AX-94684171	1AL
AX-94685508	1AL
AX-94686793	1AL
AX-94687655	1AL
AX-94688733	1AL
AX-94689437	1AL
AX-94689772	1AL
AX-94690034	1AL
AX-94690956	1AL
AX-94691839	1AL
AX-94692234	1AL
AX-94692458	1AL
AX-94693336	1AL
AX-94698214	1AL
AX-94700381	1AL
AX-94704280	1AL
AX-94706411	1AL
AX-94706483	1AL
AX-94707207	1AL
AX-94709513	1AL
AX-94709710	1AL
AX-94709763	1AL
AX-94712412	1AL
AX-94713655	1AL
AX-94714885	1AL
AX-94715543	1AL
AX-94716787	1AL
AX-94717036	1AL
AX-94718510	1AL
AX-94719959	1AL
AX-94720855	1AL
AX-94721182	1AL
AX-94722631	1AL
AX-94723228	1AL
AX-94723352	1AL
AX-94725637	1AL
AX-94726474	1AL
AX-94727751	1AL
AX-94728520	1AL
AX-94729183	1AL
AX-94729523	1AL
AX-94730485	1AL
AX-94730863	1AL
AX-94732532	1AL
AX-94735849	1AL
AX-94735905	1AL
AX-94740003	1AL
AX-94740064	1AL
AX-94740194	1AL
AX-94740258	1AL
AX-94740416	1AL
AX-94742212	1AL
AX-94742935	1AL
AX-94743890	1AL
AX-94744418	1AL
AX-94744801	1AL
AX-94745058	1AL
AX-94748824	1AL
AX-94748844	1AL
AX-94749709	1AL
AX-94750813	1AL
AX-94751711	1AL
AX-94752278	1AL
AX-94752282	1AL
AX-94757335	1AL
AX-94757740	1AL
AX-94760738	1AL
AX-94762391	1AL
AX-94762760	1AL
AX-94763875	1AL
AX-94764844	1AL
AX-94765971	1AL
AX-94766060	1AL
AX-94767073	1AL
AX-94767807	1AL
AX-94771570	1AL
AX-94772278	1AL
AX-94773091	1AL
AX-94773441	1AL
AX-94774941	1AL
AX-94777067	1AL
AX-94777341	1AL
AX-94778225	1AL
AX-94780365	1AL
AX-94780926	1AL
AX-94782868	1AL
AX-94784700	1AL
AX-94786318	1AL
AX-94789386	1AL
AX-94789970	1AL
AX-94790746	1AL
AX-94791507	1AL
AX-94795082	1AL
AX-94796482	1AL
AX-94796705	1AL
AX-94797852	1AL
AX-94798276	1AL
AX-94799835	1AL
AX-94801442	1AL
AX-94803433	1AL
AX-94804996	1AL
AX-94805087	1AL
AX-94806823	1AL
AX-94808024	1AL
AX-94808030	1AL
AX-94809910	1AL
AX-94810232	1AL
AX-94811893	1AL
AX-94813113	1AL
AX-94813536	1AL
AX-94813840	1AL
AX-94814679	1AL
AX-94816083	1AL
AX-94818260	1AL
AX-94818476	1AL
AX-94823335	1AL
AX-94824830	1AL
AX-94825132	1AL
AX-94825916	1AL
AX-94827963	1AL
AX-94828967	1AL
AX-94830592	1AL
AX-94830945	1AL
AX-94831305	1AL
AX-94831550	1AL
AX-94831608	1AL
AX-94833384	1AL
AX-94833991	1AL
AX-94836263	1AL
AX-94836741	1AL
AX-94837930	1AL
AX-94838602	1AL
AX-94838698	1AL
AX-94841402	1AL
AX-94842826	1AL
AX-94847228	1AL
AX-94847562	1AL
AX-94848930	1AL
AX-94850429	1AL
AX-94851361	1AL
AX-94852021	1AL
AX-94854233	1AL
AX-94854393	1AL
AX-94855544	1AL
AX-94857037	1AL
AX-94859774	1AL
AX-94860774	1AL
AX-94860952	1AL
AX-94861096	1AL
AX-94861206	1AL
AX-94865206	1AL
AX-94865362	1AL
AX-94867794	1AL
AX-94867883	1AL
AX-94868429	1AL
AX-94869271	1AL
AX-94870352	1AL
AX-94870863	1AL
AX-94872445	1AL
AX-94872618	1AL
AX-94873754	1AL
AX-94875073	1AL
AX-94875955	1AL
AX-94877029	1AL
AX-94878528	1AL
AX-94880012	1AL
AX-94880979	1AL
AX-94881657	1AL
AX-94882108	1AL
AX-94886297	1AL
AX-94887591	1AL
AX-94888822	1AL
AX-94890719	1AL
AX-94892774	1AL
AX-94893496	1AL
AX-94894177	1AL
AX-94894263	1AL
AX-94894832	1AL
AX-94895458	1AL
AX-94896325	1AL
AX-94898079	1AL
AX-94901881	1AL
AX-94902153	1AL
AX-94906794	1AL
AX-94908132	1AL
AX-94908526	1AL
AX-94910096	1AL
AX-94910578	1AL
AX-94910584	1AL
AX-94911529	1AL
AX-94911578	1AL
AX-94912395	1AL
AX-94912541	1AL
AX-94913756	1AL
AX-94915197	1AL
AX-94915703	1AL
AX-94915744	1AL
AX-94917816	1AL
AX-94918580	1AL
AX-94918584	1AL
AX-94918946	1AL
AX-94920998	1AL
AX-94921482	1AL
AX-94921594	1AL
AX-94922909	1AL
AX-94926183	1AL
AX-94926451	1AL
AX-94926463	1AL
AX-94926679	1AL
AX-94928432	1AL
AX-94929750	1AL
AX-94933668	1AL
AX-94934770	1AL
AX-94936195	1AL
AX-94936375	1AL
AX-94937050	1AL
AX-94937179	1AL
AX-94937208	1AL
AX-94937547	1AL
AX-94939058	1AL
AX-94939577	1AL
AX-94939921	1AL
AX-94943250	1AL
AX-94946158	1AL
AX-94947340	1AL
AX-94947636	1AL
AX-94948310	1AL
AX-94953862	1AL
AX-94956511	1AL
AX-94956640	1AL
AX-94957840	1AL
AX-94959249	1AL
AX-94960554	1AL
AX-94962164	1AL
AX-94962628	1AL
AX-94962825	1AL
AX-94963457	1AL
AX-94963608	1AL
AX-94963799	1AL
AX-94965539	1AL
AX-94966372	1AL
AX-94966835	1AL
AX-94968496	1AL
AX-94968575	1AL
AX-94968883	1AL
AX-94968885	1AL
AX-94969307	1AL
AX-94969959	1AL
AX-94969982	1AL
AX-94970106	1AL
AX-94970318	1AL
AX-94973118	1AL
AX-94974623	1AL
AX-94974637	1AL
AX-94974754	1AL
AX-94980325	1AL
AX-94981029	1AL
AX-94982105	1AL
AX-94983020	1AL
AX-94989339	1AL
AX-94990356	1AL
AX-94991519	1AL
AX-94995024	1AL
AX-94995826	1AL
AX-94996022	1AL
AX-94997296	1AL
AX-94997789	1AL
AX-94999274	1AL
AX-94999526	1AL
AX-95003946	1AL
AX-95004632	1AL
AX-95005121	1AL
AX-95005221	1AL
AX-95007126	1AL
AX-95007463	1AL
AX-95007993	1AL
AX-95008319	1AL
AX-95008762	1AL
AX-95009670	1AL
AX-95010655	1AL
AX-95011674	1AL
AX-95012532	1AL
AX-95014561	1AL
AX-95017716	1AL
AX-95021590	1AL
AX-95021860	1AL
AX-95022683	1AL
AX-95022694	1AL
AX-95023668	1AL
AX-95025893	1AL
AX-95026233	1AL
AX-95069870	1AL
AX-95070551	1AL
AX-95071701	1AL
AX-95074874	1AL
AX-95076005	1AL
AX-95076257	1AL
AX-95078233	1AL
AX-95078311	1AL
AX-95079051	1AL
AX-95081694	1AL
AX-95081713	1AL
AX-95083396	1AL
AX-95084407	1AL
AX-95084926	1AL
AX-95085437	1AL
AX-95088097	1AL
AX-95088407	1AL
AX-95088931	1AL
AX-95089143	1AL
AX-95089732	1AL
AX-95090042	1AL
AX-95092458	1AL
AX-95095904	1AL
AX-95096011	1AL
AX-95099411	1AL
AX-95100278	1AL
AX-95100723	1AL
AX-95101864	1AL
AX-95102320	1AL
AX-95102830	1AL
AX-95103616	1AL
AX-95105197	1AL
AX-95107284	1AL
AX-95107663	1AL
AX-95110160	1AL
AX-95112167	1AL
AX-95112378	1AL
AX-95114343	1AL
AX-95114490	1AL
AX-95116121	1AL
AX-95118205	1AL
AX-95119589	1AL
AX-95120163	1AL
AX-95120967	1AL
AX-95122457	1AL
AX-95124312	1AL
AX-95125578	1AL
AX-95125761	1AL
AX-95126204	1AL
AX-95127170	1AL
AX-95127935	1AL
AX-95130550	1AL
AX-95133808	1AL
AX-95135082	1AL
AX-95136176	1AL
AX-95137501	1AL
AX-95137760	1AL
AX-95138050	1AL
AX-95139272	1AL
AX-95140897	1AL
AX-95143429	1AL
AX-95145985	1AL
AX-95146705	1AL
AX-95148914	1AL
AX-95149786	1AL
AX-95150392	1AL
AX-95150465	1AL
AX-95151818	1AL
AX-95155591	1AL
AX-95158493	1AL
AX-95159388	1AL
AX-95159703	1AL
AX-95160414	1AL
AX-95160815	1AL
AX-95162450	1AL
AX-95165325	1AL
AX-95166664	1AL
AX-95170520	1AL
AX-95171119	1AL
AX-95172239	1AL
AX-95172442	1AL
AX-95172948	1AL
AX-95173310	1AL
AX-95174660	1AL
AX-95176337	1AL
AX-95176863	1AL
AX-95177877	1AL
AX-95178681	1AL
AX-95179337	1AL
AX-95181186	1AL
AX-95184989	1AL
AX-95185360	1AL
AX-95185588	1AL
AX-95190036	1AL
AX-95195046	1AL
AX-95195820	1AL
AX-95195956	1AL
AX-95197561	1AL
AX-95197571	1AL
AX-95200994	1AL
AX-95201552	1AL
AX-95202596	1AL
AX-95204205	1AL
AX-95204776	1AL
AX-95205044	1AL
AX-95205260	1AL
AX-95206702	1AL
AX-95206891	1AL
AX-95209405	1AL
AX-95209831	1AL
AX-95215488	1AL
AX-95217663	1AL
AX-95219101	1AL
AX-95219891	1AL
AX-95220126	1AL
AX-95224761	1AL
AX-95224914	1AL
AX-95226165	1AL
AX-95226218	1AL
AX-95228339	1AL
AX-95229663	1AL
AX-95230491	1AL
AX-95230927	1AL
AX-95231038	1AL
AX-95231917	1AL
AX-95233747	1AL
AX-95233767	1AL
AX-95234996	1AL
AX-95236132	1AL
AX-95239298	1AL
AX-95242438	1AL
AX-95243691	1AL
AX-95245004	1AL
AX-95245150	1AL
AX-95247920	1AL
AX-95249069	1AL
AX-95252949	1AL
AX-95252962	1AL
AX-95256826	1AL
AX-95257233	1AL
AX-95259876	1AL
AX-95260577	1AL
AX-94381660	1AS
AX-94383294	1AS
AX-94385598	1AS
AX-94386213	1AS
AX-94386512	1AS
AX-94387629	1AS
AX-94390368	1AS
AX-94390617	1AS
AX-94391051	1AS
AX-94392030	1AS
AX-94393878	1AS
AX-94393950	1AS
AX-94394551	1AS
AX-94394555	1AS
AX-94394557	1AS
AX-94394582	1AS
AX-94394769	1AS
AX-94395441	1AS
AX-94396992	1AS
AX-94397145	1AS
AX-94397983	1AS
AX-94399357	1AS
AX-94400017	1AS
AX-94400321	1AS
AX-94400966	1AS
AX-94401534	1AS
AX-94401727	1AS
AX-94402155	1AS
AX-94402283	1AS
AX-94402845	1AS
AX-94403753	1AS
AX-94404292	1AS
AX-94405564	1AS
AX-94405741	1AS
AX-94406300	1AS
AX-94407259	1AS
AX-94407462	1AS
AX-94408385	1AS
AX-94409036	1AS
AX-94409371	1AS
AX-94409405	1AS
AX-94410125	1AS
AX-94410640	1AS
AX-94411802	1AS
AX-94411877	1AS
AX-94412016	1AS
AX-94412660	1AS
AX-94413236	1AS
AX-94415329	1AS
AX-94415382	1AS
AX-94416182	1AS
AX-94417191	1AS
AX-94417953	1AS
AX-94418164	1AS
AX-94418976	1AS
AX-94419013	1AS
AX-94419145	1AS
AX-94420315	1AS
AX-94420760	1AS
AX-94421459	1AS
AX-94421524	1AS
AX-94421942	1AS
AX-94421963	1AS
AX-94423368	1AS
AX-94423484	1AS
AX-94424043	1AS
AX-94424734	1AS
AX-94424959	1AS
AX-94425080	1AS
AX-94425406	1AS
AX-94426309	1AS
AX-94427255	1AS
AX-94427717	1AS
AX-94427770	1AS
AX-94428996	1AS
AX-94430655	1AS
AX-94431288	1AS
AX-94431950	1AS
AX-94432432	1AS
AX-94432484	1AS
AX-94432567	1AS
AX-94432613	1AS
AX-94432840	1AS
AX-94432898	1AS
AX-94433776	1AS
AX-94433809	1AS
AX-94434382	1AS
AX-94434625	1AS
AX-94436372	1AS
AX-94436507	1AS
AX-94436935	1AS
AX-94437591	1AS
AX-94438208	1AS
AX-94438711	1AS
AX-94439751	1AS
AX-94440058	1AS
AX-94440169	1AS
AX-94440266	1AS
AX-94440445	1AS
AX-94441346	1AS
AX-94443031	1AS
AX-94443449	1AS
AX-94444881	1AS
AX-94444892	1AS
AX-94446505	1AS
AX-94448655	1AS
AX-94448684	1AS
AX-94448774	1AS
AX-94449993	1AS
AX-94450884	1AS
AX-94450917	1AS
AX-94451856	1AS
AX-94451904	1AS
AX-94451992	1AS
AX-94452448	1AS
AX-94453163	1AS
AX-94454327	1AS
AX-94455533	1AS
AX-94456320	1AS
AX-94456393	1AS
AX-94456394	1AS
AX-94456725	1AS
AX-94457772	1AS
AX-94459190	1AS
AX-94459327	1AS
AX-94459796	1AS
AX-94460069	1AS
AX-94460293	1AS
AX-94461055	1AS
AX-94461565	1AS
AX-94461578	1AS
AX-94462183	1AS
AX-94462683	1AS
AX-94463026	1AS
AX-94463896	1AS
AX-94464590	1AS
AX-94464781	1AS
AX-94464813	1AS
AX-94466921	1AS
AX-94467194	1AS
AX-94468103	1AS
AX-94468627	1AS
AX-94468879	1AS
AX-94469885	1AS
AX-94470573	1AS
AX-94471045	1AS
AX-94471480	1AS
AX-94473008	1AS
AX-94473212	1AS
AX-94474494	1AS
AX-94474634	1AS
AX-94475173	1AS
AX-94475346	1AS
AX-94475610	1AS
AX-94478426	1AS
AX-94478797	1AS
AX-94479105	1AS
AX-94479751	1AS
AX-94479827	1AS
AX-94480940	1AS
AX-94482538	1AS
AX-94483152	1AS
AX-94483248	1AS
AX-94483657	1AS
AX-94483897	1AS
AX-94484100	1AS
AX-94484264	1AS
AX-94484318	1AS
AX-94486024	1AS
AX-94486645	1AS
AX-94486699	1AS
AX-94487733	1AS
AX-94489715	1AS
AX-94489984	1AS
AX-94490159	1AS
AX-94491850	1AS
AX-94492270	1AS
AX-94493974	1AS
AX-94493977	1AS
AX-94494342	1AS
AX-94496816	1AS
AX-94496877	1AS
AX-94497107	1AS
AX-94497138	1AS
AX-94497965	1AS
AX-94499049	1AS
AX-94500036	1AS
AX-94500455	1AS
AX-94500496	1AS
AX-94500561	1AS
AX-94501071	1AS
AX-94501216	1AS
AX-94501665	1AS
AX-94501906	1AS
AX-94501983	1AS
AX-94503526	1AS
AX-94503942	1AS
AX-94504224	1AS
AX-94504954	1AS
AX-94505338	1AS
AX-94506354	1AS
AX-94506857	1AS
AX-94506934	1AS
AX-94507041	1AS
AX-94507094	1AS
AX-94507350	1AS
AX-94507771	1AS
AX-94508944	1AS
AX-94508957	1AS
AX-94509315	1AS
AX-94510727	1AS
AX-94511054	1AS
AX-94511239	1AS
AX-94511840	1AS
AX-94511922	1AS
AX-94512138	1AS
AX-94512364	1AS
AX-94512436	1AS
AX-94512694	1AS
AX-94513024	1AS
AX-94513292	1AS
AX-94514044	1AS
AX-94514795	1AS
AX-94517170	1AS
AX-94517645	1AS
AX-94517669	1AS
AX-94517767	1AS
AX-94517890	1AS
AX-94517907	1AS
AX-94518309	1AS
AX-94518507	1AS
AX-94518563	1AS
AX-94518683	1AS
AX-94518902	1AS
AX-94519893	1AS
AX-94520940	1AS
AX-94521219	1AS
AX-94521890	1AS
AX-94522597	1AS
AX-94522756	1AS
AX-94522827	1AS
AX-94522834	1AS
AX-94523397	1AS
AX-94524224	1AS
AX-94525255	1AS
AX-94525501	1AS
AX-94525514	1AS
AX-94526009	1AS
AX-94528055	1AS
AX-94528375	1AS
AX-94531255	1AS
AX-94531335	1AS
AX-94532352	1AS
AX-94533063	1AS
AX-94534108	1AS
AX-94534201	1AS
AX-94534722	1AS
AX-94536722	1AS
AX-94537472	1AS
AX-94538055	1AS
AX-94539440	1AS
AX-94540264	1AS
AX-94540913	1AS
AX-94542169	1AS
AX-94542358	1AS
AX-94543253	1AS
AX-94543567	1AS
AX-94545574	1AS
AX-94546871	1AS
AX-94547462	1AS
AX-94548287	1AS
AX-94548441	1AS
AX-94548686	1AS
AX-94549175	1AS
AX-94549583	1AS
AX-94549694	1AS
AX-94550457	1AS
AX-94552161	1AS
AX-94552223	1AS
AX-94552254	1AS
AX-94552955	1AS
AX-94553049	1AS
AX-94553242	1AS
AX-94555009	1AS
AX-94556122	1AS
AX-94556854	1AS
AX-94557902	1AS
AX-94558330	1AS
AX-94558720	1AS
AX-94559242	1AS
AX-94559583	1AS
AX-94560866	1AS
AX-94560922	1AS
AX-94561083	1AS
AX-94562629	1AS
AX-94562853	1AS
AX-94563335	1AS
AX-94563496	1AS
AX-94565097	1AS
AX-94565628	1AS
AX-94566001	1AS
AX-94566410	1AS
AX-94566418	1AS
AX-94566468	1AS
AX-94567480	1AS
AX-94567494	1AS
AX-94567845	1AS
AX-94568855	1AS
AX-94570526	1AS
AX-94571699	1AS
AX-94571859	1AS
AX-94572134	1AS
AX-94572923	1AS
AX-94573107	1AS
AX-94573628	1AS
AX-94574045	1AS
AX-94574046	1AS
AX-94574322	1AS
AX-94574373	1AS
AX-94574898	1AS
AX-94575013	1AS
AX-94575058	1AS
AX-94575763	1AS
AX-94576829	1AS
AX-94576892	1AS
AX-94577250	1AS
AX-94581181	1AS
AX-94581414	1AS
AX-94582064	1AS
AX-94582459	1AS
AX-94582597	1AS
AX-94584724	1AS
AX-94587252	1AS
AX-94587620	1AS
AX-94587815	1AS
AX-94589237	1AS
AX-94589656	1AS
AX-94589669	1AS
AX-94590078	1AS
AX-94590583	1AS
AX-94591642	1AS
AX-94593025	1AS
AX-94593094	1AS
AX-94594432	1AS
AX-94595183	1AS
AX-94596489	1AS
AX-94596860	1AS
AX-94597446	1AS
AX-94597636	1AS
AX-94597908	1AS
AX-94597980	1AS
AX-94598328	1AS
AX-94599984	1AS
AX-94600215	1AS
AX-94600592	1AS
AX-94601823	1AS
AX-94602286	1AS
AX-94602336	1AS
AX-94602627	1AS
AX-94603513	1AS
AX-94603585	1AS
AX-94603661	1AS
AX-94603895	1AS
AX-94604000	1AS
AX-94604315	1AS
AX-94604904	1AS
AX-94605305	1AS
AX-94606561	1AS
AX-94607389	1AS
AX-94607479	1AS
AX-94608271	1AS
AX-94608861	1AS
AX-94609935	1AS
AX-94610426	1AS
AX-94612919	1AS
AX-94614398	1AS
AX-94614926	1AS
AX-94615023	1AS
AX-94615244	1AS
AX-94615621	1AS
AX-94618355	1AS
AX-94618536	1AS
AX-94619251	1AS
AX-94619557	1AS
AX-94620159	1AS
AX-94620224	1AS
AX-94620656	1AS
AX-94623388	1AS
AX-94624391	1AS
AX-94625671	1AS
AX-94625706	1AS
AX-94626073	1AS
AX-94627424	1AS
AX-94627474	1AS
AX-94627933	1AS
AX-94628005	1AS
AX-94628430	1AS
AX-94629155	1AS
AX-94629258	1AS
AX-94629280	1AS
AX-94629973	1AS
AX-94630238	1AS
AX-94631194	1AS
AX-94631507	1AS
AX-94631903	1AS
AX-94632238	1AS
AX-94632503	1AS
AX-94632986	1AS
AX-94633252	1AS
AX-94633374	1AS
AX-94633845	1AS
AX-94634602	1AS
AX-94635096	1AS
AX-94635693	1AS
AX-94637459	1AS
AX-94637911	1AS
AX-94638275	1AS
AX-94638350	1AS
AX-94638398	1AS
AX-94638651	1AS
AX-94639263	1AS
AX-94640174	1AS
AX-94640901	1AS
AX-94641315	1AS
AX-94641593	1AS
AX-94642742	1AS
AX-94643464	1AS
AX-94644186	1AS
AX-94644722	1AS
AX-94645208	1AS
AX-94645209	1AS
AX-94645478	1AS
AX-94645484	1AS
AX-94647411	1AS
AX-94647531	1AS
AX-94647823	1AS
AX-94648326	1AS
AX-94649562	1AS
AX-94650502	1AS
AX-94651019	1AS
AX-94651228	1AS
AX-94651833	1AS
AX-94652858	1AS
AX-94653984	1AS
AX-94654031	1AS
AX-94654616	1AS
AX-94654657	1AS
AX-94654999	1AS
AX-94655472	1AS
AX-94655473	1AS
AX-94655830	1AS
AX-94655942	1AS
AX-94657595	1AS
AX-94657795	1AS
AX-94658052	1AS
AX-94658308	1AS
AX-94658630	1AS
AX-94660066	1AS
AX-94660700	1AS
AX-94660800	1AS
AX-94660966	1AS
AX-94661229	1AS
AX-94661334	1AS
AX-94661882	1AS
AX-94662526	1AS
AX-94663642	1AS
AX-94664054	1AS
AX-94664194	1AS
AX-94664606	1AS
AX-94665470	1AS
AX-94665623	1AS
AX-94666366	1AS
AX-94667287	1AS
AX-94667626	1AS
AX-94667926	1AS
AX-94668269	1AS
AX-94668428	1AS
AX-94668878	1AS
AX-94668913	1AS
AX-94669452	1AS
AX-94670541	1AS
AX-94671096	1AS
AX-94671136	1AS
AX-94671410	1AS
AX-94672110	1AS
AX-94672242	1AS
AX-94675197	1AS
AX-94675502	1AS
AX-94676009	1AS
AX-94676239	1AS
AX-94676255	1AS
AX-94676481	1AS
AX-94676517	1AS
AX-94677612	1AS
AX-94678341	1AS
AX-94679313	1AS
AX-94679672	1AS
AX-94680106	1AS
AX-94681245	1AS
AX-94681335	1AS
AX-94681408	1AS
AX-94681623	1AS
AX-94681653	1AS
AX-94681945	1AS
AX-94682008	1AS
AX-94682069	1AS
AX-94682905	1AS
AX-94683424	1AS
AX-94684204	1AS
AX-94684234	1AS
AX-94684643	1AS
AX-94685346	1AS
AX-94686749	1AS
AX-94686795	1AS
AX-94687997	1AS
AX-94688672	1AS
AX-94688840	1AS
AX-94688927	1AS
AX-94692468	1AS
AX-94692808	1AS
AX-94693024	1AS
AX-94693664	1AS
AX-94694643	1AS
AX-94695575	1AS
AX-94695814	1AS
AX-94696528	1AS
AX-94696563	1AS
AX-94697017	1AS
AX-94698469	1AS
AX-94698748	1AS
AX-94699746	1AS
AX-94701319	1AS
AX-94701508	1AS
AX-94701922	1AS
AX-94702084	1AS
AX-94702383	1AS
AX-94702707	1AS
AX-94703375	1AS
AX-94703635	1AS
AX-94704066	1AS
AX-94704142	1AS
AX-94704301	1AS
AX-94704826	1AS
AX-94704869	1AS
AX-94704955	1AS
AX-94705896	1AS
AX-94707884	1AS
AX-94708287	1AS
AX-94708664	1AS
AX-94710428	1AS
AX-94711196	1AS
AX-94713027	1AS
AX-94716073	1AS
AX-94716684	1AS
AX-94717674	1AS
AX-94718780	1AS
AX-94718986	1AS
AX-94720123	1AS
AX-94720538	1AS
AX-94720882	1AS
AX-94720917	1AS
AX-94721345	1AS
AX-94721674	1AS
AX-94722400	1AS
AX-94722430	1AS
AX-94722842	1AS
AX-94725100	1AS
AX-94725829	1AS
AX-94726799	1AS
AX-94727111	1AS
AX-94727581	1AS
AX-94727784	1AS
AX-94728776	1AS
AX-94729123	1AS
AX-94729298	1AS
AX-94730293	1AS
AX-94731766	1AS
AX-94732754	1AS
AX-94733728	1AS
AX-94734686	1AS
AX-94735068	1AS
AX-94736164	1AS
AX-94736174	1AS
AX-94736179	1AS
AX-94736245	1AS
AX-94736345	1AS
AX-94738124	1AS
AX-94739095	1AS
AX-94739313	1AS
AX-94739469	1AS
AX-94740005	1AS
AX-94740036	1AS
AX-94740044	1AS
AX-94740377	1AS
AX-94741272	1AS
AX-94741489	1AS
AX-94742176	1AS
AX-94742469	1AS
AX-94742516	1AS
AX-94742669	1AS
AX-94743953	1AS
AX-94744310	1AS
AX-94744715	1AS
AX-94746036	1AS
AX-94746239	1AS
AX-94746332	1AS
AX-94746411	1AS
AX-94746584	1AS
AX-94747748	1AS
AX-94748002	1AS
AX-94748667	1AS
AX-94748792	1AS
AX-94749067	1AS
AX-94750154	1AS
AX-94751606	1AS
AX-94751829	1AS
AX-94752666	1AS
AX-94752998	1AS
AX-94753633	1AS
AX-94753991	1AS
AX-94754179	1AS
AX-94754347	1AS
AX-94754993	1AS
AX-94756081	1AS
AX-94756223	1AS
AX-94756362	1AS
AX-94756366	1AS
AX-94756603	1AS
AX-94756697	1AS
AX-94757094	1AS
AX-94757333	1AS
AX-94757577	1AS
AX-94757616	1AS
AX-94758254	1AS
AX-94758781	1AS
AX-94759351	1AS
AX-94759362	1AS
AX-94759477	1AS
AX-94760349	1AS
AX-94762033	1AS
AX-94762386	1AS
AX-94762834	1AS
AX-94763870	1AS
AX-94765783	1AS
AX-94766513	1AS
AX-94766823	1AS
AX-94766941	1AS
AX-94767652	1AS
AX-94769239	1AS
AX-94770044	1AS
AX-94770321	1AS
AX-94770491	1AS
AX-94772257	1AS
AX-94772534	1AS
AX-94772567	1AS
AX-94773853	1AS
AX-94774483	1AS
AX-94774964	1AS
AX-94775036	1AS
AX-94776715	1AS
AX-94777222	1AS
AX-94777563	1AS
AX-94778334	1AS
AX-94778373	1AS
AX-94778936	1AS
AX-94780347	1AS
AX-94780399	1AS
AX-94780619	1AS
AX-94780831	1AS
AX-94781374	1AS
AX-94781872	1AS
AX-94782662	1AS
AX-94782905	1AS
AX-94782935	1AS
AX-94783891	1AS
AX-94785223	1AS
AX-94785521	1AS
AX-94786614	1AS
AX-94788629	1AS
AX-94788731	1AS
AX-94789772	1AS
AX-94790561	1AS
AX-94791657	1AS
AX-94793475	1AS
AX-94793979	1AS
AX-94793998	1AS
AX-94794015	1AS
AX-94794036	1AS
AX-94795494	1AS
AX-94796569	1AS
AX-94796680	1AS
AX-94798009	1AS
AX-94798954	1AS
AX-94799196	1AS
AX-94799806	1AS
AX-94800156	1AS
AX-94800887	1AS
AX-94802155	1AS
AX-94802534	1AS
AX-94803461	1AS
AX-94803710	1AS
AX-94804603	1AS
AX-94805813	1AS
AX-94806473	1AS
AX-94807120	1AS
AX-94807531	1AS
AX-94810181	1AS
AX-94810948	1AS
AX-94811826	1AS
AX-94812846	1AS
AX-94813041	1AS
AX-94813049	1AS
AX-94813162	1AS
AX-94813178	1AS
AX-94814497	1AS
AX-94815303	1AS
AX-94816210	1AS
AX-94818296	1AS
AX-94819509	1AS
AX-94819686	1AS
AX-94819841	1AS
AX-94821643	1AS
AX-94822355	1AS
AX-94822921	1AS
AX-94824298	1AS
AX-94825050	1AS
AX-94825742	1AS
AX-94826828	1AS
AX-94826900	1AS
AX-94828051	1AS
AX-94831739	1AS
AX-94832530	1AS
AX-94832613	1AS
AX-94832885	1AS
AX-94833152	1AS
AX-94833979	1AS
AX-94834985	1AS
AX-94835394	1AS
AX-94835649	1AS
AX-94836547	1AS
AX-94836630	1AS
AX-94837946	1AS
AX-94838245	1AS
AX-94838578	1AS
AX-94839662	1AS
AX-94839892	1AS
AX-94839944	1AS
AX-94840087	1AS
AX-94840482	1AS
AX-94840853	1AS
AX-94841297	1AS
AX-94841321	1AS
AX-94841615	1AS
AX-94842321	1AS
AX-94844002	1AS
AX-94845322	1AS
AX-94845458	1AS
AX-94846221	1AS
AX-94847396	1AS
AX-94847482	1AS
AX-94847579	1AS
AX-94847587	1AS
AX-94847787	1AS
AX-94848345	1AS
AX-94850556	1AS
AX-94850561	1AS
AX-94850614	1AS
AX-94850715	1AS
AX-94853064	1AS
AX-94853172	1AS
AX-94854176	1AS
AX-94854230	1AS
AX-94855202	1AS
AX-94855218	1AS
AX-94855243	1AS
AX-94855538	1AS
AX-94856309	1AS
AX-94856311	1AS
AX-94856930	1AS
AX-94857835	1AS
AX-94858137	1AS
AX-94859204	1AS
AX-94859678	1AS
AX-94859745	1AS
AX-94860042	1AS
AX-94860056	1AS
AX-94860212	1AS
AX-94860649	1AS
AX-94860985	1AS
AX-94860993	1AS
AX-94861591	1AS
AX-94861596	1AS
AX-94861865	1AS
AX-94864331	1AS
AX-94864923	1AS
AX-94866955	1AS
AX-94867277	1AS
AX-94867639	1AS
AX-94867746	1AS
AX-94868488	1AS
AX-94869797	1AS
AX-94870572	1AS
AX-94870801	1AS
AX-94870932	1AS
AX-94871428	1AS
AX-94872016	1AS
AX-94872589	1AS
AX-94872674	1AS
AX-94872686	1AS
AX-94874082	1AS
AX-94874167	1AS
AX-94874835	1AS
AX-94875025	1AS
AX-94876900	1AS
AX-94876975	1AS
AX-94877136	1AS
AX-94879798	1AS
AX-94881384	1AS
AX-94882126	1AS
AX-94883070	1AS
AX-94883844	1AS
AX-94884851	1AS
AX-94887548	1AS
AX-94887774	1AS
AX-94887932	1AS
AX-94888688	1AS
AX-94889478	1AS
AX-94889796	1AS
AX-94889846	1AS
AX-94890414	1AS
AX-94890428	1AS
AX-94891542	1AS
AX-94893563	1AS
AX-94893614	1AS
AX-94894603	1AS
AX-94895303	1AS
AX-94898411	1AS
AX-94898775	1AS
AX-94899525	1AS
AX-94899976	1AS
AX-94900044	1AS
AX-94900275	1AS
AX-94900476	1AS
AX-94901115	1AS
AX-94901157	1AS
AX-94901902	1AS
AX-94902766	1AS
AX-94903182	1AS
AX-94903411	1AS
AX-94904489	1AS
AX-94904541	1AS
AX-94904602	1AS
AX-94904772	1AS
AX-94907071	1AS
AX-94908336	1AS
AX-94908356	1AS
AX-94909283	1AS
AX-94909545	1AS
AX-94910348	1AS
AX-94910940	1AS
AX-94911018	1AS
AX-94911518	1AS
AX-94911855	1AS
AX-94912160	1AS
AX-94913071	1AS
AX-94913417	1AS
AX-94913581	1AS
AX-94913979	1AS
AX-94914685	1AS
AX-94914960	1AS
AX-94915914	1AS
AX-94916092	1AS
AX-94916500	1AS
AX-94916605	1AS
AX-94918603	1AS
AX-94918715	1AS
AX-94918885	1AS
AX-94919252	1AS
AX-94919406	1AS
AX-94919538	1AS
AX-94919707	1AS
AX-94920027	1AS
AX-94920848	1AS
AX-94920876	1AS
AX-94921111	1AS
AX-94921536	1AS
AX-94922407	1AS
AX-94922489	1AS
AX-94923167	1AS
AX-94923361	1AS
AX-94923756	1AS
AX-94924063	1AS
AX-94924809	1AS
AX-94924834	1AS
AX-94925858	1AS
AX-94925876	1AS
AX-94926069	1AS
AX-94928362	1AS
AX-94928569	1AS
AX-94928763	1AS
AX-94932018	1AS
AX-94932019	1AS
AX-94932169	1AS
AX-94932285	1AS
AX-94932321	1AS
AX-94932930	1AS
AX-94933501	1AS
AX-94933506	1AS
AX-94935226	1AS
AX-94935954	1AS
AX-94937450	1AS
AX-94939027	1AS
AX-94939170	1AS
AX-94939294	1AS
AX-94939550	1AS
AX-94939701	1AS
AX-94939883	1AS
AX-94940564	1AS
AX-94940718	1AS
AX-94941556	1AS
AX-94941902	1AS
AX-94942217	1AS
AX-94942399	1AS
AX-94942898	1AS
AX-94943253	1AS
AX-94943318	1AS
AX-94943876	1AS
AX-94945159	1AS
AX-94949177	1AS
AX-94949375	1AS
AX-94950501	1AS
AX-94951968	1AS
AX-94952714	1AS
AX-94952773	1AS
AX-94953263	1AS
AX-94955203	1AS
AX-94955355	1AS
AX-94957912	1AS
AX-94960558	1AS
AX-94961243	1AS
AX-94961740	1AS
AX-94961900	1AS
AX-94962011	1AS
AX-94962472	1AS
AX-94962613	1AS
AX-94962898	1AS
AX-94962963	1AS
AX-94963206	1AS
AX-94964182	1AS
AX-94964495	1AS
AX-94964723	1AS
AX-94965157	1AS
AX-94965312	1AS
AX-94967042	1AS
AX-94967413	1AS
AX-94968071	1AS
AX-94968356	1AS
AX-94968961	1AS
AX-94969420	1AS
AX-94969611	1AS
AX-94970442	1AS
AX-94971102	1AS
AX-94971219	1AS
AX-94971491	1AS
AX-94971581	1AS
AX-94971633	1AS
AX-94972523	1AS
AX-94972614	1AS
AX-94973018	1AS
AX-94974088	1AS
AX-94976055	1AS
AX-94976713	1AS
AX-94978258	1AS
AX-94978421	1AS
AX-94978690	1AS
AX-94979068	1AS
AX-94979252	1AS
AX-94980631	1AS
AX-94981557	1AS
AX-94981645	1AS
AX-94982262	1AS
AX-94982519	1AS
AX-94983592	1AS
AX-94984381	1AS
AX-94985368	1AS
AX-94985889	1AS
AX-94986970	1AS
AX-94987427	1AS
AX-94989814	1AS
AX-94989936	1AS
AX-94989999	1AS
AX-94990065	1AS
AX-94991246	1AS
AX-94991805	1AS
AX-94993535	1AS
AX-94994211	1AS
AX-94994314	1AS
AX-94994962	1AS
AX-94995883	1AS
AX-94996915	1AS
AX-94998574	1AS
AX-94999561	1AS
AX-95000613	1AS
AX-95000723	1AS
AX-95001011	1AS
AX-95001960	1AS
AX-95002363	1AS
AX-95002468	1AS
AX-95003599	1AS
AX-95005490	1AS
AX-95005647	1AS
AX-95006054	1AS
AX-95007669	1AS
AX-95008462	1AS
AX-95009179	1AS
AX-95009326	1AS
AX-95009825	1AS
AX-95010045	1AS
AX-95010172	1AS
AX-95010310	1AS
AX-95010736	1AS
AX-95012581	1AS
AX-95013497	1AS
AX-95013757	1AS
AX-95014533	1AS
AX-95015568	1AS
AX-95015748	1AS
AX-95016255	1AS
AX-95016327	1AS
AX-95016479	1AS
AX-95018864	1AS
AX-95018961	1AS
AX-95019049	1AS
AX-95019474	1AS
AX-95019707	1AS
AX-95020091	1AS
AX-95020174	1AS
AX-95020869	1AS
AX-95020898	1AS
AX-95021019	1AS
AX-95022203	1AS
AX-95022343	1AS
AX-95022661	1AS
AX-95022728	1AS
AX-95023034	1AS
AX-95023804	1AS
AX-95024403	1AS
AX-95024967	1AS
AX-95025123	1AS
AX-95025967	1AS
AX-95026655	1AS
AX-95069149	1AS
AX-95069727	1AS
AX-95069830	1AS
AX-95069956	1AS
AX-95070485	1AS
AX-95071743	1AS
AX-95072462	1AS
AX-95072660	1AS
AX-95072782	1AS
AX-95074492	1AS
AX-95074753	1AS
AX-95075336	1AS
AX-95076011	1AS
AX-95077664	1AS
AX-95077754	1AS
AX-95078514	1AS
AX-95078643	1AS
AX-95079416	1AS
AX-95079528	1AS
AX-95079874	1AS
AX-95079880	1AS
AX-95081974	1AS
AX-95082724	1AS
AX-95082910	1AS
AX-95083538	1AS
AX-95083703	1AS
AX-95084134	1AS
AX-95084829	1AS
AX-95085096	1AS
AX-95085248	1AS
AX-95085996	1AS
AX-95086189	1AS
AX-95086454	1AS
AX-95087351	1AS
AX-95088706	1AS
AX-95088987	1AS
AX-95089000	1AS
AX-95089197	1AS
AX-95089588	1AS
AX-95090200	1AS
AX-95090295	1AS
AX-95092007	1AS
AX-95092036	1AS
AX-95093544	1AS
AX-95094482	1AS
AX-95094814	1AS
AX-95095239	1AS
AX-95095245	1AS
AX-95097220	1AS
AX-95097351	1AS
AX-95097557	1AS
AX-95097719	1AS
AX-95099441	1AS
AX-95100006	1AS
AX-95100364	1AS
AX-95101195	1AS
AX-95101782	1AS
AX-95102443	1AS
AX-95102648	1AS
AX-95103000	1AS
AX-95103011	1AS
AX-95103047	1AS
AX-95103136	1AS
AX-95104280	1AS
AX-95104361	1AS
AX-95105101	1AS
AX-95106688	1AS
AX-95107089	1AS
AX-95107621	1AS
AX-95108593	1AS
AX-95109720	1AS
AX-95110795	1AS
AX-95111757	1AS
AX-95113126	1AS
AX-95114239	1AS
AX-95114721	1AS
AX-95114869	1AS
AX-95115854	1AS
AX-95116250	1AS
AX-95117249	1AS
AX-95117360	1AS
AX-95117455	1AS
AX-95117806	1AS
AX-95118079	1AS
AX-95119235	1AS
AX-95119346	1AS
AX-95119809	1AS
AX-95120119	1AS
AX-95120972	1AS
AX-95121620	1AS
AX-95121655	1AS
AX-95122652	1AS
AX-95124101	1AS
AX-95125252	1AS
AX-95125662	1AS
AX-95126475	1AS
AX-95127933	1AS
AX-95128760	1AS
AX-95129350	1AS
AX-95131796	1AS
AX-95133256	1AS
AX-95133651	1AS
AX-95134525	1AS
AX-95134979	1AS
AX-95136307	1AS
AX-95136886	1AS
AX-95138610	1AS
AX-95139805	1AS
AX-95139835	1AS
AX-95140106	1AS
AX-95140549	1AS
AX-95141055	1AS
AX-95141078	1AS
AX-95141313	1AS
AX-95141651	1AS
AX-95142441	1AS
AX-95142841	1AS
AX-95142905	1AS
AX-95143750	1AS
AX-95144078	1AS
AX-95145472	1AS
AX-95146703	1AS
AX-95146808	1AS
AX-95147920	1AS
AX-95147928	1AS
AX-95149520	1AS
AX-95149826	1AS
AX-95149916	1AS
AX-95152142	1AS
AX-95152570	1AS
AX-95153471	1AS
AX-95153742	1AS
AX-95154893	1AS
AX-95155457	1AS
AX-95158065	1AS
AX-95159061	1AS
AX-95159468	1AS
AX-95160202	1AS
AX-95160502	1AS
AX-95161526	1AS
AX-95161626	1AS
AX-95161739	1AS
AX-95161775	1AS
AX-95162490	1AS
AX-95162504	1AS
AX-95162542	1AS
AX-95162630	1AS
AX-95162850	1AS
AX-95163034	1AS
AX-95164137	1AS
AX-95164282	1AS
AX-95164302	1AS
AX-95164640	1AS
AX-95164808	1AS
AX-95166396	1AS
AX-95166436	1AS
AX-95167347	1AS
AX-95167481	1AS
AX-95167916	1AS
AX-95169274	1AS
AX-95170002	1AS
AX-95170566	1AS
AX-95170579	1AS
AX-95170589	1AS
AX-95170681	1AS
AX-95171372	1AS
AX-95171394	1AS
AX-95171597	1AS
AX-95172326	1AS
AX-95172455	1AS
AX-95173623	1AS
AX-95175654	1AS
AX-95175772	1AS
AX-95177091	1AS
AX-95177379	1AS
AX-95177974	1AS
AX-95178447	1AS
AX-95179352	1AS
AX-95179780	1AS
AX-95180385	1AS
AX-95180468	1AS
AX-95180491	1AS
AX-95180769	1AS
AX-95181690	1AS
AX-95182124	1AS
AX-95182333	1AS
AX-95184137	1AS
AX-95184883	1AS
AX-95187198	1AS
AX-95188223	1AS
AX-95190304	1AS
AX-95190536	1AS
AX-95190730	1AS
AX-95190971	1AS
AX-95191118	1AS
AX-95192366	1AS
AX-95192636	1AS
AX-95193548	1AS
AX-95193941	1AS
AX-95194889	1AS
AX-95197074	1AS
AX-95197885	1AS
AX-95198261	1AS
AX-95198499	1AS
AX-95199224	1AS
AX-95199418	1AS
AX-95199694	1AS
AX-95199715	1AS
AX-95199724	1AS
AX-95199908	1AS
AX-95202126	1AS
AX-95202615	1AS
AX-95204236	1AS
AX-95204627	1AS
AX-95204967	1AS
AX-95205962	1AS
AX-95206156	1AS
AX-95207264	1AS
AX-95207449	1AS
AX-95207510	1AS
AX-95207540	1AS
AX-95207804	1AS
AX-95208420	1AS
AX-95208795	1AS
AX-95209088	1AS
AX-95209651	1AS
AX-95209857	1AS
AX-95210325	1AS
AX-95210514	1AS
AX-95211078	1AS
AX-95211107	1AS
AX-95211452	1AS
AX-95211552	1AS
AX-95213146	1AS
AX-95213285	1AS
AX-95213363	1AS
AX-95214010	1AS
AX-95214863	1AS
AX-95215424	1AS
AX-95215489	1AS
AX-95216273	1AS
AX-95216640	1AS
AX-95220326	1AS
AX-95220483	1AS
AX-95220738	1AS
AX-95221211	1AS
AX-95221981	1AS
AX-95222055	1AS
AX-95222466	1AS
AX-95222836	1AS
AX-95223788	1AS
AX-95224282	1AS
AX-95224934	1AS
AX-95225579	1AS
AX-95225921	1AS
AX-95226086	1AS
AX-95226807	1AS
AX-95227286	1AS
AX-95227504	1AS
AX-95227786	1AS
AX-95228078	1AS
AX-95228298	1AS
AX-95228340	1AS
AX-95228423	1AS
AX-95228555	1AS
AX-95228769	1AS
AX-95229143	1AS
AX-95229254	1AS
AX-95230362	1AS
AX-95231647	1AS
AX-95231727	1AS
AX-95231804	1AS
AX-95232658	1AS
AX-95232794	1AS
AX-95233194	1AS
[truncated: 38,500 more rows]
