# Supplementary material for: High‐density genotyping of the A.E. Watkins Collection of hexaploid landraces identifies a large molecular diversity compared to elite bread wheat
Source: Plant Biotechnol J. 2017 Jul 28;16(1):165–75. doi: 10.1111/pbi.12757 (PMC5785351; doi:10.1111/pbi.12757)
Supplement: Supplementary file 4 — File S4 Number of novel SNP polymorphisms in each Watkins accession. [file PBI-16-165-s004.xlsx]

## Sheet: Cumulative (Watkins order)
Watkins Accessions	Country of Origin	Region	Total Number of SNPs	Number of Novel SNPs
Elites Only	NA	NA	188441	0
Watkins_004	Iraq	Middle East	189643	1202
Watkins_007	Australia	Australia	189888	1447
Watkins_023	Australia	Australia	189548	1107
Watkins_032	India	Asia	189101	660
Watkins_040	France	Europe	188568	127
Watkins_042	France	Europe	188669	228
Watkins_044	Morocco	North Africa	189546	1105
Watkins_045	Syria	Middle East	189672	1231
Watkins_079	India	Asia	189296	855
Watkins_081	India	Asia	188689	248
Watkins_092	India	Asia	189437	996
Watkins_103	Italy	Europe	189018	577
Watkins_110	France	Europe	189783	1342
Watkins_126	India	Asia	189634	1193
Watkins_127	India	Asia	189558	1117
Watkins_139	France	Europe	189334	893
Watkins_141	China	Asia	189189	748
Watkins_145	Spain	Europe	190115	1674
Watkins_149	United Kingdom	Europe	189003	562
Watkins_160	Spain	Europe	189982	1541
Watkins_166	India	Asia	190274	1833
Watkins_181	Poland	Europe	189362	921
Watkins_190	France	Europe	188879	438
Watkins_199	India	Asia	190553	2112
Watkins_209	Egypt	North Africa	190588	2147
Watkins_216	Morocco	North Africa	190005	1564
Watkins_218	Tunisia	North Africa	190204	1763
Watkins_219	Spain	Europe	190709	2268
Watkins_223	Burma	Asia	190022	1581
Watkins_224	China	Asia	190212	1771
Watkins_231	Hungary	Europe	189207	766
Watkins_239	Spain	Europe	190440	1999
Watkins_246	India	Asia	191248	2807
Watkins_254	Morocco	North Africa	189952	1511
Watkins_264	Canary Islands	Europe	190258	1817
Watkins_273	Spain	Europe	191093	2652
Watkins_281	Greece	Europe	189434	993
Watkins_291	Cyprus	Europe	190432	1991
Watkins_292	Cyprus	Europe	190136	1695
Watkins_299	Turkey	Middle East	190382	1941
Watkins_300	Turkey	Middle East	190176	1735
Watkins_305	Egypt	North Africa	190649	2208
Watkins_308	Iran	Middle East	190383	1942
Watkins_313	Burma	Asia	190082	1641
Watkins_324	China	Asia	190561	2057
Watkins_325	United Kingdom	Europe	190498	2041
Watkins_328	Egypt	North Africa	190482	2041
Watkins_34	India	Asia	189841	1400
Watkins_349	Bulgaria	Europe	189300	859
Watkins_352	Yugoslavia	Europe	189330	889
Watkins_355	Yugoslavia	Europe	189551	1110
Watkins_360	Yugoslavia	Europe	189822	1381
Watkins_387	Spain	Europe	190912	2471
Watkins_396	Portugal	Europe	189531	1090
Watkins_397	Portugal	Europe	190571	2130
Watkins_398	Palestine	Middle East	191213	2772
Watkins_406	India	Asia	190588	2147
Watkins_420	India	Asia	189404	963
Watkins_433	India	Asia	190607	2166
Watkins_440	China	Asia	189609	1168
Watkins_444	China	Asia	189710	1269
Watkins_451	Romania	Europe	189238	797
Watkins_460	Afghanistan	Asia	190191	1750
Watkins_468	Afghanistan	Asia	190479	2038
Watkins_471	Afghanistan	Asia	190870	2429
Watkins_474	Afghanistan	Asia	190310	1869
Watkins_475	Afghanistan	Asia	190092	1651
Watkins_481	Poland	Europe	189076	635
Watkins_483	Poland	Europe	190120	1679
Watkins_546	Spain	Europe	189671	1230
Watkins_551	Spain	Europe	189496	1055
Watkins_560	Greece	Europe	189899	1458
Watkins_562	Greece	Europe	189825	1384
Watkins_566	Greece	Europe	190659	2218
Watkins_568	China	Asia	190008	1567
Watkins_579	Iran	Middle East	190476	2035
Watkins_580	Iran	Middle East	192085	3644
Watkins_591	Portugal	Europe	190780	2339
Watkins_605	Greece	Europe	191296	2855
Watkins_624	Bulgaria	Europe	189247	806
Watkins_627	Iran	Middle East	190501	2060
Watkins_629	Iran	Middle East	189980	1539
Watkins_637	Turkey	Middle East	188991	550
Watkins_639	Crete	Europe	189816	1375
Watkins_651	China	Asia	189277	836
Watkins_652	China	Asia	189874	1433
Watkins_662	Romania	Europe	189287	846
Watkins_670	Poland	Europe	189487	1046
Watkins_671	USSR	USSR	190964	2523
Watkins_680	Italy	Europe	189280	839
Watkins_683	Spain	Europe	189763	1322
Watkins_685	Spain	Europe	189834	1393
Watkins_690	Greece	Europe	190492	2051
Watkins_694	India	Asia	189973	1532
Watkins_698	China	Asia	189821	1380
Watkins_700	China	Asia	190024	1583
Watkins_704	Iran	Middle East	190405	1964
Watkins_705	Iran	Middle East	190180	1739
Watkins_707	India	Asia	191002	2561
Watkins_722	China	Asia	188905	464
Watkins_729	Iran	Middle East	190737	2296
Watkins_731	India	Asia	190134	1693
Watkins_732	India	Asia	189406	965
Watkins_740	USSR	USSR	189133	692
Watkins_742	Algeria	North Africa	190427	1986
Watkins_746	USSR	USSR	190875	2434
Watkins_747	Ethiopia	North Africa	190877	2436
Watkins_749	USSR	USSR	189969	1528
Watkins_750	USSR	USSR	189334	893
Watkins_753	USSR	USSR	188916	475
Watkins_771	USSR	USSR	189893	1452
Watkins_777	Finland	Europe	189621	1180
Watkins_784	Italy	Europe	194118	5677
Watkins_788	Turkestan	Asia	191096	2655
Watkins_789	Turkestan	Asia	190826	2385
Watkins_811	Tunisia	North Africa	189391	950
Watkins_814	Tunisia	North Africa	190543	2102
Watkins_816	Italy	Europe	201269	12828
Watkins_827	China	Asia	189871	1430
Watkins_912	Hungary	Europe	190469	2028

## Sheet:  One at a time (Ranked)
Watkins Number	COUNTRY of origin	Region	One at a time	New SNPs
Watkins_816	Italy	Europe	201269	12828
Watkins_784	Italy	Europe	194118	5677
Watkins_580	Iran	Middle East	192085	3644
Watkins_605	Greece	Europe	191296	2855
Watkins_246	India	Asia	191248	2807
Watkins_398	Palestine	Middle East	191213	2772
Watkins_788	Turkestan	Asia	191096	2655
Watkins_273	Spain	Europe	191093	2652
Watkins_707	India	Asia	191002	2561
Watkins_671	USSR	USSR	190964	2523
Watkins_387	Spain	Europe	190912	2471
Watkins_747	Ethiopia	North Africa	190877	2436
Watkins_746	USSR	USSR	190875	2434
Watkins_471	Afghanistan	Asia	190870	2429
Watkins_789	Turkestan	Asia	190826	2385
Watkins_591	Portugal	Europe	190780	2339
Watkins_729	Iran	Middle East	190737	2296
Watkins_219	Spain	Europe	190709	2268
Watkins_566	Greece	Europe	190659	2218
Watkins_305	Egypt	North Africa	190649	2208
Watkins_433	India	Asia	190607	2166
Watkins_406	India	Asia	190588	2147
Watkins_209	Egypt	North Africa	190588	2147
Watkins_397	Portugal	Europe	190571	2130
Watkins_199	India	Asia	190553	2112
Watkins_814	Tunisia	North Africa	190543	2102
Watkins_627	Iran	Middle East	190501	2060
Watkins_324	China	Asia	190561	2057
Watkins_690	Greece	Europe	190492	2051
Watkins_325	United Kingdom	Europe	190498	2041
Watkins_328	Egypt	North Africa	190482	2041
Watkins_468	Afghanistan	Asia	190479	2038
Watkins_579	Iran	Middle East	190476	2035
Watkins_912	Hungary	Europe	190469	2028
Watkins_239	Spain	Europe	190440	1999
Watkins_291	Cyprus	Europe	190432	1991
Watkins_742	Algeria	North Africa	190427	1986
Watkins_704	Iran	Middle East	190405	1964
Watkins_308	Iran	Middle East	190383	1942
Watkins_299	Turkey	Middle East	190382	1941
Watkins_474	Afghanistan	Asia	190310	1869
Watkins_166	India	Asia	190274	1833
Watkins_264	Canary Islands	Europe	190258	1817
Watkins_224	China	Asia	190212	1771
Watkins_218	Tunisia	North Africa	190204	1763
Watkins_460	Afghanistan	Asia	190191	1750
Watkins_705	Iran	Middle East	190180	1739
Watkins_300	Turkey	Middle East	190176	1735
Watkins_292	Cyprus	Europe	190136	1695
Watkins_731	India	Asia	190134	1693
Watkins_483	Poland	Europe	190120	1679
Watkins_145	Spain	Europe	190115	1674
Watkins_475	Afghanistan	Asia	190092	1651
Watkins_313	Burma	Asia	190082	1641
Watkins_700	China	Asia	190024	1583
Watkins_223	Burma	Asia	190022	1581
Watkins_568	China	Asia	190008	1567
Watkins_216	Morocco	North Africa	190005	1564
Watkins_160	Spain	Europe	189982	1541
Watkins_629	Iran	Middle East	189980	1539
Watkins_694	India	Asia	189973	1532
Watkins_749	USSR	USSR	189969	1528
Watkins_254	Morocco	North Africa	189952	1511
Watkins_560	Greece	Europe	189899	1458
Watkins_771	USSR	USSR	189893	1452
Watkins_007	Australia	Australia	189888	1447
Watkins_652	China	Asia	189874	1433
Watkins_827	China	Asia	189871	1430
Watkins_34	India	Asia	189841	1400
Watkins_685	Spain	Europe	189834	1393
Watkins_562	Greece	Europe	189825	1384
Watkins_360	Yugoslavia	Europe	189822	1381
Watkins_698	China	Asia	189821	1380
Watkins_639	Crete	Europe	189816	1375
Watkins_110	France	Europe	189783	1342
Watkins_683	Spain	Europe	189763	1322
Watkins_444	China	Asia	189710	1269
Watkins_045	Syria	Middle East	189672	1231
Watkins_546	Spain	Europe	189671	1230
Watkins_004	Iraq	Middle East	189643	1202
Watkins_126	India	Asia	189634	1193
Watkins_777	Finland	Europe	189621	1180
Watkins_440	China	Asia	189609	1168
Watkins_127	India	Asia	189558	1117
Watkins_355	Yugoslavia	Europe	189551	1110
Watkins_023	Australia	Australia	189548	1107
Watkins_044	Morocco	North Africa	189546	1105
Watkins_396	Portugal	Europe	189531	1090
Watkins_551	Spain	Europe	189496	1055
Watkins_670	Poland	Europe	189487	1046
Watkins_092	India	Asia	189437	996
Watkins_281	Greece	Europe	189434	993
Watkins_732	India	Asia	189406	965
Watkins_420	India	Asia	189404	963
Watkins_811	Tunisia	North Africa	189391	950
Watkins_181	Poland	Europe	189362	921
Watkins_139	France	Europe	189334	893
Watkins_750	USSR	USSR	189334	893
Watkins_352	Yugoslavia	Europe	189330	889
Watkins_349	Bulgaria	Europe	189300	859
Watkins_079	India	Asia	189296	855
Watkins_662	Romania	Europe	189287	846
Watkins_680	Italy	Europe	189280	839
Watkins_651	China	Asia	189277	836
Watkins_624	Bulgaria	Europe	189247	806
Watkins_451	Romania	Europe	189238	797
Watkins_231	Hungary	Europe	189207	766
Watkins_141	China	Asia	189189	748
Watkins_740	USSR	USSR	189133	692
Watkins_032	India	Asia	189101	660
Watkins_481	Poland	Europe	189076	635
Watkins_103	Italy	Europe	189018	577
Watkins_149	United Kingdom	Europe	189003	562
Watkins_637	Turkey	Middle East	188991	550
Watkins_753	USSR	USSR	188916	475
Watkins_722	China	Asia	188905	464
Watkins_190	France	Europe	188879	438
Watkins_081	India	Asia	188689	248
Watkins_042	France	Europe	188669	228
Watkins_040	France	Europe	188568	127
Elites Only	NA	NA	188441	0
