# Supplementary material for: High‐density genotyping of the A.E. Watkins Collection of hexaploid landraces identifies a large molecular diversity compared to elite bread wheat
Source: Plant Biotechnol J. 2017 Jul 28;16(1):165–75. doi: 10.1111/pbi.12757 (PMC5785351; doi:10.1111/pbi.12757)
Supplement: Supplementary file 5 — File S5 Principal co‐ordinate plot of Watkins accessions coloured by sowing season. [file PBI-16-165-s005.xlsx]

## Sheet: PCO Winter vs Spring
PlantAcc	AccessionName	OriginCountry	SampStat	SowSeason	Comment	SubCollection	StoreCode	V1	V2	V3	Watkins Number		Line	Q1	Q2	Q3	Q Order
1190670	Poland 9	POL	300	Not given	Watkins type: V15	Watkins	WAT1190670	-0.0361716	-0.0365443	-0.0828382	Watkins_670		Watkins670	0.3615	0.2072	0.4313	Admix
1190725	China Sh57	CHN	300	Not given	Watkins type: V53	Watkins	WAT1190725	-0.0506119	-0.0365576	0.0311467	Watkins_725		Watkins725	0.4044	0.127	0.4686	Admix
1190817	Chinese-1 China 21	CHN	300	Not given	Watkins type: V1	Watkins	WAT1190817	-0.00349997	-0.0148332	-0.0464194	Watkins_817		Watkins817	0.2548	0.3808	0.3644	Admix
1190819	Chinese-3 China 4	CHN	300	Not given	Watkins type: V2	Watkins	WAT1190819	-0.0476162	-0.0261872	-0.0164753	Watkins_819		Watkins819	0.4058	0.187	0.4072	Admix
1190645	India 204	IND	300	Not given	Watkins type: V15	Watkins	WAT1190645	-0.0716146	-0.022443	-0.0164779	Watkins_645		Watkins645	0.5047	0.1382	0.3571	Q1
1190712	India 223	IND	300	Not given	Watkins type: V51	Watkins	WAT1190712	-0.0597716	0.0620704	-0.073886	Watkins_712		Watkins712	0.503	0.4526	0.0444	Q1
1190780	USSR W94457	SUN	300	Not given	Watkins type: V15	Watkins	WAT1190780	-0.139531	-0.0357624	0.0253987	Watkins_780		Watkins780	0.7116	0.0004	0.288	Q1
1190654	China Sh9	CHN	300	Not given	Watkins type: V15	Watkins	WAT1190654	-0.00435048	-0.0419854	0.0100739	Watkins_654		Watkins654	0.2335	0.2583	0.5082	Q3
1190779	Siberia W6928	SUN	300	Not given	Watkins type: V15	Watkins	WAT1190779	0.0348711	-0.168811	0.0231174	Watkins_779		Watkins779	0	0	1	Q3
1190004	Iraq 34	IRQ	300	Spring	Watkins type: V1	Watkins	WAT1190004	-0.0108058	0.0345135	0.0441087	Watkins_004		Watkins004	0.3075	0.4675	0.225	Admix
1190024	Australia CCI W13	AUS	300	Spring	Watkins type: V1	Watkins	WAT1190024	0.0252664	-0.00276636	0.077766	Watkins_024		Watkins024	0.1376	0.4837	0.3787	Admix
1190056	Salamanca 2	ESP	300	Spring	Watkins type: V2	Watkins	WAT1190056	-0.0170249	-0.0268405	0.0604675	Watkins_056		Watkins056	0.2791	0.2977	0.4232	Admix
1190079	India 205	IND	300	Spring	Watkins type: V2	Watkins	WAT1190079	0.0334512	-0.0124876	0.040922	Watkins_079		Watkins079	0.1312	0.4246	0.4442	Admix
1190080	India 106	IND	300	Spring	Watkins type: V2	Watkins	WAT1190080	0.0348543	-0.0164056	-0.0331035	Watkins_080		Watkins080	0.1556	0.4621	0.3823	Admix
1190082	India 248	IND	300	Spring	Watkins type: V2	Watkins	WAT1190082	-0.0600157	-0.0442331	-0.0521486	Watkins_082		Watkins082	0.4226	0.1218	0.4556	Admix
1190087	India 170	IND	300	Spring	Watkins type: V2	Watkins	WAT1190087	-0.0523286	3.21112e-05	0.048324	Watkins_087		Watkins087	0.4355	0.2547	0.3097	Admix
1190089	Australia CCI W253	AUS	300	Spring	Watkins type: V2	Watkins	WAT1190089	0.00741014	-0.0394146	-0.009092	Watkins_089		Watkins089	0.1949	0.3385	0.4666	Admix
1190122	Australia 6	AUS	300	Spring	Watkins type: V1	Watkins	WAT1190122	-0.0859826	-0.058534	0.0501818	Watkins_122		Watkins122	0.4751	0.0342	0.4907	Admix
1190123	Australia 8	AUS	300	Spring	Watkins type: V3	Watkins	WAT1190123	-0.0866062	-0.0582987	0.0510456	Watkins_123		Watkins123	0.4718	0.0388	0.4894	Admix
1190124	India 227	IND	300	Spring	Watkins type: V3	Watkins	WAT1190124	-0.00329611	-0.00846866	0.0830229	Watkins_124		Watkins124	0.2156	0.3751	0.4093	Admix
1190132	Australia CCI W427	AUS	300	Spring	Watkins type: V3	Watkins	WAT1190132	-0.00319248	-0.00748037	0.0743822	Watkins_132		Watkins132	0.232	0.376	0.392	Admix
1190155	Portugal 105	PRT	300	Spring	Watkins type: V4	Watkins	WAT1190155	0.0227429	-0.0212051	0.000457352	Watkins_155		Watkins155	0.1828	0.4137	0.4035	Admix
1190168	China 35	CHN	300	Spring	Watkins type: V4	Watkins	WAT1190168	-0.0744014	-0.0253217	-0.0525465	Watkins_168		Watkins168	0.4966	0.1246	0.3788	Admix
1190170	China 27	CHN	300	Spring	Watkins type: V4	Watkins	WAT1190170	-0.0388854	0.0454986	0.0476174	Watkins_170		Watkins170	0.4505	0.4367	0.1128	Admix
1190172	India 207	IND	300	Spring	Watkins type: V4	Watkins	WAT1190172	0.0498774	-0.0311614	-0.0749429	Watkins_172		Watkins172	0.1288	0.4237	0.4475	Admix
1190176	Afghanistan 77	AFG	300	Spring	Watkins type: V4	Watkins	WAT1190176	-0.0571764	-0.0325691	-0.0293738	Watkins_176		Watkins176	0.4363	0.174	0.3897	Admix
1190198	India 204	IND	300	Spring	Watkins type: V5	Watkins	WAT1190198	-0.035853	0.0153204	0.000182103	Watkins_198		Watkins198	0.4029	0.3793	0.2178	Admix
1190210	India 206	IND	300	Spring	Watkins type: V7	Watkins	WAT1190210	-0.0201616	6.77026e-05	-0.0685142	Watkins_210		Watkins210	0.3371	0.3663	0.2965	Admix
1190232	India 4	IND	300	Spring	Watkins type: V11	Watkins	WAT1190232	-0.0364381	0.0397155	0.0261596	Watkins_232		Watkins232	0.4147	0.4285	0.1568	Admix
1190298	Smyrna 6	TUR	300	Spring	Watkins type: V12	Watkins	WAT1190298	-0.035051	0.0211984	0.0457678	Watkins_298		Watkins298	0.3782	0.3834	0.2383	Admix
1190300	Smyrna 17	TUR	300	Spring	Watkins type: V12	Watkins	WAT1190300	-0.0313094	0.0499978	0.0456587	Watkins_300		Watkins300	0.3878	0.4874	0.1247	Admix
1190302	Aleppo 32	SYR	300	Spring	Watkins type: V12	Watkins	WAT1190302	-0.0369311	0.0409936	0.0539638	Watkins_302		Watkins302	0.404	0.4402	0.1558	Admix
1190303	Aleppo 29	SYR	300	Spring	Watkins type: V12	Watkins	WAT1190303	-0.0368134	0.0410057	0.0535246	Watkins_303		Watkins303	0.398	0.4358	0.1662	Admix
1190315	China 1	CHN	300	Spring	Watkins type: V12	Watkins	WAT1190315	-0.042432	0.0536188	-0.0462805	Watkins_315		Watkins315	0.4444	0.463	0.0926	Admix
1190327	Palestine 1	PAL	300	Spring	Watkins type: V12	Watkins	WAT1190327	0.0271637	-0.0105109	0.0565882	Watkins_327		Watkins327	0.1136	0.4571	0.4293	Admix
1190359	Dalmatia 4	YUG	300	Spring	Watkins type: V12	Watkins	WAT1190359	0.0266345	-0.0281307	0.0390296	Watkins_359		Watkins359	0.1222	0.3925	0.4853	Admix
1190363	Belgrade 10	YUG	300	Spring	Watkins type: V12	Watkins	WAT1190363	0.0298416	-0.0363519	-0.0289894	Watkins_363		Watkins363	0.1436	0.383	0.4734	Admix
1190376	Persia 65	IRN	300	Spring	Watkins type: V12	Watkins	WAT1190376	-0.046684	-0.0206461	-0.00403076	Watkins_376		Watkins376	0.4148	0.2157	0.3695	Admix
1190378	Persia 67	IRN	300	Spring	Watkins type: V12	Watkins	WAT1190378	-0.0519699	0.00843925	0.017326	Watkins_378		Watkins378	0.4508	0.3102	0.239	Admix
1190379	Persia 50	IRN	300	Spring	Watkins type: V12	Watkins	WAT1190379	-0.0130018	0.0168017	-0.00114249	Watkins_379		Watkins379	0.3066	0.4368	0.2566	Admix
1190381	India 47	IND	300	Spring	Watkins type: V12	Watkins	WAT1190381	-0.0199268	0.0183118	-0.0592838	Watkins_381		Watkins381	0.3465	0.4383	0.2152	Admix
1190394	Portugal 63	PRT	300	Spring	Watkins type: V12	Watkins	WAT1190394	-0.00878587	0.0325604	-0.0445955	Watkins_394		Watkins394	0.3381	0.4889	0.173	Admix
1190396	Portugal 77	PRT	300	Spring	Watkins type: V12	Watkins	WAT1190396	0.0274827	-0.032548	-0.0689456	Watkins_396		Watkins396	0.1499	0.3832	0.467	Admix
1190403	Salamanca 3	ESP	300	Spring	Watkins type: V12	Watkins	WAT1190403	-0.00479245	-0.022051	0.0087466	Watkins_403		Watkins403	0.2424	0.3332	0.4244	Admix
1190405	Persia 123	IRN	300	Spring	Watkins type: V12	Watkins	WAT1190405	-0.0142722	0.00430608	-0.0317719	Watkins_405		Watkins405	0.3135	0.3691	0.3173	Admix
1190412	India 239	IND	300	Spring	Watkins type: V11	Watkins	WAT1190412	0.0425517	-0.0292381	-0.0929028	Watkins_412		Watkins412	0.1026	0.4586	0.4388	Admix
1190416	India 107	IND	300	Spring	Watkins type: V12	Watkins	WAT1190416	-0.00979937	0.0198566	-0.0557889	Watkins_416		Watkins416	0.3126	0.44	0.2474	Admix
1190417	India 102	IND	300	Spring	Watkins type: V12	Watkins	WAT1190417	-0.00340694	0.0201484	-0.0913045	Watkins_417		Watkins417	0.3037	0.4623	0.234	Admix
1190420	India 244	IND	300	Spring	Watkins type: V11	Watkins	WAT1190420	0.0371782	-0.012191	-0.0435286	Watkins_420		Watkins420	0.1364	0.4941	0.3695	Admix
1190423	India 300	IND	300	Spring	Watkins type: V12	Watkins	WAT1190423	-0.0113517	0.0112704	0.00258238	Watkins_423		Watkins423	0.3117	0.387	0.3013	Admix
1190424	India 263	IND	300	Spring	Watkins type: V12	Watkins	WAT1190424	-0.036247	-0.016672	-0.0065416	Watkins_424		Watkins424	0.3608	0.3054	0.3338	Admix
1190439	China Sh75	CHN	300	Spring	Watkins type: V12	Watkins	WAT1190439	-0.0368208	-0.033162	0.0163509	Watkins_439		Watkins439	0.3549	0.1642	0.4809	Admix
1190440	China Sh12	CHN	300	Spring	Watkins type: V12	Watkins	WAT1190440	-0.0540752	-0.0230725	0.0094194	Watkins_440		Watkins440	0.4266	0.1684	0.405	Admix
1190443	China Sh194	CHN	300	Spring	Watkins type: V12	Watkins	WAT1190443	-0.0248656	-0.00126398	-0.0692433	Watkins_443		Watkins443	0.3493	0.3227	0.3279	Admix
1190445	China Sh208	CHN	300	Spring	Watkins type: V12	Watkins	WAT1190445	0.0143341	0.00158182	0.00178962	Watkins_445		Watkins445	0.1934	0.4637	0.3429	Admix
1190446	China Sh198	CHN	300	Spring	Watkins type: V12	Watkins	WAT1190446	-0.035982	-0.000439182	0.00962796	Watkins_446		Watkins446	0.3946	0.3069	0.2985	Admix
1190448	Rumania 4	ROM	300	Spring	Watkins type: V12	Watkins	WAT1190448	-0.0627203	-0.0422298	-0.0663286	Watkins_448		Watkins448	0.4502	0.1144	0.4354	Admix
1190458	Afghanistan 29	AFG	300	Spring	Watkins type: V12	Watkins	WAT1190458	0.0134933	0.0115273	-0.0247416	Watkins_458		Watkins458	0.2271	0.4882	0.2847	Admix
1190459	Afghanistan 56	AFG	300	Spring	Watkins type: V12	Watkins	WAT1190459	-0.00342218	0.0108128	-0.0167752	Watkins_459		Watkins459	0.281	0.4392	0.2798	Admix
1190464	Afghanistan 2	AFG	300	Spring	Watkins type: V12	Watkins	WAT1190464	-0.00524801	0.0296628	-0.0975156	Watkins_464		Watkins464	0.3245	0.4993	0.1762	Admix
1190483	Poland 21	POL	300	Spring	Watkins type: V12	Watkins	WAT1190483	-0.0548814	1.87379e-05	-0.0158959	Watkins_483		Watkins483	0.4413	0.3005	0.2581	Admix
1190485	Algeria 9	DZA	300	Spring	Watkins type: V12	Watkins	WAT1190485	-0.0477533	0.0294535	0.023048	Watkins_485		Watkins485	0.4276	0.3709	0.2015	Admix
1190499	Smyrna 14	TUR	300	Spring	Watkins type: V14	Watkins	WAT1190499	0.0231872	0.00613572	-0.0434674	Watkins_499		Watkins499	0.2194	0.4893	0.2913	Admix
1190502	Burma 8	BUR	300	Spring	Watkins type: V14	Watkins	WAT1190502	-0.0453314	0.0104567	0.00426305	Watkins_502		Watkins502	0.4153	0.3295	0.2553	Admix
1190504	China 21	CHN	300	Spring	Watkins type: V14	Watkins	WAT1190504	-0.0548861	-0.025319	-0.00248182	Watkins_504		Watkins504	0.4442	0.1518	0.404	Admix
1190511	India 43	IND	300	Spring	Watkins type: V14	Watkins	WAT1190511	-0.0329202	-0.0150634	-0.00832837	Watkins_511		Watkins511	0.3603	0.2761	0.3635	Admix
1190516	India 239	IND	300	Spring	Watkins type: V14	Watkins	WAT1190516	-0.0711496	-0.00844624	0.0259504	Watkins_516		Watkins516	0.482	0.1996	0.3184	Admix
1190520	India 156	IND	300	Spring	Watkins type: V14	Watkins	WAT1190520	-0.0203061	0.0244975	-0.0333318	Watkins_520		Watkins520	0.3627	0.4445	0.1928	Admix
1190523	India 273	IND	300	Spring	Watkins type: V14	Watkins	WAT1190523	0.0319224	-0.0240971	0.0550661	Watkins_523		Watkins523	0.1164	0.4254	0.4582	Admix
1190524	India 310	IND	300	Spring	Watkins type: V14	Watkins	WAT1190524	-0.00086527	-0.00304566	0.00925511	Watkins_524		Watkins524	0.2547	0.3775	0.3677	Admix
1190540	Navarre 12	ESP	300	Spring	Watkins type: V15	Watkins	WAT1190540	-0.0323422	0.0208687	-0.0248785	Watkins_540		Watkins540	0.386	0.429	0.185	Admix
1190557	Canary 4	CRY	300	Spring	Watkins type: V15	Watkins	WAT1190557	0.0390424	-0.00530874	-0.0107849	Watkins_557		Watkins557	0.1148	0.4846	0.4006	Admix
1190558	Canary 4	CRY	300	Spring	Watkins type: V15	Watkins	WAT1190558	0.0468776	-0.0167762	-0.00802098	Watkins_558		Watkins558	0.077	0.4664	0.4566	Admix
1190572	Damascus 12	SYA	300	Spring	Watkins type: V15	Watkins	WAT1190572	0.0310178	-0.0202486	0.0465487	Watkins_572		Watkins572	0.1018	0.4424	0.4558	Admix
1190575	Persia 22	IRN	300	Spring	Watkins type: V15	Watkins	WAT1190575	-0.0384098	0.0600153	-0.0489661	Watkins_575		Watkins575	0.4454	0.4926	0.062	Admix
1190577	Persia 22	IRN	300	Spring	Watkins type: V15	Watkins	WAT1190577	-0.00860289	0.0184146	-0.0547493	Watkins_577		Watkins577	0.308	0.4402	0.2518	Admix
1190585	China 13	CHN	300	Spring	Watkins type: V15	Watkins	WAT1190585	0.0141603	-0.0273332	-0.0510053	Watkins_585		Watkins585	0.1852	0.379	0.4358	Admix
1190591	Portugal 61	PRT	300	Spring	Watkins type: V15	Watkins	WAT1190591	-0.0125206	-0.0361663	0.04886	Watkins_591		Watkins591	0.2471	0.2853	0.4676	Admix
1190605	Salonika 1	GRC	300	Spring	Watkins type: V15	Watkins	WAT1190605	-0.0861887	-0.0335176	-0.0124796	Watkins_605		Watkins605	0.4969	0.1286	0.3745	Admix
1190628	Persia 55	IRN	300	Spring	Watkins type: V15	Watkins	WAT1190628	-0.0399692	-0.0248898	-0.023439	Watkins_628		Watkins628	0.3625	0.2095	0.428	Admix
1190630	Persia 56	IRN	300	Spring	Watkins type: V15	Watkins	WAT1190630	-0.043113	0.0318495	-0.0498352	Watkins_630		Watkins630	0.4438	0.421	0.1352	Admix
1190641	India 142	IND	300	Spring	Watkins type: V15	Watkins	WAT1190641	0.0103344	0.0135062	-0.0820849	Watkins_641		Watkins641	0.274	0.466	0.26	Admix
1190647	China Sh130	CHN	300	Spring	Watkins type: V15	Watkins	WAT1190647	-0.0234805	-0.0145071	-0.0149288	Watkins_647		Watkins647	0.3516	0.2838	0.3646	Admix
1190650	China Sh231	CHN	300	Spring	Watkins type: V15	Watkins	WAT1190650	-0.0369949	0.00574696	0.0267667	Watkins_650		Watkins650	0.3804	0.304	0.3156	Admix
1190655	China Sh59	CHN	300	Spring	Watkins type: V15	Watkins	WAT1190655	-0.0339364	-0.00419556	-0.00180402	Watkins_655		Watkins655	0.38	0.2811	0.3389	Admix
1190656	China Sh222	CHN	300	Spring	Watkins type: V15	Watkins	WAT1190656	-0.0454577	0.0153954	0.00475146	Watkins_656		Watkins656	0.4373	0.3333	0.2294	Admix
1190673	Armenia 8	SUN	300	Spring	Watkins type: V15	Watkins	WAT1190673	-0.0555188	0.0693796	-0.0247364	Watkins_673		Watkins673	0.4862	0.4712	0.0426	Admix
1190679	Persia 24	IRN	300	Spring	Watkins type: V16	Watkins	WAT1190679	0.0277775	-0.0249015	-0.0393761	Watkins_679		Watkins679	0.1726	0.4269	0.4005	Admix
1190681	Persia 8	IRN	300	Spring	Watkins type: V17	Watkins	WAT1190681	-0.0383808	0.0340914	-0.027515	Watkins_681		Watkins681	0.4227	0.4327	0.1446	Admix
1190684	Persia 65	IRN	300	Spring	Watkins type: V17	Watkins	WAT1190684	-0.022195	-0.0157552	-0.0643322	Watkins_684		Watkins684	0.3332	0.3128	0.354	Admix
1190687	Tunis 10	TUN	300	Spring	Watkins type: V3	Watkins	WAT1190687	-0.0230617	-0.00949193	0.0474314	Watkins_687		Watkins687	0.322	0.314	0.364	Admix
1190716	India 316	IND	300	Spring	Watkins type: V51	Watkins	WAT1190716	-0.0344602	-0.0153937	-0.0397385	Watkins_716		Watkins716	0.3642	0.2586	0.3772	Admix
1190717	China Sh128	CHN	300	Spring	Watkins type: V51	Watkins	WAT1190717	-0.0337134	-0.0151559	-0.0405032	Watkins_717		Watkins717	0.363	0.2568	0.3802	Admix
1190732	India 116	IND	300	Spring	Watkins type: V59	Watkins	WAT1190732	-0.0487263	0.00302425	-0.0245583	Watkins_732		Watkins732	0.4166	0.3127	0.2707	Admix
1190735	Algeria 33	DZA	300	Spring	Watkins type: V3	Watkins	WAT1190735	0.0312656	-0.0240836	0.00208898	Watkins_735		Watkins735	0.1348	0.4205	0.4447	Admix
1190743	Yenisei W43319	SUN	300	Spring	Watkins type: V11	Watkins	WAT1190743	-0.0344112	0.0276114	-0.0397873	Watkins_743		Watkins743	0.4205	0.4461	0.1334	Admix
1190784	Italy W106825	ITA	300	Spring	Watkins type: V15	Watkins	WAT1190784	-0.0137361	0.0254988	-0.0323608	Watkins_784		Watkins784	0.3373	0.4317	0.231	Admix
1190787	Caucasus W8567-2	SUN	300	Spring	Watkins type: V15	Watkins	WAT1190787	-0.0668178	-0.0511723	0.0381644	Watkins_787		Watkins787	0.4409	0.075	0.4841	Admix
1190799	Georgia W57149	SUN	300	Spring	Watkins type: V24	Watkins	WAT1190799	0.0683632	-0.0257787	-0.0531817	Watkins_799		Watkins799	0.0342	0.4998	0.466	Admix
1190804	Georgia W94675	SUN	300	Spring	Watkins type: V26	Watkins	WAT1190804	0.0217189	-0.014478	-0.016973	Watkins_804		Watkins804	0.1778	0.4125	0.4097	Admix
1190818	Chinese-2 China 4	CHN	300	Spring	Watkins type: V2	Watkins	WAT1190818	-0.0589932	-0.00100737	-0.0636959	Watkins_818		Watkins818	0.4598	0.2552	0.285	Admix
1190822	Chinese-6 China 11	CHN	300	Spring	Watkins type: V2	Watkins	WAT1190822	-0.0111501	-0.00767104	0.0761674	Watkins_822		Watkins822	0.2587	0.3607	0.3805	Admix
1190829	Chinese-15	CHN	300	Spring	Watkins type: V2	Watkins	WAT1190829	-0.0224642	-0.0300584	-0.0044606	Watkins_829		Watkins829	0.3126	0.2494	0.438	Admix
1190003	Persia 6	IRN	300	Spring	Watkins type: V1	Watkins	WAT1190003	-0.14922	0.0337472	-0.0145815	Watkins_003		Watkins003	0.8362	0.0798	0.084	Q1
1190034	India 267	IND	300	Spring	Watkins type: V1	Watkins	WAT1190034	-0.155599	-0.0191137	0.0105555	Watkins_034		Watkins034	0.7043	0.0706	0.225	Q1
1190120	Australia 9	AUS	300	Spring	Watkins type: V3	Watkins	WAT1190120	-0.215135	0.0512367	-0.0197071	Watkins_120		Watkins120	0.984	0.0104	0.0056	Q1
1190126	India 206	IND	300	Spring	Watkins type: V3	Watkins	WAT1190126	-0.0763209	0.00889083	0.0562483	Watkins_126		Watkins126	0.5319	0.239	0.2292	Q1
1190192	France 32	FRA	300	Spring	Watkins type: V4	Watkins	WAT1190192	-0.0825195	-0.0405291	0.00394424	Watkins_192		Watkins192	0.5089	0.0728	0.4183	Q1
1190199	India 213	IND	300	Spring	Watkins type: V5	Watkins	WAT1190199	-0.217387	0.0570202	-0.0113581	Watkins_199		Watkins199	1	0	0	Q1
1190207	Persia 77	IRN	300	Spring	Watkins type: V7	Watkins	WAT1190207	-0.133894	0.0383738	-0.00349556	Watkins_207		Watkins207	0.742	0.1652	0.0928	Q1
1190208	India 213	IND	300	Spring	Watkins type: V7	Watkins	WAT1190208	-0.130182	0.039417	0.000744083	Watkins_208		Watkins208	0.7225	0.1761	0.1014	Q1
1190209	Egypt 4	EGY	300	Spring	Watkins type: V7	Watkins	WAT1190209	-0.123732	0.00642351	0.0255579	Watkins_209		Watkins209	0.7099	0.0804	0.2097	Q1
1190238	Persia 44	IRN	300	Spring	Watkins type: V11	Watkins	WAT1190238	-0.0961112	-0.0265354	-0.00331922	Watkins_238		Watkins238	0.5668	0.0494	0.3838	Q1
1190240	Persia 96	IRN	300	Spring	Watkins type: V11	Watkins	WAT1190240	-0.076172	-0.0389613	0.0162966	Watkins_240		Watkins240	0.5183	0.0412	0.4405	Q1
1190241	India 181	IND	300	Spring	Watkins type: V11	Watkins	WAT1190241	-0.197633	0.0410508	-0.00970447	Watkins_241		Watkins241	0.9746	0.0104	0.015	Q1
1190242	India 246	IND	300	Spring	Watkins type: V11	Watkins	WAT1190242	-0.211207	0.0356157	-0.0249758	Watkins_242		Watkins242	0.999	0.0002	0.0008	Q1
1190243	India 247	IND	300	Spring	Watkins type: V11	Watkins	WAT1190243	-0.0736186	0.0712862	0.050535	Watkins_243		Watkins243	0.5616	0.437	0.0014	Q1
1190246	India 332	IND	300	Spring	Watkins type: V11	Watkins	WAT1190246	-0.208999	0.0306622	-0.0309557	Watkins_246		Watkins246	0.9992	0	0.0008	Q1
1190247	India 323	IND	300	Spring	Watkins type: V11	Watkins	WAT1190247	-0.104699	0.11266	0.0296447	Watkins_247		Watkins247	0.6319	0.3681	0	Q1
1190248	India 287	IND	300	Spring	Watkins type: V11	Watkins	WAT1190248	-0.106881	0.0575832	-0.0686276	Watkins_248		Watkins248	0.6308	0.3464	0.0228	Q1
1190285	Greece 22	GRC	300	Spring	Watkins type: V12	Watkins	WAT1190285	-0.218354	0.059931	-0.0378996	Watkins_285		Watkins285	1	0	0	Q1
1190287	Crete 8	CRT	300	Spring	Watkins type: V12	Watkins	WAT1190287	-0.224831	0.0565925	-0.0346834	Watkins_287		Watkins287	1	0	0	Q1
1190308	Persia 8	IRN	300	Spring	Watkins type: V12	Watkins	WAT1190308	-0.145648	0.00707727	-0.00821439	Watkins_308		Watkins308	0.7886	0.0692	0.1422	Q1
1190314	China 1	CHN	300	Spring	Watkins type: V12	Watkins	WAT1190314	-0.0933293	0.0656334	0.0172645	Watkins_314		Watkins314	0.5647	0.3617	0.0736	Q1
1190316	China 16	CHN	300	Spring	Watkins type: V12	Watkins	WAT1190316	-0.189427	0.017184	-0.0342103	Watkins_316		Watkins316	0.8512	0.004	0.1448	Q1
1190317	China 1	CHN	300	Spring	Watkins type: V12	Watkins	WAT1190317	-0.0883403	0.110492	0.0520703	Watkins_317		Watkins317	0.5835	0.4165	0	Q1
1190318	China 19	CHN	300	Spring	Watkins type: V12	Watkins	WAT1190318	-0.104708	0.0646498	0.0305427	Watkins_318		Watkins318	0.6716	0.3244	0.004	Q1
1190352	Sarajevo 8	YUG	300	Spring	Watkins type: V12	Watkins	WAT1190352	-0.110365	-0.0346843	0.040883	Watkins_352		Watkins352	0.6345	0.0014	0.3641	Q1
1190375	Persia 58	IRN	300	Spring	Watkins type: V12	Watkins	WAT1190375	-0.147601	0.0169942	-0.0133676	Watkins_375		Watkins375	0.8093	0.079	0.1116	Q1
1190377	Persia 66	IRN	300	Spring	Watkins type: V12	Watkins	WAT1190377	-0.102719	-0.00293737	0.00530651	Watkins_377		Watkins377	0.6137	0.1282	0.2581	Q1
1190400	China 29	CHN	300	Spring	Watkins type: V12	Watkins	WAT1190400	-0.21741	0.0508209	-0.0335645	Watkins_400		Watkins400	0.9944	0.0048	0.0008	Q1
1190404	Persia 99	IRN	300	Spring	Watkins type: V12	Watkins	WAT1190404	-0.14048	0.0059205	0.0089035	Watkins_404		Watkins404	0.7966	0.0266	0.1768	Q1
1190406	India 144	IND	300	Spring	Watkins type: V12	Watkins	WAT1190406	-0.177765	0.0652153	-0.0442665	Watkins_406		Watkins406	0.8984	0.1016	0	Q1
1190407	India 227	IND	300	Spring	Watkins type: V12	Watkins	WAT1190407	-0.0978062	0.0573025	-0.0286109	Watkins_407		Watkins407	0.6537	0.3317	0.0146	Q1
1190409	India 182	IND	300	Spring	Watkins type: V12	Watkins	WAT1190409	-0.0618777	0.0774406	-0.0743986	Watkins_409		Watkins409	0.5218	0.4778	0.0004	Q1
1190413	India 101	IND	300	Spring	Watkins type: V12	Watkins	WAT1190413	-0.0996468	-0.04146	-0.0183131	Watkins_413		Watkins413	0.5629	0.0106	0.4265	Q1
1190415	India 167	IND	300	Spring	Watkins type: V12	Watkins	WAT1190415	-0.158852	0.0596384	0.00571443	Watkins_415		Watkins415	0.8354	0.161	0.0036	Q1
1190419	India 105	IND	300	Spring	Watkins type: V12	Watkins	WAT1190419	-0.15796	0.0513123	-0.0268163	Watkins_419		Watkins419	0.836	0.16	0.004	Q1
1190421	India 225	IND	300	Spring	Watkins type: V12	Watkins	WAT1190421	-0.203346	0.0271056	-0.0210418	Watkins_421		Watkins421	0.9532	0.0202	0.0266	Q1
1190422	India 272	IND	300	Spring	Watkins type: V12	Watkins	WAT1190422	-0.120461	0.0284998	-0.00810149	Watkins_422		Watkins422	0.682	0.1864	0.1316	Q1
1190426	India 270	IND	300	Spring	Watkins type: V11	Watkins	WAT1190426	-0.172727	0.0234075	-0.0122101	Watkins_426		Watkins426	0.8412	0.0966	0.0622	Q1
1190427	India 311	IND	300	Spring	Watkins type: V12	Watkins	WAT1190427	-0.210095	0.0343472	-0.0209025	Watkins_427		Watkins427	0.9988	0.0004	0.0008	Q1
1190428	India 312	IND	300	Spring	Watkins type: V12	Watkins	WAT1190428	-0.0766609	0.0601492	0.0296702	Watkins_428		Watkins428	0.5553	0.3995	0.0452	Q1
1190429	India 328	IND	300	Spring	Watkins type: V12	Watkins	WAT1190429	-0.132189	0.0265473	0.0152939	Watkins_429		Watkins429	0.741	0.1598	0.0992	Q1
1190430	India 335	IND	300	Spring	Watkins type: V12	Watkins	WAT1190430	-0.20975	0.031897	-0.0240154	Watkins_430		Watkins430	0.9982	0	0.0018	Q1
1190432	India 346	IND	300	Spring	Watkins type: V12	Watkins	WAT1190432	-0.0698932	0.0464118	0.0361761	Watkins_432		Watkins432	0.5366	0.3702	0.0932	Q1
1190433	India 344	IND	300	Spring	Watkins type: V12	Watkins	WAT1190433	-0.198807	0.0243111	-0.0201435	Watkins_433		Watkins433	0.9416	0.0042	0.0542	Q1
1190435	China Sh152	CHN	300	Spring	Watkins type: V12	Watkins	WAT1190435	-0.207985	0.0411305	-0.0155014	Watkins_435		Watkins435	0.9952	0.0048	0	Q1
1190441	China Sh124	CHN	300	Spring	Watkins type: V12	Watkins	WAT1190441	-0.10331	0.078693	-0.0445801	Watkins_441		Watkins441	0.6621	0.3369	0.001	Q1
1190442	China Sh193	CHN	300	Spring	Watkins type: V12	Watkins	WAT1190442	-0.0753853	0.0719253	-0.00695132	Watkins_442		Watkins442	0.563	0.4078	0.0292	Q1
1190449	Rumania 10	ROM	300	Spring	Watkins type: V12	Watkins	WAT1190449	-0.196374	0.0564305	-0.0303623	Watkins_449		Watkins449	0.9832	0.008	0.0088	Q1
1190455	Afghanistan 85	AFG	300	Spring	Watkins type: V12	Watkins	WAT1190455	-0.141153	-0.0200982	-0.0200618	Watkins_455		Watkins455	0.7259	0.001	0.2731	Q1
1190456	Afghanistan 44	AFG	300	Spring	Watkins type: V12	Watkins	WAT1190456	-0.164536	-0.0103318	-0.00465308	Watkins_456		Watkins456	0.84	0.001	0.159	Q1
1190457	Afghanistan 100	AFG	300	Spring	Watkins type: V12	Watkins	WAT1190457	-0.138758	-0.0278634	0.0305426	Watkins_457		Watkins457	0.7417	0	0.2583	Q1
1190461	Afghanistan 41	AFG	300	Spring	Watkins type: V12	Watkins	WAT1190461	-0.211299	0.022913	-0.0266951	Watkins_461		Watkins461	0.9994	0	0.0006	Q1
1190463	Afghanistan 5	AFG	300	Spring	Watkins type: V12	Watkins	WAT1190463	-0.154194	0.0370455	-0.0363015	Watkins_463		Watkins463	0.8024	0.1382	0.0594	Q1
1190465	Afghanistan 45	AFG	300	Spring	Watkins type: V12	Watkins	WAT1190465	-0.165218	0.0315033	-0.118456	Watkins_465		Watkins465	0.816	0.1678	0.0162	Q1
1190466	Afghanistan 3	AFG	300	Spring	Watkins type: V12	Watkins	WAT1190466	-0.169646	0.02581	-0.0449394	Watkins_466		Watkins466	0.8854	0.0804	0.0342	Q1
1190467	Afghanistan 50	AFG	300	Spring	Watkins type: V12	Watkins	WAT1190467	-0.069808	0.0268367	-0.0805023	Watkins_467		Watkins467	0.5021	0.3501	0.1478	Q1
1190468	Afghanistan 46	AFG	300	Spring	Watkins type: V12	Watkins	WAT1190468	-0.21512	0.0286988	-0.0270438	Watkins_468		Watkins468	1	0	0	Q1
1190469	Afghanistan 53	AFG	300	Spring	Watkins type: V12	Watkins	WAT1190469	-0.191694	0.0148986	-0.0228107	Watkins_469		Watkins469	0.9902	0	0.0098	Q1
1190470	Afghanistan 55	AFG	300	Spring	Watkins type: V12	Watkins	WAT1190470	-0.168246	0.0179166	-0.0164023	Watkins_470		Watkins470	0.907	0.0172	0.0758	Q1
1190471	Afghanistan 108	AFG	300	Spring	Watkins type: V12	Watkins	WAT1190471	-0.173493	0.0192695	-0.0155922	Watkins_471		Watkins471	0.899	0.0254	0.0756	Q1
1190473	Afghanistan 105	AFG	300	Spring	Watkins type: V12	Watkins	WAT1190473	-0.169715	0.0340075	-0.0120858	Watkins_473		Watkins473	0.869	0.0638	0.0672	Q1
1190474	Afghanistan 109	AFG	300	Spring	Watkins type: V12	Watkins	WAT1190474	-0.1984	0.04318	-0.0322767	Watkins_474		Watkins474	0.9942	0.0038	0.002	Q1
1190475	Afghanistan 110	AFG	300	Spring	Watkins type: V12	Watkins	WAT1190475	-0.125364	-0.00231447	-0.0223509	Watkins_475		Watkins475	0.6787	0.061	0.2603	Q1
1190476	Afghanistan 66	AFG	300	Spring	Watkins type: V12	Watkins	WAT1190476	-0.188097	0.0243172	-0.020908	Watkins_476		Watkins476	0.9562	0.001	0.0428	Q1
1190478	Afghanistan 84	AFG	300	Spring	Watkins type: V12	Watkins	WAT1190478	-0.211301	0.0359741	-0.0469597	Watkins_478		Watkins478	0.9784	0.001	0.0206	Q1
1190479	Poland 2	POL	300	Spring	Watkins type: V12	Watkins	WAT1190479	-0.21372	0.0324659	-0.0464215	Watkins_479		Watkins479	0.9794	0.0004	0.0202	Q1
1190486	Armenia 3	SUN	300	Spring	Watkins type: V12	Watkins	WAT1190486	-0.138914	-0.0337322	0.0230578	Watkins_486		Watkins486	0.7216	0	0.2784	Q1
1190487	Armenia 4	SUN	300	Spring	Watkins type: V12	Watkins	WAT1190487	-0.12181	-0.0208601	0.0312525	Watkins_487		Watkins487	0.6848	0.0166	0.2986	Q1
1190501	Iraq 56	IRQ	300	Spring	Watkins type: V15	Watkins	WAT1190501	-0.216432	0.0300424	-0.0108694	Watkins_501		Watkins501	1	0	0	Q1
1190503	Burma 5	BUR	300	Spring	Watkins type: V14	Watkins	WAT1190503	-0.214842	0.057185	-0.00470785	Watkins_503		Watkins503	0.998	0.002	0	Q1
1190505	Persia 18	IRN	300	Spring	Watkins type: V14	Watkins	WAT1190505	-0.184057	0.0329105	-0.0205996	Watkins_505		Watkins505	0.947	0.0036	0.0494	Q1
1190506	Persia 6	IRN	300	Spring	Watkins type: V14	Watkins	WAT1190506	-0.189135	0.0356174	-0.0229787	Watkins_506		Watkins506	0.9342	0.0106	0.0552	Q1
1190508	Salonika 8	GRC	300	Spring	Watkins type: V14	Watkins	WAT1190508	-0.0798018	-0.0253365	-0.0476718	Watkins_508		Watkins508	0.5217	0.1536	0.3247	Q1
1190512	India 44	IND	300	Spring	Watkins type: V14	Watkins	WAT1190512	-0.0548133	0.0737187	0.0372623	Watkins_512		Watkins512	0.5039	0.4509	0.0452	Q1
1190513	Persia 39	IRN	300	Spring	Watkins type: V14	Watkins	WAT1190513	-0.213285	0.0303345	-0.0133494	Watkins_513		Watkins513	1	0	0	Q1
1190518	India 161	IND	300	Spring	Watkins type: V14	Watkins	WAT1190518	-0.0713036	0.0588798	-0.0788779	Watkins_518		Watkins518	0.5654	0.3958	0.0388	Q1
1190522	India 251	IND	300	Spring	Watkins type: V14	Watkins	WAT1190522	-0.124107	0.0591637	-0.0478449	Watkins_522		Watkins522	0.6554	0.276	0.0686	Q1
1190527	India 313	IND	300	Spring	Watkins type: V14	Watkins	WAT1190527	-0.0758475	0.0148754	0.0113478	Watkins_527		Watkins527	0.5341	0.2723	0.1936	Q1
1190529	Afghanistan 38	AFG	300	Spring	Watkins type: V14	Watkins	WAT1190529	-0.156499	0.0393228	-0.00705724	Watkins_529		Watkins529	0.8258	0.1238	0.0504	Q1
1190530	Afghanistan 60	AFG	300	Spring	Watkins type: V14	Watkins	WAT1190530	-0.119047	-0.042453	0.0253576	Watkins_530		Watkins530	0.6185	0.001	0.3805	Q1
1190532	Tunis 5	TUN	300	Spring	Watkins type: V15	Watkins	WAT1190532	-0.0970701	0.072138	0.0204388	Watkins_532		Watkins532	0.5961	0.3895	0.0144	Q1
1190568	China 19	CHN	300	Spring	Watkins type: V15	Watkins	WAT1190568	-0.247443	0.0538438	-0.0298055	Watkins_568		Watkins568	0.984	0.015	0.001	Q1
1190576	Persia 8	IRN	300	Spring	Watkins type: V15	Watkins	WAT1190576	-0.151503	0.0176528	-0.00503582	Watkins_576		Watkins576	0.7866	0.0936	0.1198	Q1
1190579	Persia 13	IRN	300	Spring	Watkins type: V18	Watkins	WAT1190579	-0.0868877	0.0566532	-0.105354	Watkins_579		Watkins579	0.5807	0.3923	0.027	Q1
1190580	Persia 8	IRN	300	Spring	Watkins type: V15	Watkins	WAT1190580	-0.15587	0.02599	-0.00842629	Watkins_580		Watkins580	0.832	0.0838	0.0842	Q1
1190582	China 1	CHN	300	Spring	Watkins type: V15	Watkins	WAT1190582	-0.0982955	-0.0231684	0.0213118	Watkins_582		Watkins582	0.5755	0.0646	0.3599	Q1
1190583	China 13	CHN	300	Spring	Watkins type: V15	Watkins	WAT1190583	-0.2087	0.0618973	-0.0290146	Watkins_583		Watkins583	0.9976	0.0014	0.001	Q1
1190584	China 19	CHN	300	Spring	Watkins type: V15	Watkins	WAT1190584	-0.13591	0.00340706	0.0135254	Watkins_584		Watkins584	0.7357	0.0606	0.2036	Q1
1190588	China 16	CHN	300	Spring	Watkins type: V15	Watkins	WAT1190588	-0.107153	0.0605785	0.0143101	Watkins_588		Watkins588	0.6884	0.3094	0.0022	Q1
1190589	China 21	CHN	300	Spring	Watkins type: V15	Watkins	WAT1190589	-0.109687	0.0628468	0.0139146	Watkins_589		Watkins589	0.6909	0.3069	0.0022	Q1
1190625	Persia 39	IRN	300	Spring	Watkins type: V15	Watkins	WAT1190625	-0.209952	0.0301952	-0.022632	Watkins_625		Watkins625	1	0	0	Q1
1190626	Persia 56	IRN	300	Spring	Watkins type: V15	Watkins	WAT1190626	-0.212921	0.0324526	-0.0244721	Watkins_626		Watkins626	1	0	0	Q1
1190627	Persia 45	IRN	300	Spring	Watkins type: V15	Watkins	WAT1190627	-0.0989688	-0.00455034	0.0280885	Watkins_627		Watkins627	0.6006	0.1016	0.2978	Q1
1190629	Persia 79	IRN	300	Spring	Watkins type: V15	Watkins	WAT1190629	-0.0953264	-0.00713936	0.0319455	Watkins_629		Watkins629	0.585	0.097	0.3179	Q1
1190631	Persia 79	IRN	300	Spring	Watkins type: V15	Watkins	WAT1190631	-0.126094	-0.0064828	0.0226744	Watkins_631		Watkins631	0.6839	0.0542	0.2619	Q1
1190632	Persia 52	IRN	300	Spring	Watkins type: V15	Watkins	WAT1190632	-0.225961	0.0352388	-0.0292632	Watkins_632		Watkins632	1	0	0	Q1
1190633	India (87??)	IND	300	Spring	Watkins type: V15	Watkins	WAT1190633	-0.184985	0.0241532	-0.0133647	Watkins_633		Watkins633	0.8618	0.0534	0.0848	Q1
1190643	India 163	IND	300	Spring	Watkins type: V15	Watkins	WAT1190643	-0.102282	-0.0313095	-0.0325657	Watkins_643		Watkins643	0.554	0.0978	0.3482	Q1
1190646	India 281	IND	300	Spring	Watkins type: V15	Watkins	WAT1190646	-0.0797276	-0.0138479	-0.00485628	Watkins_646		Watkins646	0.5266	0.144	0.3294	Q1
1190657	China Sh222	CHN	300	Spring	Watkins type: V15	Watkins	WAT1190657	-0.0833666	0.00116998	-0.035182	Watkins_657		Watkins657	0.56	0.1866	0.2534	Q1
1190658	China Sh216	CHN	300	Spring	Watkins type: V15	Watkins	WAT1190658	-0.0860194	0.00109575	-0.0351304	Watkins_658		Watkins658	0.5611	0.1812	0.2577	Q1
1190659	China Sh215	CHN	300	Spring	Watkins type: V15	Watkins	WAT1190659	-0.0837238	0.0310746	0.00247076	Watkins_659		Watkins659	0.5782	0.2674	0.1544	Q1
1190660	China Sh241	CHN	300	Spring	Watkins type: V15	Watkins	WAT1190660	-0.0834361	0.0313471	0.00218839	Watkins_660		Watkins660	0.576	0.2665	0.1575	Q1
1190661	USSR 1	SUN	300	Spring	Watkins type: V15	Watkins	WAT1190661	-0.0987567	-0.00737604	-0.00572533	Watkins_661		Watkins661	0.5951	0.1218	0.2831	Q1
1190667	Afghanistan 32	AFG	300	Spring	Watkins type: V15	Watkins	WAT1190667	-0.0814234	0.056149	0.0394121	Watkins_667		Watkins667	0.6145	0.3741	0.0114	Q1
1190668	Belgrade 9	YUG	300	Spring	Watkins type: C15	Watkins	WAT1190668	-0.184676	0.0219361	-0.0204153	Watkins_668		Watkins668	0.9184	0.0084	0.0732	Q1
1190671	Armenia 9	SUN	300	Spring	Watkins type: V15	Watkins	WAT1190671	-0.142624	-0.0174752	0.0282683	Watkins_671		Watkins671	0.7578	0.001	0.2412	Q1
1190675	Tunis 9	TUN	300	Spring	Watkins type: V16	Watkins	WAT1190675	-0.0872969	0.0480409	-0.00100813	Watkins_675		Watkins675	0.6062	0.3127	0.081	Q1
1190678	Persia 24	IRN	300	Spring	Watkins type: V16	Watkins	WAT1190678	-0.224884	0.0282371	-0.0314153	Watkins_678		Watkins678	0.9774	0.0002	0.0224	Q1
1190692	India 44	IND	300	Spring	Watkins type: V24	Watkins	WAT1190692	-0.0687281	0.0964913	0.0389514	Watkins_692		Watkins692	0.5138	0.4846	0.0016	Q1
1190694	India 39	IND	300	Spring	Watkins type: V28	Watkins	WAT1190694	-0.185343	0.0387986	-0.0251037	Watkins_694		Watkins694	0.878	0.101	0.021	Q1
1190695	China 29	CHN	300	Spring	Watkins type: V41	Watkins	WAT1190695	-0.202503	0.0416356	-0.0145524	Watkins_695		Watkins695	0.9306	0.0344	0.035	Q1
1190696	India 115	IND	300	Spring	Watkins type: V41	Watkins	WAT1190696	-0.205204	0.0257658	-0.0149406	Watkins_696		Watkins696	0.9988	0	0.0012	Q1
1190697	India 191	IND	300	Spring	Watkins type: V41	Watkins	WAT1190697	-0.0871263	0.0390271	-0.0800423	Watkins_697		Watkins697	0.554	0.3079	0.1381	Q1
1190698	China Sh2	CHN	300	Spring	Watkins type: V41	Watkins	WAT1190698	-0.21658	0.0590756	-0.0348868	Watkins_698		Watkins698	0.9496	0.0462	0.0042	Q1
1190699	China Sh8	CHN	300	Spring	Watkins type: V41	Watkins	WAT1190699	-0.207924	0.0568566	-0.0304012	Watkins_699		Watkins699	0.9768	0.0208	0.0024	Q1
1190700	China Sh10	CHN	300	Spring	Watkins type: V41	Watkins	WAT1190700	-0.200847	0.0561707	-0.0212793	Watkins_700		Watkins700	0.9032	0.0906	0.0062	Q1
1190701	Persia 51	IRN	300	Spring	Watkins type: V43	Watkins	WAT1190701	-0.221828	0.048838	-0.0316264	Watkins_701		Watkins701	0.9996	0	0.0004	Q1
1190702	Persia 110	IRN	300	Spring	Watkins type: V43	Watkins	WAT1190702	-0.189746	0.0470516	-0.0138742	Watkins_702		Watkins702	0.9528	0.0454	0.0018	Q1
1190703	China Sh22	CHN	300	Spring	Watkins type: V43	Watkins	WAT1190703	-0.20326	0.0395927	-0.0178237	Watkins_703		Watkins703	1	0	0	Q1
1190704	Persia 28	IRN	300	Spring	Watkins type: V43	Watkins	WAT1190704	-0.20605	0.044462	-0.0202512	Watkins_704		Watkins704	1	0	0	Q1
1190705	Persia 17	IRN	300	Spring	Watkins type: V43	Watkins	WAT1190705	-0.203671	0.0571437	-0.0470853	Watkins_705		Watkins705	0.922	0.077	0.001	Q1
1190706	India 114	IND	300	Spring	Watkins type: V46	Watkins	WAT1190706	-0.214197	0.0236912	-0.0249727	Watkins_706		Watkins706	0.9532	0.0104	0.0364	Q1
1190707	India 324	IND	300	Spring	Watkins type: V46	Watkins	WAT1190707	-0.230481	0.0495437	-0.0324855	Watkins_707		Watkins707	0.9438	0.0556	0.0006	Q1
1190708	India 158	IND	300	Spring	Watkins type: V50	Watkins	WAT1190708	-0.199209	0.0396681	-0.0269394	Watkins_708		Watkins708	0.9996	0.0004	0	Q1
1190711	India 115	IND	300	Spring	Watkins type: V51	Watkins	WAT1190711	-0.210129	0.0522284	-0.0182922	Watkins_711		Watkins711	1	0	0	Q1
1190713	India 164	IND	300	Spring	Watkins type: V51	Watkins	WAT1190713	-0.173568	0.00196649	0.00183087	Watkins_713		Watkins713	0.7896	0.068	0.1424	Q1
1190714	India 316	IND	300	Spring	Watkins type: V51	Watkins	WAT1190714	-0.175174	0.0414509	0.00173938	Watkins_714		Watkins714	0.8886	0.066	0.0454	Q1
1190715	India 269	IND	300	Spring	Watkins type: V51	Watkins	WAT1190715	-0.0726273	0.0234749	-0.0142568	Watkins_715		Watkins715	0.5017	0.2906	0.2077	Q1
1190718	China Sh164	CHN	300	Spring	Watkins type: V51	Watkins	WAT1190718	-0.151882	-0.00752155	0.0238155	Watkins_718		Watkins718	0.7836	0.001	0.2154	Q1
1190719	China Sh126	CHN	300	Spring	Watkins type: V51	Watkins	WAT1190719	-0.134543	0.0286826	-0.0319642	Watkins_719		Watkins719	0.7554	0.1288	0.1158	Q1
1190720	China Sh146	CHN	300	Spring	Watkins type: V51	Watkins	WAT1190720	-0.21952	0.057956	-0.0382757	Watkins_720		Watkins720	1	0	0	Q1
1190721	China Sh166	CHN	300	Spring	Watkins type: V51	Watkins	WAT1190721	-0.172142	0.0245588	-0.0131755	Watkins_721		Watkins721	0.8428	0.0864	0.0708	Q1
1190726	China Sh102	CHN	300	Spring	Watkins type: V54	Watkins	WAT1190726	-0.108805	0.0236788	0.0275432	Watkins_726		Watkins726	0.6585	0.1754	0.166	Q1
1190727	China Sh21	CHN	300	Spring	Watkins type: V54	Watkins	WAT1190727	-0.0955986	-0.0241872	0.0251821	Watkins_727		Watkins727	0.6024	0.0194	0.3782	Q1
1190728	Iraq 37	IRQ	300	Spring	Watkins type: V55	Watkins	WAT1190728	-0.14631	0.0146313	-0.00262061	Watkins_728		Watkins728	0.7392	0.0668	0.194	Q1
1190729	Persia 114	IRN	300	Spring	Watkins type: V58	Watkins	WAT1190729	-0.0932367	0.0814881	0.0539214	Watkins_729		Watkins729	0.6083	0.3885	0.0032	Q1
1190731	India 116	IND	300	Spring	Watkins type: V59	Watkins	WAT1190731	-0.199677	0.033103	-0.0194264	Watkins_731		Watkins731	0.999	0	0.001	Q1
1190733	Azerbaijan-Persia W73332	IRN	300	Spring	Watkins type: V2	Watkins	WAT1190733	-0.222062	0.0589524	-0.0389505	Watkins_733		Watkins733	1	0	0	Q1
1190734	East USSR W94557	SUN	300	Spring	Watkins type: V2	Watkins	WAT1190734	-0.092426	-0.0329461	-0.0597244	Watkins_734		Watkins734	0.5361	0.092	0.3719	Q1
1190745	Irkutsk W43323	SUN	300	Spring	Watkins type: V12	Watkins	WAT1190745	-0.136521	-0.0247582	0.0421766	Watkins_745		Watkins745	0.7135	0.0012	0.2853	Q1
1190746	Azerbaijan W73337	SUN	300	Spring	Watkins type: V12	Watkins	WAT1190746	-0.138224	-0.0266368	0.033182	Watkins_746		Watkins746	0.7186	0.001	0.2804	Q1
1190747	Abyssinia AV12.4	ETH	300	Spring	Watkins type: V12	Watkins	WAT1190747	-0.135084	-0.0380754	0.027331	Watkins_747		Watkins747	0.7047	0	0.2953	Q1
1190748	Armenia W73331	SUN	300	Spring	Watkins type: V12	Watkins	WAT1190748	-0.134577	-0.0378955	0.0269982	Watkins_748		Watkins748	0.7018	0	0.2982	Q1
1190752	Caucasus W2397	SUN	300	Spring	Watkins type: V12	Watkins	WAT1190752	-0.107261	-0.0244639	0.0345021	Watkins_752		Watkins752	0.6478	0.006	0.3462	Q1
1190760	Armenia W94379	SUN	300	Spring	Watkins type: V12	Watkins	WAT1190760	-0.135366	-0.0314033	0.0249542	Watkins_760		Watkins760	0.729	0	0.271	Q1
1190761	Caucasus W8529	SUN	300	Spring	Watkins type: V12	Watkins	WAT1190761	-0.141237	-0.0302697	0.0210622	Watkins_761		Watkins761	0.7259	0.001	0.2731	Q1
1190762	Algeria 37A	DZA	300	Spring	Watkins type: V12	Watkins	WAT1190762	-0.076003	-0.016997	0.0230826	Watkins_762		Watkins762	0.528	0.1202	0.3518	Q1
1190767	Armenia W94374	SUN	300	Spring	Watkins type: V14	Watkins	WAT1190767	-0.220779	0.0265176	-0.029085	Watkins_767		Watkins767	0.9998	0	0.0002	Q1
1190768	Turkestan 1	IND	300	Spring	Watkins type: V14	Watkins	WAT1190768	-0.15942	0.0293245	0.00197234	Watkins_768		Watkins768	0.857	0.067	0.076	Q1
1190769	Algeria 18	DZA	300	Spring	Watkins type: V14	Watkins	WAT1190769	-0.107693	0.0685701	-0.0401151	Watkins_769		Watkins769	0.6187	0.3529	0.0284	Q1
1190773	Georgia W57143	SUN	300	Spring	Watkins type: V15	Watkins	WAT1190773	-0.179855	0.00604977	0.00729897	Watkins_773		Watkins773	0.8992	0.0002	0.1006	Q1
1190774	Abyssinia AV15.1	ETH	300	Spring	Watkins type: V15	Watkins	WAT1190774	-0.0977021	0.00972988	0.0346808	Watkins_774		Watkins774	0.5954	0.208	0.1966	Q1
1190775	Georgia W57164	SUN	300	Spring	Watkins type: V15	Watkins	WAT1190775	-0.13221	-0.0345301	0.0283606	Watkins_775		Watkins775	0.7065	0	0.2935	Q1
1190783	Georgia W7111	SUN	300	Spring	Watkins type: V15	Watkins	WAT1190783	-0.135913	-0.0324662	0.0237463	Watkins_783		Watkins783	0.7077	0.001	0.2913	Q1
1190786	Armenia W94380	SUN	300	Spring	Watkins type: V15	Watkins	WAT1190786	-0.144398	-0.0223163	0.0321481	Watkins_786		Watkins786	0.7592	0.0004	0.2404	Q1
1190788	Turkestan W84528	SUN	300	Spring	Watkins type: V15	Watkins	WAT1190788	-0.133353	-0.0311285	0.0438327	Watkins_788		Watkins788	0.6999	0	0.3001	Q1
1190789	Turkestan 3	SUN	300	Spring	Watkins type: V15	Watkins	WAT1190789	-0.154743	-0.00982062	-0.0109009	Watkins_789		Watkins789	0.8027	0.001	0.1963	Q1
1190790	Caucasus W94668	SUN	300	Spring	Watkins type: V15	Watkins	WAT1190790	-0.133107	-0.0145871	-0.00268991	Watkins_790		Watkins790	0.7184	0.0036	0.278	Q1
1190792	Georgia W57156	SUN	300	Spring	Watkins type: V15	Watkins	WAT1190792	-0.144437	-0.0145434	0.00717255	Watkins_792		Watkins792	0.7845	0.001	0.2145	Q1
1190793	Azerbaijan W73314	SUN	300	Spring	Watkins type: V15	Watkins	WAT1190793	-0.135207	-0.0291759	0.0457931	Watkins_793		Watkins793	0.7062	0.0002	0.2936	Q1
1190797	Armenia W94349	SUN	300	Spring	Watkins type: V15	Watkins	WAT1190797	-0.0831871	-0.00812997	0.0217628	Watkins_797		Watkins797	0.5278	0.2023	0.2699	Q1
1190798	Armenia W94377	SUN	300	Spring	Watkins type: V22	Watkins	WAT1190798	-0.0780532	-0.00892785	0.0211618	Watkins_798		Watkins798	0.5208	0.2076	0.2716	Q1
1190803	India 5	IND	300	Spring	Watkins type: V26	Watkins	WAT1190803	-0.132576	0.0149482	0.0129694	Watkins_803		Watkins803	0.7824	0.0676	0.15	Q1
1190805	Armenia W94367	SUN	300	Spring	Watkins type: V26	Watkins	WAT1190805	-0.200106	0.0218119	-0.0344702	Watkins_805		Watkins805	0.9998	0.0002	0	Q1
1190806	Italy W4808	ITA	300	Spring	Watkins type: V27	Watkins	WAT1190806	-0.195411	0.0216623	-0.0325197	Watkins_806		Watkins806	1	0	0	Q1
1190808	Caucasus W8559	SUN	300	Spring	Watkins type: V31	Watkins	WAT1190808	-0.13004	-0.0104463	0.0446121	Watkins_808		Watkins808	0.7111	0.064	0.225	Q1
1190809	Turkestan W84527	SUN	300	Spring	Watkins type: V43	Watkins	WAT1190809	-0.192074	-0.00150635	-0.0361576	Watkins_809		Watkins809	0.9522	0.001	0.0468	Q1
1190811	Algeria W7558	TUN	300	Spring	Watkins type: V46	Watkins	WAT1190811	-0.130952	-0.000250722	-0.00651771	Watkins_811		Watkins811	0.6892	0.0478	0.263	Q1
1190813	India 133	IND	300	Spring	Watkins type: V51	Watkins	WAT1190813	-0.153348	0.0614032	0.00759259	Watkins_813		Watkins813	0.7662	0.1878	0.046	Q1
1190814	Algeria W4578	TUN	300	Spring	Watkins type: V53	Watkins	WAT1190814	-0.084431	-0.0454703	0.0117178	Watkins_814		Watkins814	0.5132	0.0198	0.467	Q1
1190816	Italy W8457	ITA	300	Spring	Watkins type: V64	Watkins	WAT1190816	-0.161919	0.0137993	-0.0701677	Watkins_816		Watkins816	0.7504	0.1116	0.138	Q1
1190826	Chinese-11 China 15	CHN	300	Spring	Watkins type: V2	Watkins	WAT1190826	-0.0870004	0.0199724	-0.0161949	Watkins_826		Watkins826	0.5761	0.2436	0.1802	Q1
1190828	Chinese-13 China 4	CHN	300	Spring	Watkins type: V2	Watkins	WAT1190828	-0.0722014	-0.000688112	-0.0230185	Watkins_828		Watkins828	0.5153	0.192	0.2927	Q1
1190001	Morocco 30	MAR	300	Spring	Watkins type: V1	Watkins	WAT1190001	0.0526113	0.0721505	0.056118	Watkins_001		Watkins001	0.097	0.7914	0.1116	Q2
1190002	Crete 4	CRT	300	Spring	Watkins type: V1	Watkins	WAT1190002	0.0524577	0.0729239	0.05607	Watkins_002		Watkins002	0.0984	0.7952	0.1064	Q2
1190005	Australia 12	AUS	300	Spring	Watkins type: V1	Watkins	WAT1190005	0.0943097	0.0994431	0.0759977	Watkins_005		Watkins005	0.0004	0.9668	0.0328	Q2
1190006	Australia 15	AUS	300	Spring	Watkins type: V1	Watkins	WAT1190006	0.0606671	0.0929166	0.0410698	Watkins_006		Watkins006	0.1128	0.8582	0.029	Q2
1190007	Australia 14	AUS	300	Spring	Watkins type: V1	Watkins	WAT1190007	0.0643974	0.0511862	0.084262	Watkins_007		Watkins007	0.0018	0.8189	0.1793	Q2
1190008	Portugal 94	PRT	300	Spring	Watkins type: V1	Watkins	WAT1190008	0.0996473	0.130525	0.0801081	Watkins_008		Watkins008	0.001	0.999	0	Q2
1190009	Portugal 115	PRT	300	Spring	Watkins type: V1	Watkins	WAT1190009	0.120681	0.0897075	0.0174925	Watkins_009		Watkins009	0	0.9552	0.0448	Q2
1190013	Varna 6	BGR	300	Spring	Watkins type: V1	Watkins	WAT1190013	0.0945008	-0.0157849	-0.0379529	Watkins_013		Watkins013	0	0.609	0.391	Q2
1190016	Leon 1	ESP	300	Spring	Watkins type: V1	Watkins	WAT1190016	0.0627762	-0.000124127	-0.0338195	Watkins_016		Watkins016	0.0458	0.5982	0.356	Q2
1190022	Australia CCI W29	AUS	300	Spring	Watkins type: V1	Watkins	WAT1190022	0.0830898	0.0775862	0.0303204	Watkins_022		Watkins022	0.001	0.8952	0.1038	Q2
1190023	Australia CCI W105	AUS	300	Spring	Watkins type: V1	Watkins	WAT1190023	0.0790036	0.0299008	0.0451789	Watkins_023		Watkins023	0.001	0.6962	0.3028	Q2
1190025	Australia CCI W353	AUS	300	Spring	Watkins type: V1	Watkins	WAT1190025	0.0663329	0.0415937	0.0810643	Watkins_025		Watkins025	0.001	0.7962	0.2028	Q2
1190029	Australia CCI W350	AUS	300	Spring	Watkins type: V1	Watkins	WAT1190029	0.0740218	0.0714618	0.10715	Watkins_029		Watkins029	0.074	0.7878	0.1382	Q2
1190030	Australia CCI W359	AUS	300	Spring	Watkins type: V1	Watkins	WAT1190030	0.0484877	0.0447102	0.100828	Watkins_030		Watkins030	0.0738	0.6826	0.2436	Q2
1190033	India 321	IND	300	Spring	Watkins type: V1	Watkins	WAT1190033	0.0962693	0.0773419	0.0346638	Watkins_033		Watkins033	0	0.9234	0.0766	Q2
1190041	France 25	FRA	300	Spring	Watkins type: V1	Watkins	WAT1190041	0.110934	-0.0171018	-0.0483364	Watkins_041		Watkins041	0	0.5886	0.4114	Q2
1190042	France 26	FRA	300	Spring	Watkins type: V1	Watkins	WAT1190042	0.103213	-0.0138935	-0.0581753	Watkins_042		Watkins042	0	0.6057	0.3943	Q2
1190043	Tunis 3	TUN	300	Spring	Watkins type: V2	Watkins	WAT1190043	0.126751	0.0468956	-0.0750353	Watkins_043		Watkins043	0	0.8964	0.1036	Q2
1190044	Morocco 55	MAR	300	Spring	Watkins type: V2	Watkins	WAT1190044	0.104181	0.0614451	-0.0499835	Watkins_044		Watkins044	0	0.9126	0.0874	Q2
1190045	Beyrout 3	SYR	300	Spring	Watkins type: V2	Watkins	WAT1190045	0.105185	0.0618701	-0.0491333	Watkins_045		Watkins045	0	0.9172	0.0828	Q2
1190047	Navarre 59	ESP	300	Spring	Watkins type: V2	Watkins	WAT1190047	0.104971	-0.00468727	-0.0641124	Watkins_047		Watkins047	0.0008	0.6723	0.3269	Q2
1190048	Navarre 47	ESP	300	Spring	Watkins type: V2	Watkins	WAT1190048	0.106514	-0.00510564	-0.0627371	Watkins_048		Watkins048	0	0.6727	0.3273	Q2
1190049	Navarre 55	ESP	300	Spring	Watkins type: V2	Watkins	WAT1190049	0.106547	-0.00538055	-0.0622958	Watkins_049		Watkins049	0	0.6731	0.3269	Q2
1190050	Navarre 53	ESP	300	Spring	Watkins type: V2	Watkins	WAT1190050	0.104301	-0.00217946	-0.00923703	Watkins_050		Watkins050	0	0.6758	0.3242	Q2
1190051	Navarre 58	ESP	300	Spring	Watkins type: V2	Watkins	WAT1190051	0.0656746	0.038851	0.0484207	Watkins_051		Watkins051	0.0292	0.7152	0.2556	Q2
1190052	Navarre 56	ESP	300	Spring	Watkins type: V2	Watkins	WAT1190052	0.120028	-0.0183315	-0.0172715	Watkins_052		Watkins052	0	0.6002	0.3998	Q2
1190053	Alicante 2	ESP	300	Spring	Watkins type: V2	Watkins	WAT1190053	0.0543657	0.0621998	0.0705955	Watkins_053		Watkins053	0.0738	0.7636	0.1626	Q2
1190054	Alicante 3	ESP	300	Spring	Watkins type: V2	Watkins	WAT1190054	0.0508678	0.063016	0.0826251	Watkins_054		Watkins054	0.1012	0.7444	0.1544	Q2
1190057	Portugal 74	PRT	300	Spring	Watkins type: V2	Watkins	WAT1190057	0.0607697	0.0195683	-0.0566609	Watkins_057		Watkins057	0.064	0.6736	0.2624	Q2
1190058	Portugal 26	PRT	300	Spring	Watkins type: V2	Watkins	WAT1190058	0.0246868	0.0651904	0.060582	Watkins_058		Watkins058	0.229	0.6529	0.1182	Q2
1190059	Portugal 39	PRT	300	Spring	Watkins type: V2	Watkins	WAT1190059	0.0142428	0.0624111	0.0584331	Watkins_059		Watkins059	0.256	0.6258	0.1182	Q2
1190060	Portugal 19	PRT	300	Spring	Watkins type: V2	Watkins	WAT1190060	0.0938828	0.0385231	-0.0131522	Watkins_060		Watkins060	0.035	0.7646	0.2004	Q2
1190061	Vizcaya 16	ESP	300	Spring	Watkins type: V2	Watkins	WAT1190061	0.112161	0.0117148	-0.0311941	Watkins_061		Watkins061	0	0.7388	0.2612	Q2
1190062	Vizcaya 8	ESP	300	Spring	Watkins type: V2	Watkins	WAT1190062	0.0620166	-0.0258099	-0.0120556	Watkins_062		Watkins062	0.0246	0.5123	0.4631	Q2
1190064	Vizcaya 3	ESP	300	Spring	Watkins type: V2	Watkins	WAT1190064	0.112963	0.0103622	-0.0342687	Watkins_064		Watkins064	0	0.7285	0.2715	Q2
1190065	Vizcaya 6	ESP	300	Spring	Watkins type: V2	Watkins	WAT1190065	0.0679461	-0.00595793	-0.0593741	Watkins_065		Watkins065	0.0532	0.5817	0.3651	Q2
1190066	Leon 1	ESP	300	Spring	Watkins type: V2	Watkins	WAT1190066	0.031046	0.00586935	0.0347709	Watkins_066		Watkins066	0.1322	0.5403	0.3275	Q2
1190067	Navarre 67	ESP	300	Spring	Watkins type: V4	Watkins	WAT1190067	0.070755	0.0110099	-0.050363	Watkins_067		Watkins067	0.0048	0.6662	0.329	Q2
1190069	Navarre 61	ESP	300	Spring	Watkins type: V2	Watkins	WAT1190069	0.101038	0.0154784	-0.0304185	Watkins_069		Watkins069	0	0.6962	0.3038	Q2
1190070	Vizcaya 8	ESP	300	Spring	Watkins type: V2	Watkins	WAT1190070	0.111541	0.0124015	-0.0324412	Watkins_070		Watkins070	0.0022	0.7365	0.2613	Q2
1190074	Croatia 12	YUG	300	Spring	Watkins type: V2	Watkins	WAT1190074	0.104923	-0.00822644	-0.0679758	Watkins_074		Watkins074	0	0.6737	0.3263	Q2
1190077	Croatia 7	YUG	300	Spring	Watkins type: V2	Watkins	WAT1190077	0.0923902	-0.0181049	-0.0576641	Watkins_077		Watkins077	0	0.6144	0.3856	Q2
1190083	Vizcaya 19	ESP	300	Spring	Watkins type: V2	Watkins	WAT1190083	0.116992	0.0151011	-0.0794839	Watkins_083		Watkins083	0	0.7485	0.2515	Q2
1190084	Leon 5	ESP	300	Spring	Watkins type: V2	Watkins	WAT1190084	0.092572	-0.014775	-0.0583528	Watkins_084		Watkins084	0	0.6185	0.3815	Q2
1190086	India 154	IND	300	Spring	Watkins type: V2	Watkins	WAT1190086	0.0607699	0.00934186	-0.104155	Watkins_086		Watkins086	0.142	0.592	0.266	Q2
1190088	Portugal 44	POL	300	Spring	Watkins type: V2	Watkins	WAT1190088	0.0135259	0.0597264	0.0579815	Watkins_088		Watkins088	0.259	0.6186	0.1224	Q2
1190093	India 322	IND	300	Spring	Watkins type: V2	Watkins	WAT1190093	0.0882044	0.0897676	0.0608683	Watkins_093		Watkins093	0.0014	0.9212	0.0774	Q2
1190094	India 322	IND	300	Spring	Watkins type: V2	Watkins	WAT1190094	0.0763498	0.0621411	0.0147779	Watkins_094		Watkins094	0.0306	0.8304	0.139	Q2
1190100	Poland 25	POL	300	Spring	Watkins type: V2	Watkins	WAT1190100	0.0789964	-0.0180042	-0.0528512	Watkins_100		Watkins100	0.0028	0.59	0.4072	Q2
1190102	Italy 19	ITA	300	Spring	Watkins type: V2	Watkins	WAT1190102	0.118809	0.0873138	-0.126847	Watkins_102		Watkins102	0.001	0.9978	0.0012	Q2
1190103	Italy 20	ITA	300	Spring	Watkins type: V4	Watkins	WAT1190103	0.115812	0.0734115	-0.132119	Watkins_103		Watkins103	0.001	0.9462	0.0528	Q2
1190106	France 4	FRA	300	Spring	Watkins type: V2	Watkins	WAT1190106	0.0650719	-0.0147595	-0.00793923	Watkins_106		Watkins106	0.0508	0.541	0.4082	Q2
1190107	France 16	FRA	300	Spring	Watkins type: V2	Watkins	WAT1190107	0.100187	0.013119	-0.0201554	Watkins_107		Watkins107	0	0.7263	0.2737	Q2
1190108	France 20	FRA	300	Spring	Watkins type: V2	Watkins	WAT1190108	0.112686	0.0119479	-0.0313193	Watkins_108		Watkins108	0	0.7363	0.2637	Q2
1190109	France 23	FRA	300	Spring	Watkins type: V2	Watkins	WAT1190109	0.111625	0.0125199	-0.0315184	Watkins_109		Watkins109	0	0.7391	0.2609	Q2
1190111	Morocco 33	MAR	300	Spring	Watkins type: V3	Watkins	WAT1190111	0.122554	0.0370961	-0.0877233	Watkins_111		Watkins111	0	0.8689	0.1311	Q2
1190112	Smyrna 8	TUR	300	Spring	Watkins type: V4	Watkins	WAT1190112	0.0424263	-0.00512608	-0.0184919	Watkins_112		Watkins112	0.0568	0.5392	0.404	Q2
1190115	Dalmatia 4	YUG	300	Spring	Watkins type: V3	Watkins	WAT1190115	0.0720195	0.0711122	0.0546529	Watkins_115		Watkins115	0.0406	0.8452	0.1142	Q2
1190116	Seville 15	ESP	300	Spring	Watkins type: V3	Watkins	WAT1190116	0.051406	0.0476608	0.0231976	Watkins_116		Watkins116	0.064	0.7569	0.1791	Q2
1190117	Valencia 10	ESP	300	Spring	Watkins type: V3	Watkins	WAT1190117	0.0501765	0.0479601	0.0238965	Watkins_117		Watkins117	0.0692	0.7498	0.181	Q2
1190119	India 2	IND	300	Spring	Watkins type: V3	Watkins	WAT1190119	0.11645	0.0647151	-0.108758	Watkins_119		Watkins119	0	0.9706	0.0294	Q2
1190121	Australia 4	AUS	300	Spring	Watkins type: V3	Watkins	WAT1190121	0.0928533	0.0715988	0.0973209	Watkins_121		Watkins121	0	0.8872	0.1128	Q2
1190130	Salamanca 3	ESP	300	Spring	Watkins type: V3	Watkins	WAT1190130	0.0486458	0.00914897	0.0245088	Watkins_130		Watkins130	0.0944	0.5702	0.3355	Q2
1190133	Australia CCI W37	AUS	300	Spring	Watkins type: V3	Watkins	WAT1190133	0.0935197	0.0719013	0.0987508	Watkins_133		Watkins133	0	0.8818	0.1182	Q2
1190134	Australia CCI W494	AUS	300	Spring	Watkins type: V3	Watkins	WAT1190134	0.0791568	-0.00281082	0.0283873	Watkins_134		Watkins134	0.001	0.6051	0.3939	Q2
1190135	Australia CCI W443	AUS	300	Spring	Watkins type: V3	Watkins	WAT1190135	0.071011	0.064843	0.103473	Watkins_135		Watkins135	0.0376	0.7738	0.1886	Q2
1190136	Australia CCI W267	AUS	300	Spring	Watkins type: V3	Watkins	WAT1190136	0.052989	0.0844937	0.0848026	Watkins_136		Watkins136	0.1504	0.78	0.0696	Q2
1190138	Australia CCI W316	AUS	300	Spring	Watkins type: V3	Watkins	WAT1190138	0.0406641	0.00821788	0.037612	Watkins_138		Watkins138	0.0978	0.5513	0.3509	Q2
1190139	France 10	FRA	300	Spring	Watkins type: V3	Watkins	WAT1190139	0.117842	0.0321726	-0.086344	Watkins_139		Watkins139	0	0.8444	0.1556	Q2
1190140	Smyrna 8	TUR	300	Spring	Watkins type: V4	Watkins	WAT1190140	0.118489	0.0330632	-0.0882207	Watkins_140		Watkins140	0	0.8454	0.1546	Q2
1190141	China 15	CHN	300	Spring	Watkins type: V4	Watkins	WAT1190141	0.0899474	0.0509614	0.0345278	Watkins_141		Watkins141	0	0.8127	0.1873	Q2
1190143	Seville 16	ESP	300	Spring	Watkins type: V4	Watkins	WAT1190143	0.0795976	0.0313378	0.0333535	Watkins_143		Watkins143	0.0458	0.6809	0.2733	Q2
1190144	Navarre 53	ESP	300	Spring	Watkins type: V4	Watkins	WAT1190144	0.0919129	-0.00625328	-0.0256783	Watkins_144		Watkins144	0.0002	0.6521	0.3477	Q2
1190146	Navarre 56	ESP	300	Spring	Watkins type: V4	Watkins	WAT1190146	0.0819552	0.0378094	0.0130121	Watkins_146		Watkins146	0.0218	0.7512	0.227	Q2
1190147	Iraq 42	IRQ	300	Spring	Watkins type: V4	Watkins	WAT1190147	0.0727823	0.0348659	0.068917	Watkins_147		Watkins147	0.029	0.6763	0.2947	Q2
1190151	Portugal 47	PRT	300	Spring	Watkins type: V4	Watkins	WAT1190151	0.0744412	-0.019801	-0.0356264	Watkins_151		Watkins151	0.0024	0.5287	0.4689	Q2
1190152	Portugal 59	PRT	300	Spring	Watkins type: V4	Watkins	WAT1190152	0.118467	0.0793344	-0.0562984	Watkins_152		Watkins152	0.0262	0.8996	0.0742	Q2
1190153	Portugal 19	PRT	300	Spring	Watkins type: V4	Watkins	WAT1190153	0.0357781	0.0688125	0.0556166	Watkins_153		Watkins153	0.2033	0.6899	0.1068	Q2
1190160	Navarre 64	ESP	300	Spring	Watkins type: V4	Watkins	WAT1190160	0.0898448	-0.0281779	-0.0723092	Watkins_160		Watkins160	0	0.5624	0.4376	Q2
1190162	Leon 5	ESP	300	Spring	Watkins type: V4	Watkins	WAT1190162	0.0927254	-0.00622822	-0.0258614	Watkins_162		Watkins162	0	0.6519	0.3481	Q2
1190163	Vizcaya 14	ESP	300	Spring	Watkins type: V4	Watkins	WAT1190163	0.0811814	-0.0271044	-0.0503258	Watkins_163		Watkins163	0	0.5514	0.4486	Q2
1190173	Australia CCI W380	AUS	300	Spring	Watkins type: V4	Watkins	WAT1190173	0.0943366	0.0584322	0.0328899	Watkins_173		Watkins173	0.0036	0.8393	0.1571	Q2
1190174	India 288	IND	300	Spring	Watkins type: V4	Watkins	WAT1190174	0.0788339	0.0615251	0.0496094	Watkins_174		Watkins174	0.0034	0.806	0.1906	Q2
1190177	Camarra&#39;s no. 3	PRT	300	Spring	Watkins type: V4	Watkins	WAT1190177	0.027886	0.0605416	0.0800886	Watkins_177		Watkins177	0.2011	0.663	0.1359	Q2
1190179	Greece 5	GRC	300	Spring	Watkins type: V4	Watkins	WAT1190179	0.0585358	0.00847517	0.0406382	Watkins_179		Watkins179	0.0048	0.5967	0.3985	Q2
1190187	Italy 15	ITA	300	Spring	Watkins type: V4	Watkins	WAT1190187	0.117832	0.0623367	-0.150753	Watkins_187		Watkins187	0.0006	0.9342	0.0652	Q2
1190189	France 9	FRA	300	Spring	Watkins type: V4	Watkins	WAT1190189	0.0713279	-0.0246292	-0.00362199	Watkins_189		Watkins189	0.0098	0.5261	0.4641	Q2
1190193	France 39	FRA	300	Spring	Watkins type: V4	Watkins	WAT1190193	0.0929912	-0.00588852	-0.0270666	Watkins_193		Watkins193	0	0.6527	0.3473	Q2
1190194	France 44	FRA	300	Spring	Watkins type: V4	Watkins	WAT1190194	0.0916789	-0.00628169	-0.0268809	Watkins_194		Watkins194	0	0.6469	0.3531	Q2
1190201	Vizcaya 4	ESP	300	Spring	Watkins type: V6	Watkins	WAT1190201	0.106537	0.00857953	-0.0560428	Watkins_201		Watkins201	0.0004	0.6886	0.311	Q2
1190202	Navarre 72	ESP	300	Spring	Watkins type: V6	Watkins	WAT1190202	0.106555	0.00850759	-0.0562104	Watkins_202		Watkins202	0	0.6888	0.3112	Q2
1190212	Morocco 49	MAR	300	Spring	Watkins type: V11	Watkins	WAT1190212	0.0788054	0.0332523	0.0846574	Watkins_212		Watkins212	0.0002	0.6718	0.328	Q2
1190214	Morocco 35	MAR	300	Spring	Watkins type: V11	Watkins	WAT1190214	0.0810216	0.138006	0.114828	Watkins_214		Watkins214	0.0238	0.9762	0	Q2
1190215	Morocco 2	MAR	300	Spring	Watkins type: V11	Watkins	WAT1190215	0.0816639	0.13812	0.115203	Watkins_215		Watkins215	0.024	0.976	0	Q2
1190216	Morocco 11	MAR	300	Spring	Watkins type: V11	Watkins	WAT1190216	0.0802055	0.104389	0.0830098	Watkins_216		Watkins216	0.0026	0.9954	0.002	Q2
1190217	Morocco 10	MAR	300	Spring	Watkins type: V11	Watkins	WAT1190217	0.0831695	0.139409	0.117151	Watkins_217		Watkins217	0	1	0	Q2
1190218	Tunis 4	TUN	300	Spring	Watkins type: V11	Watkins	WAT1190218	0.0868074	0.120148	0.0889208	Watkins_218		Watkins218	0.0006	0.999	0.0004	Q2
1190219	Alicante 1	ESP	300	Spring	Watkins type: V11	Watkins	WAT1190219	0.0271108	0.0393247	0.053445	Watkins_219		Watkins219	0.1496	0.6342	0.2162	Q2
1190220	Alicante 2	ESP	300	Spring	Watkins type: V11	Watkins	WAT1190220	0.0499706	0.0680703	0.07555	Watkins_220		Watkins220	0.0848	0.7818	0.1334	Q2
1190221	Alicante 1	ESP	300	Spring	Watkins type: V11	Watkins	WAT1190221	0.0192233	0.0163146	0.0478745	Watkins_221		Watkins221	0.1679	0.5422	0.2899	Q2
1190222	Crete 5	CRT	300	Spring	Watkins type: V11	Watkins	WAT1190222	0.0978573	0.120096	0.104641	Watkins_222		Watkins222	0.001	0.9966	0.0024	Q2
1190223	Burma 1	BUR	300	Spring	Watkins type: V11	Watkins	WAT1190223	0.0112043	0.0578535	0.0643818	Watkins_223		Watkins223	0.2393	0.6487	0.112	Q2
1190224	China 8	CHN	300	Spring	Watkins type: V11	Watkins	WAT1190224	0.0474029	0.118374	0.0737144	Watkins_224		Watkins224	0.1461	0.8539	0	Q2
1190225	Canary 2	CRY	300	Spring	Watkins type: V11	Watkins	WAT1190225	0.105453	0.0768418	-0.0875116	Watkins_225		Watkins225	0.0132	0.9408	0.046	Q2
1190226	Valencia 9	ESP	300	Spring	Watkins type: V11	Watkins	WAT1190226	0.0516899	0.0428621	0.0730841	Watkins_226		Watkins226	0.0772	0.6979	0.225	Q2
1190228	Valladolid 1	ESP	300	Spring	Watkins type: V11	Watkins	WAT1190228	0.0294522	0.0333414	0.0531501	Watkins_228		Watkins228	0.1314	0.6118	0.2568	Q2
1190229	Portugal 106	PRT	300	Spring	Watkins type: V11	Watkins	WAT1190229	0.114304	0.0614349	-0.129954	Watkins_229		Watkins229	0.0352	0.8189	0.1459	Q2
1190230	Portugal 115	PRT	300	Spring	Watkins type: V11	Watkins	WAT1190230	0.12231	0.105306	-0.0234783	Watkins_230		Watkins230	0	0.9734	0.0266	Q2
1190239	Salamanca 6	ESP	300	Spring	Watkins type: V11	Watkins	WAT1190239	0.0406951	0.045788	0.0653087	Watkins_239		Watkins239	0.1002	0.6866	0.2132	Q2
1190244	India 232	IND	300	Spring	Watkins type: V11	Watkins	WAT1190244	0.0274705	0.0692954	-0.108376	Watkins_244		Watkins244	0.242	0.6376	0.1204	Q2
1190245	Australia CCI W457	AUS	300	Spring	Watkins type: V11	Watkins	WAT1190245	0.0837192	0.105847	0.0909943	Watkins_245		Watkins245	0	1	0	Q2
1190249	India 293	IND	300	Spring	Watkins type: V11	Watkins	WAT1190249	0.0518403	0.0346488	0.0396217	Watkins_249		Watkins249	0.0746	0.6775	0.2478	Q2
1190250	China Sh6	CHN	300	Spring	Watkins type: V11	Watkins	WAT1190250	0.0607661	0.0550713	0.0384595	Watkins_250		Watkins250	0.0688	0.7399	0.1912	Q2
1190251	Australia 2	AUS	300	Spring	Watkins type: V11	Watkins	WAT1190251	0.0808569	0.120449	0.120159	Watkins_251		Watkins251	0	1	0	Q2
1190252	Algeria 8	DZA	300	Spring	Watkins type: V11	Watkins	WAT1190252	0.0813693	0.119599	0.118276	Watkins_252		Watkins252	0	1	0	Q2
1190253	Morocco 59	MAR	300	Spring	Watkins type: V12	Watkins	WAT1190253	0.0848628	0.118765	0.10441	Watkins_253		Watkins253	0	1	0	Q2
1190254	Morocco 9	MAR	300	Spring	Watkins type: V12	Watkins	WAT1190254	0.105039	0.080991	-0.0500963	Watkins_254		Watkins254	0.0446	0.9162	0.0392	Q2
1190255	Tunis 27	TUN	300	Spring	Watkins type: V12	Watkins	WAT1190255	0.0851022	0.0868686	0.0132258	Watkins_255		Watkins255	0.0496	0.9166	0.0338	Q2
1190256	Tunis 24	TUN	300	Spring	Watkins type: V12	Watkins	WAT1190256	0.0545769	0.084007	0.00020331	Watkins_256		Watkins256	0.1674	0.7375	0.0952	Q2
1190257	Tunis 16	TUN	300	Spring	Watkins type: V12	Watkins	WAT1190257	-0.0121822	0.104488	-0.0208624	Watkins_257		Watkins257	0.3636	0.6262	0.0102	Q2
1190258	Morocco 49	MAR	300	Spring	Watkins type: V12	Watkins	WAT1190258	0.12538	0.046567	-0.0742842	Watkins_258		Watkins258	0	0.8968	0.1032	Q2
1190259	Morocco 23	MAR	300	Spring	Watkins type: V12	Watkins	WAT1190259	0.0590666	0.116131	0.109763	Watkins_259		Watkins259	0.0458	0.9532	0.001	Q2
1190260	Canary 2	CRY	300	Spring	Watkins type: V12	Watkins	WAT1190260	0.0846676	0.113325	0.114675	Watkins_260		Watkins260	0.0184	0.9806	0.001	Q2
1190261	Canary 1	CRY	300	Spring	Watkins type: V12	Watkins	WAT1190261	0.0373902	0.101473	0.110976	Watkins_261		Watkins261	0.161	0.838	0.001	Q2
1190262	Canary 2	CRY	300	Spring	Watkins type: V12	Watkins	WAT1190262	0.035103	0.101406	0.1099	Watkins_262		Watkins262	0.1702	0.8276	0.0022	Q2
1190263	Canary 2	CRY	300	Spring	Watkins type: V12	Watkins	WAT1190263	0.0376889	0.0833584	0.0773271	Watkins_263		Watkins263	0.1826	0.7363	0.0812	Q2
1190264	Canary 4	CRY	300	Spring	Watkins type: V12	Watkins	WAT1190264	0.0484573	0.0858386	0.0372281	Watkins_264		Watkins264	0.1198	0.8084	0.0718	Q2
1190265	Canary 3	CRY	300	Spring	Watkins type: V12	Watkins	WAT1190265	0.094799	0.0080855	-0.0859111	Watkins_265		Watkins265	0.0008	0.7104	0.2888	Q2
1190266	Navarre 45	ESP	300	Spring	Watkins type: V12	Watkins	WAT1190266	0.117033	0.0631279	-0.15124	Watkins_266		Watkins266	0.0008	0.9352	0.064	Q2
1190267	Navarre 34	ESP	300	Spring	Watkins type: V12	Watkins	WAT1190267	0.0884344	0.0595577	-0.129863	Watkins_267		Watkins267	0.0354	0.8832	0.0814	Q2
1190268	Navarre 6	ESP	300	Spring	Watkins type: V12	Watkins	WAT1190268	0.0875161	0.0595847	-0.129065	Watkins_268		Watkins268	0.0364	0.8828	0.0808	Q2
1190269	Navarre 41	ESP	300	Spring	Watkins type: V12	Watkins	WAT1190269	0.11857	0.0670904	-0.145421	Watkins_269		Watkins269	0.001	0.9722	0.0268	Q2
1190270	Navarre 14	ESP	300	Spring	Watkins type: V12	Watkins	WAT1190270	0.109209	0.0791821	-0.0926918	Watkins_270		Watkins270	0	0.989	0.011	Q2
1190271	Navarre 26	ESP	300	Spring	Watkins type: V12	Watkins	WAT1190271	0.106281	0.0508914	-0.0963862	Watkins_271		Watkins271	0.0012	0.875	0.1238	Q2
1190272	Navarre 31	ESP	300	Spring	Watkins type: V12	Watkins	WAT1190272	0.11228	0.0636718	-0.0240202	Watkins_272		Watkins272	0	0.9082	0.0918	Q2
1190273	Seville 17	ESP	300	Spring	Watkins type: V12	Watkins	WAT1190273	0.0381812	0.0805264	0.0634127	Watkins_273		Watkins273	0.1978	0.7166	0.0856	Q2
1190274	Seville 22	ESP	300	Spring	Watkins type: V12	Watkins	WAT1190274	0.0732663	0.0974843	-0.0529638	Watkins_274		Watkins274	0.0808	0.9124	0.0068	Q2
1190275	Navarre 10	ESP	300	Spring	Watkins type: V12	Watkins	WAT1190275	0.0679335	0.046434	-0.049128	Watkins_275		Watkins275	0.132	0.7067	0.1612	Q2
1190276	Navarre 12	ESP	300	Spring	Watkins type: V12	Watkins	WAT1190276	0.11173	0.0635895	-0.0229872	Watkins_276		Watkins276	0.0002	0.9066	0.0932	Q2
1190277	Seville 17	ESP	300	Spring	Watkins type: V12	Watkins	WAT1190277	0.0365116	0.0159952	-0.0846114	Watkins_277		Watkins277	0.1988	0.5767	0.2244	Q2
1190280	Navarre 4	ESP	300	Spring	Watkins type: V12	Watkins	WAT1190280	0.0833238	0.138091	0.117644	Watkins_280		Watkins280	0	1	0	Q2
1190281	Greece 5	GRC	300	Spring	Watkins type: V12	Watkins	WAT1190281	0.0606074	0.034017	0.0807187	Watkins_281		Watkins281	0.011	0.7022	0.2868	Q2
1190282	Greece 24	GRC	300	Spring	Watkins type: V12	Watkins	WAT1190282	0.0544886	0.061509	0.0589499	Watkins_282		Watkins282	0.0828	0.761	0.1562	Q2
1190283	Greece 19	GRC	300	Spring	Watkins type: V12	Watkins	WAT1190283	0.0850187	0.0742679	0.0424268	Watkins_283		Watkins283	0.0036	0.8694	0.127	Q2
1190284	Greece 28	GRC	300	Spring	Watkins type: V12	Watkins	WAT1190284	0.103064	0.0637166	-0.00281323	Watkins_284		Watkins284	0	0.8734	0.1266	Q2
1190286	Greece 2	GRC	300	Spring	Watkins type: V12	Watkins	WAT1190286	0.0650786	0.0939198	0.051453	Watkins_286		Watkins286	0.0712	0.8996	0.0292	Q2
1190289	Crete 3	CRT	300	Spring	Watkins type: V12	Watkins	WAT1190289	0.073262	0.108565	0.0959812	Watkins_289		Watkins289	0.0362	0.9526	0.0112	Q2
1190290	Crete 13	CRT	300	Spring	Watkins type: V12	Watkins	WAT1190290	0.0838618	0.078791	0.0557667	Watkins_290		Watkins290	0.0176	0.8588	0.1236	Q2
1190291	Cyprus 3	CYP	300	Spring	Watkins type: V12	Watkins	WAT1190291	0.0613251	0.0923795	0.0802254	Watkins_291		Watkins291	0.0716	0.8502	0.0782	Q2
1190292	Cyprus 15	CYP	300	Spring	Watkins type: V12	Watkins	WAT1190292	0.0669597	0.0767898	0.0122185	Watkins_292		Watkins292	0.1098	0.8148	0.0754	Q2
1190293	Smyrna 6	TUR	300	Spring	Watkins type: V12	Watkins	WAT1190293	0.0730915	0.0755844	-0.0131327	Watkins_293		Watkins293	0.09	0.8304	0.0796	Q2
1190294	Smyrna 11	TUR	300	Spring	Watkins type: V12	Watkins	WAT1190294	0.0834719	0.082118	0.0593817	Watkins_294		Watkins294	0.001	0.8826	0.1164	Q2
1190295	Smyrna 2	TUR	300	Spring	Watkins type: V12	Watkins	WAT1190295	0.0709546	0.106015	0.0917866	Watkins_295		Watkins295	0.0372	0.9374	0.0254	Q2
1190296	Smyrna 17	TUR	300	Spring	Watkins type: V12	Watkins	WAT1190296	0.0416364	0.0558793	0.0577451	Watkins_296		Watkins296	0.1468	0.6894	0.1638	Q2
1190299	Smyrna 6	TUR	300	Spring	Watkins type: V12	Watkins	WAT1190299	-0.0365803	0.0659405	0.0528462	Watkins_299		Watkins299	0.4192	0.5075	0.0733	Q2
1190301	Smyrna 6	TUR	300	Spring	Watkins type: V12	Watkins	WAT1190301	0.0823043	0.040359	0.0181206	Watkins_301		Watkins301	0.0106	0.7554	0.234	Q2
1190305	Sinai 1	EGY	300	Spring	Watkins type: V12	Watkins	WAT1190305	0.00559751	0.0367316	0.0373529	Watkins_305		Watkins305	0.2622	0.5498	0.188	Q2
1190306	Iraq 55	IRQ	300	Spring	Watkins type: V12	Watkins	WAT1190306	0.00554196	0.0368117	0.0374513	Watkins_306		Watkins306	0.2621	0.5451	0.1928	Q2
1190321	China 19	CHN	300	Spring	Watkins type: V12	Watkins	WAT1190321	-0.0139776	0.0811976	-0.102481	Watkins_321		Watkins321	0.3712	0.6278	0.001	Q2
1190322	China 15	CHN	300	Spring	Watkins type: V12	Watkins	WAT1190322	0.0109884	0.0857804	-0.106482	Watkins_322		Watkins322	0.3079	0.6905	0.0016	Q2
1190326	Australia 1	AUS	300	Spring	Watkins type: V12	Watkins	WAT1190326	0.0917844	0.110384	0.074761	Watkins_326		Watkins326	0.001	0.999	0	Q2
1190339	Portugal 115	PRT	300	Spring	Watkins type: V12	Watkins	WAT1190339	0.0623481	0.0387207	0.0442988	Watkins_339		Watkins339	0.0746	0.6807	0.2448	Q2
1190340	Navarre 71	ESP	300	Spring	Watkins type: V15	Watkins	WAT1190340	0.111466	0.0641616	-0.0240639	Watkins_340		Watkins340	0	0.9076	0.0924	Q2
1190344	Navarre 74	ESP	300	Spring	Watkins type: V12	Watkins	WAT1190344	0.080567	0.0965411	0.0543652	Watkins_344		Watkins344	0.0384	0.9342	0.0274	Q2
1190355	Dalmatia 5	YUG	300	Spring	Watkins type: V12	Watkins	WAT1190355	0.0754536	0.0251716	0.0434186	Watkins_355		Watkins355	0.014	0.6941	0.2919	Q2
1190357	Dalmatia 2	YUG	300	Spring	Watkins type: V12	Watkins	WAT1190357	0.0767344	0.0224937	0.0447407	Watkins_357		Watkins357	0.001	0.6974	0.3016	Q2
1190369	Croatia 10	YUG	300	Spring	Watkins type: V12	Watkins	WAT1190369	0.102747	0.0598995	-0.139815	Watkins_369		Watkins369	0.0134	0.8926	0.094	Q2
1190370	Croatia 6	YUG	300	Spring	Watkins type: V12	Watkins	WAT1190370	0.119749	0.0385724	-0.11843	Watkins_370		Watkins370	0	0.8408	0.1592	Q2
1190373	Persia 53	IRN	300	Spring	Watkins type: V12	Watkins	WAT1190373	0.107099	0.0673795	-0.141717	Watkins_373		Watkins373	0.0082	0.9302	0.0616	Q2
1190380	Persia 78	IRN	300	Spring	Watkins type: V12	Watkins	WAT1190380	0.0513061	0.11605	0.0894164	Watkins_380		Watkins380	0.1076	0.8914	0.001	Q2
1190386	Leon 9	ESP	300	Spring	Watkins type: V13	Watkins	WAT1190386	0.0417321	0.00151268	-0.0279714	Watkins_386		Watkins386	0.0964	0.5315	0.3721	Q2
1190387	Mahon 5	ESP	300	Spring	Watkins type: V1	Watkins	WAT1190387	0.0493767	0.031862	0.0925999	Watkins_387		Watkins387	0.0236	0.6623	0.3141	Q2
1190388	Mahon 4	ESP	300	Spring	Watkins type: V12	Watkins	WAT1190388	0.0765626	0.133669	0.11298	Watkins_388		Watkins388	0.0008	0.9992	0	Q2
1190389	Portugal 38	PRT	300	Spring	Watkins type: V12	Watkins	WAT1190389	0.0708068	0.124558	0.0639572	Watkins_389		Watkins389	0.0598	0.9402	0	Q2
1190390	Portugal 57	PRT	300	Spring	Watkins type: V12	Watkins	WAT1190390	0.0892461	0.0463809	-0.129871	Watkins_390		Watkins390	0.0278	0.8201	0.1521	Q2
1190391	Portugal 55	PRT	300	Spring	Watkins type: V12	Watkins	WAT1190391	0.0739058	0.0337924	-0.140757	Watkins_391		Watkins391	0.0542	0.7821	0.1637	Q2
1190392	Portugal 23	PRT	300	Spring	Watkins type: V12	Watkins	WAT1190392	-0.00375264	0.0795964	0.059106	Watkins_392		Watkins392	0.3015	0.6091	0.0894	Q2
1190393	Portugal 23	PRT	300	Spring	Watkins type: V12	Watkins	WAT1190393	0.0158976	0.0674914	0.0514759	Watkins_393		Watkins393	0.2594	0.6328	0.1078	Q2
1190395	Portugal 91	PRT	300	Spring	Watkins type: V12	Watkins	WAT1190395	0.109668	0.0599224	-0.115768	Watkins_395		Watkins395	0.0316	0.848	0.1204	Q2
1190397	Portugal 41	PRT	300	Spring	Watkins type: V12	Watkins	WAT1190397	0.115172	0.0697087	-0.113441	Watkins_397		Watkins397	0	0.9724	0.0276	Q2
1190398	Palestine 3	PAL	300	Spring	Watkins type: V12	Watkins	WAT1190398	0.0342153	0.14008	0.0973022	Watkins_398		Watkins398	0.2026	0.7964	0.001	Q2
1190401	Portugal 54	PRT	300	Spring	Watkins type: V12	Watkins	WAT1190401	0.0877255	0.102759	0.0854037	Watkins_401		Watkins401	0.0026	0.978	0.0194	Q2
1190411	India 231	IND	300	Spring	Watkins type: V12	Watkins	WAT1190411	0.0924303	0.0680961	-0.149887	Watkins_411		Watkins411	0.0794	0.828	0.0926	Q2
1190425	India 302	IND	300	Spring	Watkins type: V12	Watkins	WAT1190425	0.112901	0.0656918	-0.101858	Watkins_425		Watkins425	0.0092	0.9262	0.0646	Q2
1190431	India 332	IND	300	Spring	Watkins type: V12	Watkins	WAT1190431	-0.039443	0.0649216	0.10339	Watkins_431		Watkins431	0.4295	0.5089	0.0616	Q2
1190434	China 40	CHN	300	Spring	Watkins type: V12	Watkins	WAT1190434	0.0406196	0.0374144	0.0458204	Watkins_434		Watkins434	0.1406	0.6126	0.2468	Q2
1190437	China Sh134	CHN	300	Spring	Watkins type: V12	Watkins	WAT1190437	0.0278954	0.0104809	-0.0416266	Watkins_437		Watkins437	0.2042	0.5267	0.2691	Q2
1190444	China Sh172	CHN	300	Spring	Watkins type: V12	Watkins	WAT1190444	-0.00963945	0.115877	-0.00254563	Watkins_444		Watkins444	0.3523	0.6477	0	Q2
1190453	Afghanistan 49	AFG	300	Spring	Watkins type: V12	Watkins	WAT1190453	-0.0237582	0.0614123	-0.027199	Watkins_453		Watkins453	0.3937	0.5095	0.0968	Q2
1190454	Afghanistan 52	AFG	300	Spring	Watkins type: V12	Watkins	WAT1190454	0.0406841	0.0342133	-0.0498121	Watkins_454		Watkins454	0.1778	0.6191	0.2032	Q2
1190477	Portugal 40	PRT	300	Spring	Watkins type: V12	Watkins	WAT1190477	0.0961415	0.137295	0.0865371	Watkins_477		Watkins477	0.0098	0.9882	0.002	Q2
1190484	Sardinia 4	ITA	300	Spring	Watkins type: V12	Watkins	WAT1190484	0.0714719	0.0524524	0.0293371	Watkins_484		Watkins484	0.0106	0.8234	0.166	Q2
1190490	France 11	FRA	300	Spring	Watkins type: V12	Watkins	WAT1190490	0.09947	0.0659319	-0.157095	Watkins_490		Watkins490	0.0472	0.8924	0.0604	Q2
1190491	France 35	FRA	300	Spring	Watkins type: V12	Watkins	WAT1190491	0.0842587	0.0391104	-0.119963	Watkins_491		Watkins491	0.0134	0.8403	0.1463	Q2
1190493	Tunis 8	TUN	300	Spring	Watkins type: V13	Watkins	WAT1190493	0.0496627	0.0041768	0.0596198	Watkins_493		Watkins493	0.0938	0.5542	0.352	Q2
1190494	Seville 22	ESP	300	Spring	Watkins type: V14	Watkins	WAT1190494	0.0723724	0.0904052	0.0620791	Watkins_494		Watkins494	0.0048	0.9566	0.0386	Q2
1190495	Morocco 46	MAR	300	Spring	Watkins type: V14	Watkins	WAT1190495	0.08143	0.133731	0.113876	Watkins_495		Watkins495	0	1	0	Q2
1190496	Morocco 30	MAR	300	Spring	Watkins type: V14	Watkins	WAT1190496	0.0793814	0.132954	0.114161	Watkins_496		Watkins496	0	1	0	Q2
1190497	Morocco 20	MAR	300	Spring	Watkins type: V14	Watkins	WAT1190497	0.0883489	0.119263	0.0376081	Watkins_497		Watkins497	0	1	0	Q2
1190498	Smyrna 8	TUR	300	Spring	Watkins type: V14	Watkins	WAT1190498	0.0130338	0.0680926	0.0655602	Watkins_498		Watkins498	0.2346	0.7133	0.052	Q2
1190507	Australia 10	AUS	300	Spring	Watkins type: V14	Watkins	WAT1190507	0.0707432	0.0476788	-0.0168046	Watkins_507		Watkins507	0.1008	0.7076	0.1916	Q2
1190509	Portugal 8	PRT	300	Spring	Watkins type: V14	Watkins	WAT1190509	0.123798	0.114662	-0.0398803	Watkins_509		Watkins509	0.0026	0.996	0.0014	Q2
1190510	Portugal 13	PRT	300	Spring	Watkins type: V14	Watkins	WAT1190510	0.0826217	0.128311	0.101963	Watkins_510		Watkins510	0	1	0	Q2
1190514	Persia 57	IRN	300	Spring	Watkins type: V14	Watkins	WAT1190514	-0.0308973	0.0976058	0.0733764	Watkins_514		Watkins514	0.3957	0.5755	0.0288	Q2
1190517	India 123	IND	300	Spring	Watkins type: V14	Watkins	WAT1190517	0.100922	0.0645524	-0.00319295	Watkins_517		Watkins517	0.01	0.891	0.099	Q2
1190519	India 154	IND	300	Spring	Watkins type: V14	Watkins	WAT1190519	0.046092	0.0199499	-0.0216436	Watkins_519		Watkins519	0.1304	0.6009	0.2687	Q2
1190525	India 311	IND	300	Spring	Watkins type: V14	Watkins	WAT1190525	0.0798613	0.052231	-0.0511087	Watkins_525		Watkins525	0.0516	0.8182	0.1302	Q2
1190526	India 344	IND	300	Spring	Watkins type: V14	Watkins	WAT1190526	0.00597268	0.0397605	-0.0637144	Watkins_526		Watkins526	0.2863	0.5509	0.1628	Q2
1190531	Navarre 56	ESP	300	Spring	Watkins type: V14	Watkins	WAT1190531	0.114869	0.0420991	0.00205505	Watkins_531		Watkins531	0.0014	0.7994	0.1992	Q2
1190534	Morocco 55	MAR	300	Spring	Watkins type: V15	Watkins	WAT1190534	-0.00810915	0.0725641	0.0582315	Watkins_534		Watkins534	0.3195	0.5864	0.094	Q2
1190535	Tunis 9	TUN	300	Spring	Watkins type: V15	Watkins	WAT1190535	0.0865823	0.0448356	-0.015351	Watkins_535		Watkins535	0.1112	0.6835	0.2052	Q2
1190536	Morocco 49	MAR	300	Spring	Watkins type: V15	Watkins	WAT1190536	0.043589	0.0715103	0.0784436	Watkins_536		Watkins536	0.1264	0.7668	0.1068	Q2
1190537	Tunis 11	TUN	300	Spring	Watkins type: V15	Watkins	WAT1190537	0.0936658	0.118872	0.0887176	Watkins_537		Watkins537	0.02	0.95	0.03	Q2
1190538	Tunis 11	TUN	300	Spring	Watkins type: V15	Watkins	WAT1190538	0.0356003	0.0335975	0.0773978	Watkins_538		Watkins538	0.125	0.5961	0.2789	Q2
1190539	Navarre 11	ESP	300	Spring	Watkins type: V15	Watkins	WAT1190539	0.131432	0.0867273	-0.0812989	Watkins_539		Watkins539	0.0102	0.956	0.0338	Q2
1190541	Navarre 8	ESP	300	Spring	Watkins type: V15	Watkins	WAT1190541	0.0875122	0.0886225	-0.049904	Watkins_541		Watkins541	0.044	0.9236	0.0324	Q2
1190542	Navarre 42	ESP	300	Spring	Watkins type: V15	Watkins	WAT1190542	0.129449	0.0540783	-0.0429645	Watkins_542		Watkins542	0	0.8832	0.1168	Q2
1190543	Navarre 18	ESP	300	Spring	Watkins type: V15	Watkins	WAT1190543	0.0511666	-0.00373381	0.0288989	Watkins_543		Watkins543	0.0462	0.5385	0.4153	Q2
1190544	Navarre 57	ESP	300	Spring	Watkins type: V15	Watkins	WAT1190544	0.0504142	0.0170567	0.0303559	Watkins_544		Watkins544	0.088	0.6065	0.3055	Q2
1190545	Navarre 7	ESP	300	Spring	Watkins type: V12	Watkins	WAT1190545	0.106593	0.0508348	-0.031697	Watkins_545		Watkins545	0.0204	0.7926	0.187	Q2
1190546	Navarre 26	ESP	300	Spring	Watkins type: V15	Watkins	WAT1190546	0.0689561	0.0786039	-0.000485825	Watkins_546		Watkins546	0.046	0.9078	0.0462	Q2
1190547	Navarre 28	ESP	300	Spring	Watkins type: V15	Watkins	WAT1190547	0.0698826	0.115062	0.0504814	Watkins_547		Watkins547	0.1126	0.8814	0.006	Q2
1190548	Navarre 46	ESP	300	Spring	Watkins type: V15	Watkins	WAT1190548	0.11218	0.0687852	-0.0250355	Watkins_548		Watkins548	0.002	0.9068	0.0912	Q2
1190549	Navarre 7	ESP	300	Spring	Watkins type: V15	Watkins	WAT1190549	0.114049	0.0688829	-0.051438	Watkins_549		Watkins549	0.001	0.8848	0.1142	Q2
1190550	Navarre 40	ESP	300	Spring	Watkins type: V15	Watkins	WAT1190550	0.111347	0.0690399	-0.027286	Watkins_550		Watkins550	0.001	0.9034	0.0956	Q2
1190551	Navarre 22	ESP	300	Spring	Watkins type: V15	Watkins	WAT1190551	0.115281	0.0518224	-0.0770931	Watkins_551		Watkins551	0	0.8892	0.1108	Q2
1190552	Canary 4	CRY	300	Spring	Watkins type: V15	Watkins	WAT1190552	-0.00345257	0.0584053	0.0228804	Watkins_552		Watkins552	0.3146	0.5547	0.1307	Q2
1190553	Canary 1	CRY	300	Spring	Watkins type: V15	Watkins	WAT1190553	0.104327	0.0820718	-0.046659	Watkins_553		Watkins553	0.0252	0.8784	0.0964	Q2
1190554	Canary 4	CRY	300	Spring	Watkins type: V15	Watkins	WAT1190554	0.0698214	0.0592263	0.0272369	Watkins_554		Watkins554	0.0802	0.7215	0.1984	Q2
1190555	Seville 20	ESP	300	Spring	Watkins type: V15	Watkins	WAT1190555	0.0351869	0.0537313	-0.0592851	Watkins_555		Watkins555	0.2134	0.6726	0.114	Q2
1190556	Canary 4	CRY	300	Spring	Watkins type: V15	Watkins	WAT1190556	0.031131	0.0339692	0.0670652	Watkins_556		Watkins556	0.148	0.5818	0.2702	Q2
1190559	Seville 19	ESP	300	Spring	Watkins type: V15	Watkins	WAT1190559	0.0829871	0.104754	0.0800462	Watkins_559		Watkins559	0.054	0.8966	0.0494	Q2
1190560	Greece 24	GRC	300	Spring	Watkins type: V15	Watkins	WAT1190560	0.0852949	0.0854504	0.068811	Watkins_560		Watkins560	0.0274	0.8653	0.1072	Q2
1190561	Crete 15	CRT	300	Spring	Watkins type: V15	Watkins	WAT1190561	0.106071	0.0826348	-0.00331328	Watkins_561		Watkins561	0.0236	0.8934	0.083	Q2
1190562	Greece 19	GRC	300	Spring	Watkins type: V15	Watkins	WAT1190562	0.0918395	0.0702424	-0.00832094	Watkins_562		Watkins562	0.0082	0.8487	0.1431	Q2
1190563	Crete 2	CRT	300	Spring	Watkins type: V15	Watkins	WAT1190563	0.0698527	0.0706237	0.0230633	Watkins_563		Watkins563	0.072	0.8256	0.1024	Q2
1190564	Greece 17	GRC	300	Spring	Watkins type: V15	Watkins	WAT1190564	0.0743319	0.06419	0.0144483	Watkins_564		Watkins564	0.068	0.8344	0.0976	Q2
1190565	Greece 15	GRC	300	Spring	Watkins type: V15	Watkins	WAT1190565	0.0765637	0.0829523	0.0284431	Watkins_565		Watkins565	0.0554	0.8692	0.0754	Q2
1190566	Greece 18	GRC	300	Spring	Watkins type: V15	Watkins	WAT1190566	0.101381	0.0804214	0.00508657	Watkins_566		Watkins566	0	0.9328	0.0672	Q2
1190567	Greece 21	GRC	300	Spring	Watkins type: V15	Watkins	WAT1190567	0.0909646	0.101125	0.0269203	Watkins_567		Watkins567	0.0428	0.9098	0.0474	Q2
1190569	Greece 27	GRC	300	Spring	Watkins type: V15	Watkins	WAT1190569	0.111306	0.0709081	-0.0387027	Watkins_569		Watkins569	0.0262	0.8808	0.093	Q2
1190570	Greece 4	GRC	300	Spring	Watkins type: V15	Watkins	WAT1190570	0.0727237	0.027952	-0.0492137	Watkins_570		Watkins570	0.0394	0.7001	0.2605	Q2
1190571	Smyrna 13	TUR	300	Spring	Watkins type: V15	Watkins	WAT1190571	0.0751495	0.0580858	0.0120736	Watkins_571		Watkins571	0.0444	0.802	0.1536	Q2
1190573	Smyrna 3	TUR	300	Spring	Watkins type: V15	Watkins	WAT1190573	0.0571557	0.0835041	0.0957205	Watkins_573		Watkins573	0.0944	0.7916	0.114	Q2
1190574	Smyrna 8	TUR	300	Spring	Watkins type: V15	Watkins	WAT1190574	0.0472551	0.0647368	-0.0169836	Watkins_574		Watkins574	0.1668	0.7215	0.1116	Q2
1190578	Persia 15	IRN	300	Spring	Watkins type: V15	Watkins	WAT1190578	0.0206417	0.0739701	-0.0672764	Watkins_578		Watkins578	0.2793	0.6799	0.0408	Q2
1190581	Persia 15	IRN	300	Spring	Watkins type: V15	Watkins	WAT1190581	0.103625	0.0578275	-0.108753	Watkins_581		Watkins581	0.0038	0.898	0.0982	Q2
1190586	China 13	CHN	300	Spring	Watkins type: V15	Watkins	WAT1190586	0.0905891	0.0339323	-0.046854	Watkins_586		Watkins586	0.0814	0.6985	0.2202	Q2
1190587	China 16	CHN	300	Spring	Watkins type: V15	Watkins	WAT1190587	0.0633309	0.0871955	0.069817	Watkins_587		Watkins587	0.107	0.8079	0.0852	Q2
1190590	Portugal 18	PRT	300	Spring	Watkins type: V15	Watkins	WAT1190590	0.0790265	-0.0149728	-0.00388505	Watkins_590		Watkins590	0.098	0.5309	0.3711	Q2
1190592	Portugal 76	PRT	300	Spring	Watkins type: V15	Watkins	WAT1190592	0.122469	0.108798	-0.0783857	Watkins_592		Watkins592	0.001	0.999	0	Q2
1190593	Portugal 74	PRT	300	Spring	Watkins type: V15	Watkins	WAT1190593	0.0365666	0.0908955	-0.0318468	Watkins_593		Watkins593	0.2048	0.7528	0.0424	Q2
1190594	Portugal 35	PRT	300	Spring	Watkins type: V15	Watkins	WAT1190594	0.0776368	0.112306	0.101128	Watkins_594		Watkins594	0.0574	0.9416	0.001	Q2
1190595	Portugal 104	PRT	300	Spring	Watkins type: V15	Watkins	WAT1190595	0.0802649	0.0829005	0.0412323	Watkins_595		Watkins595	0.0616	0.8288	0.1096	Q2
1190596	Portugal 110	PRT	300	Spring	Watkins type: V15	Watkins	WAT1190596	0.0294004	0.0903694	0.0375324	Watkins_596		Watkins596	0.2244	0.714	0.0616	Q2
1190597	Portugal 46	PRT	300	Spring	Watkins type: V15	Watkins	WAT1190597	0.132114	0.0560937	-0.0942579	Watkins_597		Watkins597	0.0002	0.9048	0.095	Q2
1190598	Portugal 34	PRT	300	Spring	Watkins type: V15	Watkins	WAT1190598	0.121163	0.105565	-0.0471829	Watkins_598		Watkins598	0.0006	0.9986	0.0008	Q2
1190599	Portugal 89	PRT	300	Spring	Watkins type: V15	Watkins	WAT1190599	0.130362	0.111583	-0.0476934	Watkins_599		Watkins599	0.0004	0.9764	0.0232	Q2
1190600	Valencia 18	ESP	300	Spring	Watkins type: V15	Watkins	WAT1190600	0.0635768	0.0376392	0.00635735	Watkins_600		Watkins600	0.057	0.7157	0.2273	Q2
1190601	Valencia 25	ESP	300	Spring	Watkins type: V15	Watkins	WAT1190601	0.0730819	0.0672383	-0.00789626	Watkins_601		Watkins601	0.0552	0.8392	0.1056	Q2
1190602	Leon 15	ESP	300	Spring	Watkins type: V15	Watkins	WAT1190602	0.102253	0.0466505	-0.116409	Watkins_602		Watkins602	0.0374	0.82	0.1426	Q2
1190603	Navarre 63	ESP	300	Spring	Watkins type: V15	Watkins	WAT1190603	0.101836	-0.0281175	-0.0625633	Watkins_603		Watkins603	0.0066	0.5722	0.4212	Q2
1190607	Belgrade 10	YUG	300	Spring	Watkins type: V15	Watkins	WAT1190607	0.098099	0.00718858	-0.0854913	Watkins_607		Watkins607	0	0.6793	0.3207	Q2
1190609	Dalmatia 5	YUG	300	Spring	Watkins type: V15	Watkins	WAT1190609	0.056272	0.0202865	0.0580768	Watkins_609		Watkins609	0.0134	0.6418	0.3448	Q2
1190612	Croatia 17	YUG	300	Spring	Watkins type: V15	Watkins	WAT1190612	0.112169	0.0552778	-0.158531	Watkins_612		Watkins612	0.0006	0.9186	0.0808	Q2
1190617	Croatia 19	YUG	300	Spring	Watkins type: V15	Watkins	WAT1190617	0.10341	0.0619844	-0.121204	Watkins_617		Watkins617	0.002	0.903	0.095	Q2
1190635	Hungary 4	HUN	300	Spring	Watkins type: V15	Watkins	WAT1190635	0.120394	-0.0264595	-0.0898608	Watkins_635		Watkins635	0	0.5839	0.4161	Q2
1190638	Crete 8	CRT	300	Spring	Watkins type: V15	Watkins	WAT1190638	0.116581	0.0652429	-0.00493766	Watkins_638		Watkins638	0	0.8906	0.1094	Q2
1190639	Crete 7	CRT	300	Spring	Watkins type: V15	Watkins	WAT1190639	0.0675759	-0.00479236	-0.040747	Watkins_639		Watkins639	0.0318	0.571	0.3972	Q2
1190640	Persia 131	IRN	300	Spring	Watkins type: V15	Watkins	WAT1190640	0.0724247	0.0321977	-0.0274408	Watkins_640		Watkins640	0.0658	0.6951	0.2392	Q2
1190642	India 255	IND	300	Spring	Watkins type: V15	Watkins	WAT1190642	0.00607265	0.0388625	-0.0356449	Watkins_642		Watkins642	0.2869	0.5326	0.1805	Q2
1190644	India 168	IND	300	Spring	Watkins type: V15	Watkins	WAT1190644	0.0294982	0.0361977	0.0128536	Watkins_644		Watkins644	0.182	0.6333	0.1846	Q2
1190649	China Sh120	CHN	300	Spring	Watkins type: V15	Watkins	WAT1190649	-0.0247825	0.0655915	0.0299674	Watkins_649		Watkins649	0.3974	0.512	0.0906	Q2
1190653	China Sh96	CHN	300	Spring	Watkins type: V15	Watkins	WAT1190653	0.0043821	0.0758527	-0.00665867	Watkins_653		Watkins653	0.3157	0.6555	0.0288	Q2
1190674	Iraq 29	IRQ	300	Spring	Watkins type: V16	Watkins	WAT1190674	0.052258	0.0777687	0.0117354	Watkins_674		Watkins674	0.1418	0.8006	0.0576	Q2
1190685	Seville 20	ESP	300	Spring	Watkins type: V18	Watkins	WAT1190685	0.102533	0.0958039	0.0481663	Watkins_685		Watkins685	0.0004	0.9848	0.0148	Q2
1190686	Morocco 28	MAR	300	Spring	Watkins type: V3	Watkins	WAT1190686	0.044821	0.0536333	0.072023	Watkins_686		Watkins686	0.124	0.7129	0.163	Q2
1190688	Navarre 44	ESP	300	Spring	Watkins type: V12	Watkins	WAT1190688	0.0801608	0.0973719	0.0932823	Watkins_688		Watkins688	0.0328	0.9396	0.0276	Q2
1190689	Seville 27	ESP	300	Spring	Watkins type: V12	Watkins	WAT1190689	0.0827698	0.0955959	0.0922471	Watkins_689		Watkins689	0.0234	0.9586	0.018	Q2
1190690	Greece 21	GRC	300	Spring	Watkins type: V12	Watkins	WAT1190690	0.0610816	0.0927391	0.0896251	Watkins_690		Watkins690	0.0888	0.8976	0.0136	Q2
1190691	Greece 21	GRC	300	Spring	Watkins type: V12	Watkins	WAT1190691	0.0669719	0.102062	0.08969	Watkins_691		Watkins691	0.0814	0.9158	0.0028	Q2
1190693	Iraq 26	IRQ	300	Spring	Watkins type: V25	Watkins	WAT1190693	0.0126825	0.0781742	0.0809325	Watkins_693		Watkins693	0.2658	0.6668	0.0674	Q2
1190741	Afghanistan 93	AFG	300	Spring	Watkins type: V11	Watkins	WAT1190741	0.0831139	0.102468	0.102131	Watkins_741		Watkins741	0.0224	0.9752	0.0024	Q2
1190742	Algeria 35	DZA	300	Spring	Watkins type: V11	Watkins	WAT1190742	0.0880653	0.0983153	0.0984768	Watkins_742		Watkins742	0	0.9984	0.0016	Q2
1190758	Italy W8298	ITA	300	Spring	Watkins type: V12	Watkins	WAT1190758	0.093283	0.0365491	-0.0993087	Watkins_758		Watkins758	0.0354	0.763	0.2016	Q2
1190759	Armenia W94343	SUN	300	Spring	Watkins type: V12	Watkins	WAT1190759	0.0921386	0.0371868	-0.100731	Watkins_759		Watkins759	0.058	0.743	0.199	Q2
1190770	Irkutsk W43322	SUN	300	Spring	Watkins type: V15	Watkins	WAT1190770	0.0789399	0.0567725	-0.00261679	Watkins_770		Watkins770	0.0372	0.7772	0.1856	Q2
1190778	Algeria W8456	ITA	300	Spring	Watkins type: V15	Watkins	WAT1190778	0.0486604	-0.00764236	0.0494588	Watkins_778		Watkins778	0.08	0.5012	0.4188	Q2
1190812	China 4	CHN	300	Spring	Watkins type: V51	Watkins	WAT1190812	0.0750933	0.0676026	0.0403461	Watkins_812		Watkins812	0.0032	0.83	0.1668	Q2
1190820	Chinese-4 China 4	CHN	300	Spring	Watkins type: V2	Watkins	WAT1190820	0.0607008	-0.002996	0.0497934	Watkins_820		Watkins820	0.0002	0.5635	0.4363	Q2
1190824	Chinese-8 China 4	CHN	300	Spring	Watkins type: V2	Watkins	WAT1190824	0.108897	0.0302215	-0.105463	Watkins_824		Watkins824	0.0008	0.7887	0.2105	Q2
1190827	Chinese-12 China 4	CHN	300	Spring	Watkins type: V2	Watkins	WAT1190827	0.0976089	0.0537964	-0.00200458	Watkins_827		Watkins827	0	0.8357	0.1643	Q2
1190904	Seville 5	ESP	300	Spring	Watkins type: V12	Watkins	WAT1190904	0.0821567	0.068651	-0.0289977	Watkins_904		Watkins904	0.0142	0.8974	0.0884	Q2
1190011	India 8	IND	300	Spring	Watkins type: V1	Watkins	WAT1190011	-0.036329	-0.0826515	0.0472703	Watkins_011		Watkins011	0.3173	0.0654	0.6172	Q3
1190012	India 6	IND	300	Spring	Watkins type: V1	Watkins	WAT1190012	0.0631338	-0.094524	0.0214615	Watkins_012		Watkins012	0	0.2625	0.7375	Q3
1190015	Sarajevo 13	YUG	300	Spring	Watkins type: V1	Watkins	WAT1190015	0.0413276	-0.143815	0.0344599	Watkins_015		Watkins015	0	0.0548	0.9452	Q3
1190018	India 106	IND	300	Spring	Watkins type: V1	Watkins	WAT1190018	0.00012721	-0.140823	0.0642632	Watkins_018		Watkins018	0.0372	0	0.9628	Q3
1190019	India 193	IND	300	Spring	Watkins type: V1	Watkins	WAT1190019	0.00165812	-0.139034	0.0672431	Watkins_019		Watkins019	0.0416	0.0002	0.9582	Q3
1190020	India 223	IND	300	Spring	Watkins type: V1	Watkins	WAT1190020	0.00053541	-0.14016	0.0641531	Watkins_020		Watkins020	0.0386	0	0.9614	Q3
1190021	India 210	IND	300	Spring	Watkins type: V1	Watkins	WAT1190021	0.000952078	-0.139065	0.0645394	Watkins_021		Watkins021	0.0342	0	0.9658	Q3
1190026	Australia CCI W264	AUS	300	Spring	Watkins type: V1	Watkins	WAT1190026	0.060015	-0.101891	0.0257002	Watkins_026		Watkins026	0.0074	0.2623	0.7303	Q3
1190028	Australia CCI W370	AUS	300	Spring	Watkins type: V1	Watkins	WAT1190028	-0.0438657	-0.0874063	0.0254471	Watkins_028		Watkins028	0.2878	0.1184	0.5938	Q3
1190031	Australia CCI W448	AUS	300	Spring	Watkins type: V1	Watkins	WAT1190031	0.0425993	-0.0638541	0.0439771	Watkins_031		Watkins031	0.0036	0.2843	0.7121	Q3
1190032	India 321	IND	300	Spring	Watkins type: V1	Watkins	WAT1190032	0.0506354	-0.0234386	0.0597072	Watkins_032		Watkins032	0.0028	0.4338	0.5634	Q3
1190039	Sicily 12	ITA	300	Spring	Watkins type: V1	Watkins	WAT1190039	0.0647432	-0.103941	0.0200178	Watkins_039		Watkins039	0	0.1495	0.8505	Q3
1190046	Crete 6	CRT	300	Spring	Watkins type: V2	Watkins	WAT1190046	0.0386183	-0.036667	0.0342693	Watkins_046		Watkins046	0.1026	0.3955	0.5019	Q3
1190055	Seville 16	ESP	300	Spring	Watkins type: V2	Watkins	WAT1190055	0.0402257	-0.0417518	0.0712764	Watkins_055		Watkins055	0.0644	0.3824	0.5532	Q3
1190063	Navarre 71	ESP	300	Spring	Watkins type: V2	Watkins	WAT1190063	0.0320211	-0.143398	0.0322223	Watkins_063		Watkins063	0.0628	0.0418	0.8954	Q3
1190068	Dioseg 2	CSK	300	Spring	Watkins type: V1	Watkins	WAT1190068	0.0240887	-0.115589	0.0303215	Watkins_068		Watkins068	0.001	0.0112	0.9878	Q3
1190071	Varna 7	BGR	300	Spring	Watkins type: V2	Watkins	WAT1190071	0.0322544	-0.154236	0.030183	Watkins_071		Watkins071	0	0.0014	0.9986	Q3
1190072	Croatia 18	YUG	300	Spring	Watkins type: V2	Watkins	WAT1190072	0.0455358	-0.137996	0.0327055	Watkins_072		Watkins072	0	0.014	0.986	Q3
1190073	Varna 6	BGR	300	Spring	Watkins type: V2	Watkins	WAT1190073	0.04147	-0.126426	0.027431	Watkins_073		Watkins073	0	0.0264	0.9736	Q3
1190078	Croatia 6	YUG	300	Spring	Watkins type: V2	Watkins	WAT1190078	0.0454707	-0.126833	0.0305365	Watkins_078		Watkins078	0	0.0322	0.9678	Q3
1190081	India 115	IND	300	Spring	Watkins type: V2	Watkins	WAT1190081	-0.0534578	-0.118312	0.0342453	Watkins_081		Watkins081	0.2655	0	0.7345	Q3
1190085	Salamanca 3	ESP	300	Spring	Watkins type: V2	Watkins	WAT1190085	-0.0532124	-0.118305	0.0352573	Watkins_085		Watkins085	0.2651	0	0.7349	Q3
1190090	Australia CCI W440	AUS	300	Spring	Watkins type: V2	Watkins	WAT1190090	-0.0486227	-0.125874	0.0710149	Watkins_090		Watkins090	0.227	0	0.773	Q3
1190098	Poland 8	POL	300	Spring	Watkins type: V2	Watkins	WAT1190098	0.0469382	-0.163353	-0.00848365	Watkins_098		Watkins098	0	0.0158	0.9842	Q3
1190099	Poland 19	POL	300	Spring	Watkins type: V2	Watkins	WAT1190099	0.0186819	-0.111063	0.0618008	Watkins_099		Watkins099	0.0176	0.0932	0.8892	Q3
1190104	Italy 21	ITA	300	Spring	Watkins type: V2	Watkins	WAT1190104	0.0879059	-0.0447931	-0.0101677	Watkins_104		Watkins104	0	0.4821	0.5179	Q3
1190113	Seville 22	ESP	300	Spring	Watkins type: V3	Watkins	WAT1190113	0.0281607	-0.137379	0.0165601	Watkins_113		Watkins113	0.005	0.0198	0.9752	Q3
1190125	India 172	IND	300	Spring	Watkins type: V3	Watkins	WAT1190125	-0.0445395	-0.080537	0.072384	Watkins_125		Watkins125	0.3154	0.065	0.6196	Q3
1190127	India 212	IND	300	Spring	Watkins type: V3	Watkins	WAT1190127	-0.0472471	-0.0752129	-0.0373822	Watkins_127		Watkins127	0.375	0.001	0.624	Q3
1190128	India 218	IND	300	Spring	Watkins type: V3	Watkins	WAT1190128	0.0749133	-0.0386629	-0.0326277	Watkins_128		Watkins128	0.0014	0.4735	0.5251	Q3
1190129	India 86	IND	300	Spring	Watkins type: V3	Watkins	WAT1190129	0.0469458	-0.0762265	0.00451874	Watkins_129		Watkins129	0.043	0.3055	0.6515	Q3
1190137	Australia CCI W418	AUS	300	Spring	Watkins type: V3	Watkins	WAT1190137	0.0152329	-0.131408	0.0665622	Watkins_137		Watkins137	0.002	0.001	0.997	Q3
1190149	1190149	GBR	300	Spring	Watkins type: V4	Watkins	WAT1190149	0.0570866	-0.0747197	0.019621	Watkins_149		Watkins149	0.0028	0.2722	0.725	Q3
1190154	Portugal 39	PRT	300	Spring	Watkins type: V4	Watkins	WAT1190154	0.063519	-0.130452	-0.0236123	Watkins_154		Watkins154	0	0.0528	0.9472	Q3
1190156	Croatia 3	YUG	300	Spring	Watkins type: V4	Watkins	WAT1190156	0.06585	-0.133113	-0.0253998	Watkins_156		Watkins156	0	0.066	0.934	Q3
1190157	Croatia 15	YUG	300	Spring	Watkins type: V4	Watkins	WAT1190157	0.0842122	-0.0683396	-0.0686791	Watkins_157		Watkins157	0	0.3813	0.6187	Q3
1190165	India 113	IND	300	Spring	Watkins type: V4	Watkins	WAT1190165	0.0717501	-0.0636339	-0.0469973	Watkins_165		Watkins165	0	0.3955	0.6045	Q3
1190167	India 223	IND	300	Spring	Watkins type: V4	Watkins	WAT1190167	0.0402537	-0.0539003	0.0290671	Watkins_167		Watkins167	0.1166	0.3507	0.5327	Q3
1190169	China 36	CHN	300	Spring	Watkins type: V4	Watkins	WAT1190169	0.0529259	-0.0669058	0.0406554	Watkins_169		Watkins169	0.0178	0.3212	0.661	Q3
1190171	China 28	CHN	300	Spring	Watkins type: V4	Watkins	WAT1190171	-0.0399232	-0.0796958	0.0135452	Watkins_171		Watkins171	0.3254	0.0388	0.6358	Q3
1190183	Poland 18	POL	300	Spring	Watkins type: V4	Watkins	WAT1190183	-0.0106052	-0.126537	0.0723484	Watkins_183		Watkins183	0.1082	0.0006	0.8912	Q3
1190184	Poland 23	POL	300	Spring	Watkins type: V4	Watkins	WAT1190184	-0.0102968	-0.12736	0.0721544	Watkins_184		Watkins184	0.1074	0.001	0.8916	Q3
1190186	Italy 14	ITA	300	Spring	Watkins type: V4	Watkins	WAT1190186	0.0288273	-0.0490649	0.00547559	Watkins_186		Watkins186	0.0586	0.3039	0.6375	Q3
1190188	France 8	FRA	300	Spring	Watkins type: V4	Watkins	WAT1190188	0.00479347	-0.143188	0.0240656	Watkins_188		Watkins188	0.0362	0	0.9638	Q3
1190204	India 115	IND	300	Spring	Watkins type: V6	Watkins	WAT1190204	0.0406456	-0.151495	0.0499532	Watkins_204		Watkins204	0	0	1	Q3
1190205	India 215	IND	300	Spring	Watkins type: V6	Watkins	WAT1190205	0.0399783	-0.152873	0.0501493	Watkins_205		Watkins205	0	0	1	Q3
1190206	India 235	IND	300	Spring	Watkins type: V6	Watkins	WAT1190206	0.0406608	-0.151475	0.0498956	Watkins_206		Watkins206	0	0	1	Q3
1190211	France 13	FRA	300	Spring	Watkins type: V8	Watkins	WAT1190211	0.0753312	-0.0395383	-0.00471136	Watkins_211		Watkins211	0	0.4647	0.5353	Q3
1190213	Morocco 16	MAR	300	Spring	Watkins type: V11	Watkins	WAT1190213	0.04484	-0.0941703	0.0555135	Watkins_213		Watkins213	0.001	0.2056	0.7934	Q3
1190227	Mahon 6	ESP	300	Spring	Watkins type: V11	Watkins	WAT1190227	0.0664258	-0.0356483	-0.0314054	Watkins_227		Watkins227	0.0318	0.4478	0.5204	Q3
1190233	India 47	IND	300	Spring	Watkins type: V11	Watkins	WAT1190233	0.0271179	-0.0646762	-0.0269269	Watkins_233		Watkins233	0.1168	0.2534	0.6298	Q3
1190237	Persia 69	IRN	300	Spring	Watkins type: V11	Watkins	WAT1190237	-0.0412551	-0.0521115	0.0346351	Watkins_237		Watkins237	0.3523	0.1112	0.5366	Q3
1190279	Navarre 19	ESP	300	Spring	Watkins type: V12	Watkins	WAT1190279	0.0467795	-0.0564142	0.0301716	Watkins_279		Watkins279	0.0118	0.3593	0.6289	Q3
1190328	Sinai 8	EGY	300	Spring	Watkins type: V12	Watkins	WAT1190328	0.0480855	-0.0612949	-0.017243	Watkins_328		Watkins328	0.0762	0.3241	0.5997	Q3
1190334	Dioseg 3	CSK	300	Spring	Watkins type: V12	Watkins	WAT1190334	0.0617196	-0.0269676	-0.0343278	Watkins_334		Watkins334	0.0338	0.4614	0.5048	Q3
1190335	Dioseg 3	CSK	300	Spring	Watkins type: V12	Watkins	WAT1190335	0.0166694	-0.12015	0.0342917	Watkins_335		Watkins335	0.001	0.0016	0.9974	Q3
1190341	Leon 14	ESP	300	Spring	Watkins type: V12	Watkins	WAT1190341	0.0365848	-0.0834125	-0.0370909	Watkins_341		Watkins341	0.0394	0.2218	0.7389	Q3
1190345	Varna 39	BGR	300	Spring	Watkins type: V12	Watkins	WAT1190345	-0.00735904	-0.113616	0.0314981	Watkins_345		Watkins345	0.1053	0	0.8947	Q3
1190346	Varna 14	BGR	300	Spring	Watkins type: V12	Watkins	WAT1190346	-0.00913884	-0.114936	0.0326077	Watkins_346		Watkins346	0.1056	0.0004	0.894	Q3
1190347	Varna 30	BGR	300	Spring	Watkins type: V12	Watkins	WAT1190347	0.0338089	-0.143226	-0.0063286	Watkins_347		Watkins347	0	0	1	Q3
1190348	Varna 42	BGR	300	Spring	Watkins type: V12	Watkins	WAT1190348	0.0216359	-0.0879647	0.0199473	Watkins_348		Watkins348	0.0406	0.1633	0.7961	Q3
1190349	Varna 25	BGR	300	Spring	Watkins type: V12	Watkins	WAT1190349	0.0267696	-0.0890641	-0.0333212	Watkins_349		Watkins349	0.0768	0.1742	0.749	Q3
1190351	Sarajevo 14	YUG	300	Spring	Watkins type: V12	Watkins	WAT1190351	-0.00625573	-0.0928735	0.0606158	Watkins_351		Watkins351	0.1296	0.0384	0.832	Q3
1190353	Sarajevo 10	YUG	300	Spring	Watkins type: V12	Watkins	WAT1190353	0.0615187	-0.0819802	-0.0388407	Watkins_353		Watkins353	0.002	0.294	0.704	Q3
1190354	Sarajevo 3	YUG	300	Spring	Watkins type: V12	Watkins	WAT1190354	0.0269008	-0.14287	0.0324703	Watkins_354		Watkins354	0.0002	0.001	0.9988	Q3
1190356	Dalmatia 5	YUG	300	Spring	Watkins type: V12	Watkins	WAT1190356	0.02509	-0.0302268	0.0368937	Watkins_356		Watkins356	0.101	0.3956	0.5034	Q3
1190358	Dalmatia 4	YUG	300	Spring	Watkins type: V12	Watkins	WAT1190358	0.0590201	-0.0370033	-0.0479011	Watkins_358		Watkins358	0.0338	0.4624	0.5038	Q3
1190360	Belgrade 10	YUG	300	Spring	Watkins type: V12	Watkins	WAT1190360	0.024981	-0.115038	0.0321434	Watkins_360		Watkins360	0.002	0.0834	0.9146	Q3
1190361	Belgrade 11	YUG	300	Spring	Watkins type: V15	Watkins	WAT1190361	0.0335194	-0.0963158	0.0353821	Watkins_361		Watkins361	0.0044	0.1604	0.8352	Q3
1190362	Belgrade 4	YUG	300	Spring	Watkins type: V12	Watkins	WAT1190362	0.0248886	-0.115645	0.0316964	Watkins_362		Watkins362	0.0022	0.0832	0.9146	Q3
1190364	Belgrade 4	YUG	300	Spring	Watkins type: V12	Watkins	WAT1190364	0.0331795	-0.0993584	-0.0309794	Watkins_364		Watkins364	0.0406	0.154	0.8054	Q3
1190365	Belgrade 5	YUG	300	Spring	Watkins type: V12	Watkins	WAT1190365	0.0105549	-0.0858362	0.0394782	Watkins_365		Watkins365	0.0654	0.1466	0.788	Q3
1190366	Belgrade 10	YUG	300	Spring	Watkins type: V15	Watkins	WAT1190366	0.0328741	-0.0972891	0.0333931	Watkins_366		Watkins366	0.001	0.1426	0.8564	Q3
1190367	Varna 11	BGR	300	Spring	Watkins type: V12	Watkins	WAT1190367	0.0115749	-0.0856996	0.039829	Watkins_367		Watkins367	0.0634	0.145	0.7916	Q3
1190368	Croatia 13	YUG	300	Spring	Watkins type: V12	Watkins	WAT1190368	0.00125754	-0.123624	0.0390938	Watkins_368		Watkins368	0.0336	0	0.9664	Q3
1190382	India 80	IND	300	Spring	Watkins type: V12	Watkins	WAT1190382	0.0280476	-0.0341479	-0.0205411	Watkins_382		Watkins382	0.0984	0.3762	0.5254	Q3
1190383	Salonika 8	GRC	300	Spring	Watkins type: V12	Watkins	WAT1190383	0.0386208	-0.094398	-0.0312432	Watkins_383		Watkins383	0.046	0.1862	0.7678	Q3
1190384	Salonika 10	GRC	300	Spring	Watkins type: V12	Watkins	WAT1190384	0.0386911	-0.0968096	-0.0315156	Watkins_384		Watkins384	0.0482	0.1825	0.7693	Q3
1190414	India 117	IND	300	Spring	Watkins type: V12	Watkins	WAT1190414	-0.00579088	-0.0893184	-0.0136945	Watkins_414		Watkins414	0.1906	0.094	0.7153	Q3
1190447	China Sh204	CHN	300	Spring	Watkins type: V12	Watkins	WAT1190447	0.0234032	-0.145892	0.0366715	Watkins_447		Watkins447	0.002	0	0.998	Q3
1190460	Afghanistan 82	AFG	300	Spring	Watkins type: V12	Watkins	WAT1190460	-0.0356635	-0.0870585	0.0199926	Watkins_460		Watkins460	0.2813	0.0086	0.7101	Q3
1190492	Navarre 43	ESP	300	Spring	Watkins type: V13	Watkins	WAT1190492	0.0660885	-0.0517716	-0.0315353	Watkins_492		Watkins492	0.0078	0.4114	0.5808	Q3
1190515	Persia 125	IRN	300	Spring	Watkins type: V14	Watkins	WAT1190515	-0.0274528	-0.0519974	0.0271011	Watkins_515		Watkins515	0.2889	0.0858	0.6253	Q3
1190533	Morocco 39	MAR	300	Spring	Watkins type: V15	Watkins	WAT1190533	0.0315542	-0.050063	0.0387167	Watkins_533		Watkins533	0.089	0.3276	0.5834	Q3
1190604	Navarre 74	ESP	300	Spring	Watkins type: V15	Watkins	WAT1190604	0.0522163	-0.0537112	-0.00179138	Watkins_604		Watkins604	0.025	0.3674	0.6076	Q3
1190606	Salonika 10	GRC	300	Spring	Watkins type: V15	Watkins	WAT1190606	0.04192	-0.0913678	-0.00378377	Watkins_606		Watkins606	0.0192	0.196	0.7848	Q3
1190608	Croatia 3	YUG	300	Spring	Watkins type: V15	Watkins	WAT1190608	0.0518537	-0.120822	0.0243829	Watkins_608		Watkins608	0.0038	0.0968	0.8994	Q3
1190610	Sarajevo 7	YUG	300	Spring	Watkins type: V15	Watkins	WAT1190610	0.0229767	-0.1479	0.0350738	Watkins_610		Watkins610	0.0266	0.0012	0.9722	Q3
1190611	Sarajevo 2	YUG	300	Spring	Watkins type: V15	Watkins	WAT1190611	0.047751	-0.140403	-0.023024	Watkins_611		Watkins611	0.0002	0.0482	0.9516	Q3
1190613	Belgrade 6	YUG	300	Spring	Watkins type: V15	Watkins	WAT1190613	0.0443193	-0.0773807	0.00197967	Watkins_613		Watkins613	0.0018	0.235	0.7632	Q3
1190614	Belgrade 1	YUG	300	Spring	Watkins type: V15	Watkins	WAT1190614	0.0470798	-0.10426	-0.0301291	Watkins_614		Watkins614	0.001	0.161	0.838	Q3
1190615	Croatia 9	YUG	300	Spring	Watkins type: V15	Watkins	WAT1190615	0.0795789	-0.0488639	-0.0326577	Watkins_615		Watkins615	0	0.4068	0.5932	Q3
1190618	Belgrade 10	YUG	300	Spring	Watkins type: V15	Watkins	WAT1190618	0.0487975	-0.0912806	-0.0382515	Watkins_618		Watkins618	0.0012	0.2403	0.7585	Q3
1190619	Sarajevo 16	YUG	300	Spring	Watkins type: V15	Watkins	WAT1190619	0.0445256	-0.13354	0.0174989	Watkins_619		Watkins619	0.0008	0.0042	0.995	Q3
1190620	Croatia 10	YUG	300	Spring	Watkins type: V15	Watkins	WAT1190620	0.0711403	-0.0935821	-0.0625212	Watkins_620		Watkins620	0.0022	0.2741	0.7237	Q3
1190622	Varna 29	BGR	300	Spring	Watkins type: V15	Watkins	WAT1190622	-0.00412616	-0.124174	0.0361748	Watkins_622		Watkins622	0.09	0.011	0.899	Q3
1190623	Varna 14	BGR	300	Spring	Watkins type: V15	Watkins	WAT1190623	0.018133	-0.122528	-0.00946737	Watkins_623		Watkins623	0.0752	0.008	0.9168	Q3
1190634	Hungary 2	HUN	300	Spring	Watkins type: V15	Watkins	WAT1190634	0.0568919	-0.173656	-0.020961	Watkins_634		Watkins634	0	0	1	Q3
1190637	Smyrna 17	TUR	300	Spring	Watkins type: V15	Watkins	WAT1190637	0.0567622	-0.172527	-0.0213259	Watkins_637		Watkins637	0	0	1	Q3
1190662	Rumania 3	ROM	300	Spring	Watkins type: V15	Watkins	WAT1190662	0.00203325	-0.124413	0.0383685	Watkins_662		Watkins662	0.0484	0.0022	0.9494	Q3
1190676	Tunis 23	TUN	300	Spring	Watkins type: V16	Watkins	WAT1190676	0.04509	-0.0238884	0.0667822	Watkins_676		Watkins676	0.0476	0.4337	0.5187	Q3
1190680	Italy 29	ITA	300	Spring	Watkins type: V16	Watkins	WAT1190680	0.0580762	-0.0736692	-0.0196515	Watkins_680		Watkins680	0.027	0.3182	0.6548	Q3
1190683	Navarre 17	ESP	300	Spring	Watkins type: V17	Watkins	WAT1190683	0.0543941	-0.0474782	-0.00459101	Watkins_683		Watkins683	0.0018	0.4035	0.5947	Q3
1190722	China Sh154	CHN	300	Spring	Watkins type: V51	Watkins	WAT1190722	0.0214107	-0.101557	0.0395879	Watkins_722		Watkins722	0.0554	0.1232	0.8214	Q3
1190723	Afghanistan 65	AFG	300	Spring	Watkins type: V51	Watkins	WAT1190723	-0.0565458	-0.120188	0.0340063	Watkins_723		Watkins723	0.2709	0	0.7291	Q3
1190724	India 265	IND	300	Spring	Watkins type: V53	Watkins	WAT1190724	0.0459507	-0.0937287	-0.0262219	Watkins_724		Watkins724	0.0416	0.1864	0.772	Q3
1190737	Italy W106819	ITA	300	Spring	Watkins type: V3	Watkins	WAT1190737	0.0248551	-0.0399865	-0.00710667	Watkins_737		Watkins737	0.1632	0.3126	0.5242	Q3
1190738	Turkestan W84525	SUN	300	Spring	Watkins type: V4	Watkins	WAT1190738	-0.00936505	-0.107591	0.0478347	Watkins_738		Watkins738	0.145	0.0204	0.8346	Q3
1190739	India 2	IND	300	Spring	Watkins type: V4	Watkins	WAT1190739	0.0108042	-0.119224	0.0438484	Watkins_739		Watkins739	0.0494	0.0032	0.9474	Q3
1190749	Siberia W4134	SUN	300	Spring	Watkins type: V12	Watkins	WAT1190749	-0.0831475	-0.086139	0.0300001	Watkins_749		Watkins749	0.4475	0.0018	0.5507	Q3
1190750	Ukraine W94452	SUN	300	Spring	Watkins type: V12	Watkins	WAT1190750	0.0327475	-0.144549	0.0233835	Watkins_750		Watkins750	0	0	1	Q3
1190763	Turkestan 5	IND	300	Spring	Watkins type: V12	Watkins	WAT1190763	-0.0781352	-0.0746939	0.0180864	Watkins_763		Watkins763	0.4328	0.0142	0.553	Q3
1190764	Turkestan 1	IND	300	Spring	Watkins type: V12	Watkins	WAT1190764	0.0314481	-0.0906213	0.0165291	Watkins_764		Watkins764	0.031	0.1982	0.7708	Q3
1190765	Siberia W5489	SUN	300	Spring	Watkins type: V13	Watkins	WAT1190765	0.0334753	-0.0887486	0.0156858	Watkins_765		Watkins765	0.0328	0.2003	0.7669	Q3
1190771	Irkutsk W43325	SUN	300	Spring	Watkins type: V15	Watkins	WAT1190771	-0.0192905	-0.0846788	0.0642335	Watkins_771		Watkins771	0.2003	0.0294	0.7703	Q3
1190776	Georgia W57173	SUN	300	Spring	Watkins type: V15	Watkins	WAT1190776	-0.0175119	-0.0839398	0.0633931	Watkins_776		Watkins776	0.1978	0.017	0.7852	Q3
1190777	Finland 3	FIN	300	Spring	Watkins type: V15	Watkins	WAT1190777	-0.0176909	-0.0849392	0.0632252	Watkins_777		Watkins777	0.1975	0.0162	0.7863	Q3
1190794	USSR W61101	SUN	300	Spring	Watkins type: V15	Watkins	WAT1190794	-0.03789	-0.0554331	0.0548806	Watkins_794		Watkins794	0.3077	0.0994	0.5928	Q3
1190801	Armenia W94373	SUN	300	Spring	Watkins type: V24	Watkins	WAT1190801	0.021614	-0.158853	0.0246334	Watkins_801		Watkins801	0	0	1	Q3
1190802	Georgia W57180	SUN	300	Spring	Watkins type: V26	Watkins	WAT1190802	-0.0699584	-0.0699335	0.026529	Watkins_802		Watkins802	0.4248	0.0034	0.5718	Q3
1190821	Chinese-5 China 4	CHN	300	Spring	Watkins type: V2	Watkins	WAT1190821	0.0173154	-0.129863	0.0660975	Watkins_821		Watkins821	0.0008	0.0002	0.999	Q3
1190823	Chinese-7 China 2	CHN	300	Spring	Watkins type: V2	Watkins	WAT1190823	0.0641149	-0.0969829	-0.0305404	Watkins_823		Watkins823	0	0.2209	0.7791	Q3
1190825	Chinese-9 China 4	CHN	300	Spring	Watkins type: V2	Watkins	WAT1190825	0.0321683	-0.133674	0.0255018	Watkins_825		Watkins825	0.0006	0.001	0.9984	Q3
1190903	India 202	IND	300	Spring	Watkins type: V11	Watkins	WAT1190903	0.0262595	-0.159734	0.0260197	Watkins_903		Watkins903	0.001	0.001	0.998	Q3
1190092	India 278	IND	300	Winter	Watkins type: V2	Watkins	WAT1190092	-0.0604972	-0.0146014	0.00537151	Watkins_092		Watkins092	0.4702	0.1947	0.3351	Admix	1	1
1190278	Seville 27	ESP	300	Winter	Watkins type: V12	Watkins	WAT1190278	0.0215269	-0.0157356	0.0300292	Watkins_278		Watkins278	0.126	0.4131	0.4609	Admix	2	2
1190307	Persia 6	IRN	300	Winter	Watkins type: V11	Watkins	WAT1190307	-0.0314365	0.0356858	-0.0644939	Watkins_307		Watkins307	0.3914	0.467	0.1415	Admix	3	3
1190320	China 2	CHN	300	Winter	Watkins type: V12	Watkins	WAT1190320	-0.019635	0.021098	-0.0571088	Watkins_320		Watkins320	0.3469	0.3977	0.2555	Admix	4	4
1190323	China 14	CHN	300	Winter	Watkins type: V12	Watkins	WAT1190323	0.0333666	0.00625469	-0.0153102	Watkins_323		Watkins323	0.206	0.462	0.332	Admix	5	5
1190324	China 20	CHN	300	Winter	Watkins type: V12	Watkins	WAT1190324	0.0324164	0.0034718	-0.0118625	Watkins_324		Watkins324	0.202	0.453	0.345	Admix	6	6
1190325	1190325	GBR	300	Winter	Watkins type: V12	Watkins	WAT1190325	0.0328234	0.00416964	-0.0127751	Watkins_325		Watkins325	0.2034	0.4545	0.3421	Admix	7	7
1190342	Navarre 23	ESP	300	Winter	Watkins type: V12	Watkins	WAT1190342	0.0485998	-0.0216965	-0.0400366	Watkins_342		Watkins342	0.0586	0.4877	0.4537	Admix	8	8
1190374	Persia 66	IRN	300	Winter	Watkins type: V12	Watkins	WAT1190374	-0.041721	0.00460407	-0.00903031	Watkins_374		Watkins374	0.4113	0.3117	0.2771	Admix	9	9
1190666	Afghanistan 18	AFG	300	Winter	Watkins type: V15	Watkins	WAT1190666	-0.0304427	-0.035806	-0.00052056	Watkins_666		Watkins666	0.3367	0.1696	0.4937	Admix	10	10
1190677	Valencia 1	ESP	300	Winter	Watkins type: V16	Watkins	WAT1190677	-0.0331719	0.0287252	0.0409661	Watkins_677		Watkins677	0.3851	0.4183	0.1966	Admix	11	11
1190757	Italy W7344	ITA	300	Winter	Watkins type: V12	Watkins	WAT1190757	0.0636786	-0.035548	-0.0123552	Watkins_757		Watkins757	0.0778	0.4516	0.4706	Admix	12	12
1190159	Varna 7	BGR	300	Winter	Watkins type: V4	Watkins	WAT1190159	-0.121001	-0.00340524	-0.033366	Watkins_159		Watkins159	0.6931	0.057	0.2499	Q1	1	13
1190235	Salonika 9	GRC	300	Winter	Watkins type: V11	Watkins	WAT1190235	-0.0833996	-0.0460016	0.0022619	Watkins_235		Watkins235	0.5021	0.0638	0.4341	Q1	2	14
1190319	China 15	CHN	300	Winter	Watkins type: V12	Watkins	WAT1190319	-0.137591	-0.0103437	-0.0148358	Watkins_319		Watkins319	0.7237	0.0314	0.2448	Q1	3	15
1190418	India 231	IND	300	Winter	Watkins type: V12	Watkins	WAT1190418	-0.131586	-0.0760722	-0.0405358	Watkins_418		Watkins418	0.5704	0	0.4296	Q1	4	16
1190472	Afghanistan 107	AFG	300	Winter	Watkins type: V12	Watkins	WAT1190472	-0.0983602	0.00741443	-0.0391687	Watkins_472		Watkins472	0.5627	0.2264	0.211	Q1	5	17
1190488	Armenia 5	SUN	300	Winter	Watkins type: V12	Watkins	WAT1190488	-0.116753	-0.0241269	0.02921	Watkins_488		Watkins488	0.6517	0.0322	0.3161	Q1	6	18
1190489	Armenia 7	SUN	300	Winter	Watkins type: V12	Watkins	WAT1190489	-0.115761	-0.0233318	0.0302398	Watkins_489		Watkins489	0.6537	0.0322	0.3141	Q1	7	19
1190500	Iraq 51	IRQ	300	Winter	Watkins type: V14	Watkins	WAT1190500	-0.115714	0.00334863	0.0190872	Watkins_500		Watkins500	0.6837	0.1088	0.2076	Q1	8	20
1190521	India 177	IND	300	Winter	Watkins type: V14	Watkins	WAT1190521	-0.0745629	0.00283451	0.000595591	Watkins_521		Watkins521	0.5226	0.265	0.2124	Q1	9	21
1190710	India 199	IND	300	Winter	Watkins type: V51	Watkins	WAT1190710	-0.111785	-0.00300572	-0.0344298	Watkins_710		Watkins710	0.5892	0.1773	0.2335	Q1	10	22
1190744	Turkestan 2	IND	300	Winter	Watkins type: V11	Watkins	WAT1190744	-0.0804455	-0.000461617	-0.0233779	Watkins_744		Watkins744	0.5411	0.216	0.2428	Q1	11	23
1190810	Turkestan W84532	SUN	300	Winter	Watkins type: V43	Watkins	WAT1190810	-0.1891	-0.0020898	-0.0358465	Watkins_810		Watkins810	0.9682	0	0.0318	Q1	12	24
1190815	1190815	*	300	Winter	Watkins type: V61	Watkins	WAT1190815	-0.199864	0.0188559	-0.0260641	Watkins_815		Watkins815	0.9744	0.0016	0.024	Q1	13	25
1190017	Leon 4	ESP	300	Winter	Watkins type: V1	Watkins	WAT1190017	0.0936847	0.0240695	-0.00934701	Watkins_017		Watkins017	0	0.7476	0.2524	Q2	1	26
1190040	France 14	FRA	300	Winter	Watkins type: V1	Watkins	WAT1190040	0.0933309	-0.0193332	-0.0211625	Watkins_040		Watkins040	0	0.5598	0.4402	Q2	2	27
1190075	Belgrade 1	YUG	300	Winter	Watkins type: V2	Watkins	WAT1190075	0.10343	-0.0298631	-0.0581241	Watkins_075		Watkins075	0	0.5358	0.4642	Q2	3	28
1190131	Salamanca 10	ESP	300	Winter	Watkins type: V3	Watkins	WAT1190131	0.10181	-0.0144355	0.0202584	Watkins_131		Watkins131	0	0.6025	0.3975	Q2	4	29
1190195	India 114	IND	300	Winter	Watkins type: V5	Watkins	WAT1190195	0.110204	0.00683229	-0.0464247	Watkins_195		Watkins195	0.0002	0.6269	0.3729	Q2	5	30
1190288	Crete 10	CRT	300	Winter	Watkins type: V12	Watkins	WAT1190288	0.0659152	0.00234764	0.0313414	Watkins_288		Watkins288	0.0008	0.6146	0.3846	Q2	6	31
1190311	Persia 8	IRN	300	Winter	Watkins type: V12	Watkins	WAT1190311	0.0842708	0.0520988	-0.133996	Watkins_311		Watkins311	0.036	0.8504	0.1136	Q2	7	32
1190312	Persia 20	IRN	300	Winter	Watkins type: V12	Watkins	WAT1190312	0.0842196	0.0526024	-0.133958	Watkins_312		Watkins312	0.0394	0.8494	0.1112	Q2	8	33
1190313	Burma 7	BUR	300	Winter	Watkins type: V12	Watkins	WAT1190313	0.0847246	0.0533196	-0.134011	Watkins_313		Watkins313	0.0372	0.8526	0.1102	Q2	9	34
1190385	Barcelona 5	ESP	300	Winter	Watkins type: V12	Watkins	WAT1190385	0.0319011	0.0304843	0.0291273	Watkins_385		Watkins385	0.1478	0.6058	0.2464	Q2	10	35
1190462	Afghanistan 17	AFG	300	Winter	Watkins type: V12	Watkins	WAT1190462	-0.0175289	0.0402775	-0.131736	Watkins_462		Watkins462	0.381	0.5456	0.0734	Q2	11	36
1190616	Croatia 19	YUG	300	Winter	Watkins type: V15	Watkins	WAT1190616	0.090214	-0.0217674	-0.0308419	Watkins_616		Watkins616	0.007	0.5207	0.4723	Q2	12	37
1190652	China Sh107	CHN	300	Winter	Watkins type: V15	Watkins	WAT1190652	0.0685833	0.0197104	-0.00979945	Watkins_652		Watkins652	0.05	0.6349	0.3151	Q2	13	38
1190730	India 318	IND	300	Winter	Watkins type: V58	Watkins	WAT1190730	-0.00346642	0.116961	0.0249867	Watkins_730		Watkins730	0.3442	0.6556	0.0002	Q2	14	39
1190736	Caucasus W8528	SUN	300	Winter	Watkins type: V3	Watkins	WAT1190736	0.093136	-0.0380981	-0.05773	Watkins_736		Watkins736	0.05	0.5101	0.4399	Q2	15	40
1190756	Italy W6714	ITA	300	Winter	Watkins type: V12	Watkins	WAT1190756	0.0855155	-0.0264348	-0.115919	Watkins_756		Watkins756	0.0052	0.5615	0.4333	Q2	16	41
1190014	Sarajevo 4	YUG	300	Winter	Watkins type: V1	Watkins	WAT1190014	0.0254308	-0.133358	0.0323346	Watkins_014		Watkins014	0.0106	0.001	0.9884	Q3	1	42
1190035	Poland 5	POL	300	Winter	Watkins type: V1	Watkins	WAT1190035	0.0422522	-0.117079	0.0211024	Watkins_035		Watkins035	0	0.0882	0.9118	Q3	2	43
1190036	Poland 4	POL	300	Winter	Watkins type: V1	Watkins	WAT1190036	0.0418535	-0.111624	0.0188517	Watkins_036		Watkins036	0.0002	0.0972	0.9026	Q3	3	44
1190037	Poland 16	POL	300	Winter	Watkins type: V1	Watkins	WAT1190037	0.0488498	-0.121164	0.0179613	Watkins_037		Watkins037	0	0.0855	0.9145	Q3	4	45
1190038	Poland 11	POL	300	Winter	Watkins type: V1	Watkins	WAT1190038	0.0485313	-0.120621	0.0185746	Watkins_038		Watkins038	0	0.0846	0.9154	Q3	5	46
1190076	Croatia 12	YUG	300	Winter	Watkins type: V2	Watkins	WAT1190076	0.0914451	-0.06354	-0.0550166	Watkins_076		Watkins076	0	0.3429	0.6571	Q3	6	47
1190091	India 320	IND	300	Winter	Watkins type: V2	Watkins	WAT1190091	0.0596549	-0.0996726	-0.0154938	Watkins_091		Watkins091	0	0.2088	0.7912	Q3	7	48
1190095	China Sh200	CHN	300	Winter	Watkins type: V2	Watkins	WAT1190095	0.0755138	-0.0533245	-0.019426	Watkins_095		Watkins095	0	0.3954	0.6046	Q3	8	49
1190096	Rumania 8	ROM	300	Winter	Watkins type: V2	Watkins	WAT1190096	0.0466058	-0.083227	0.012848	Watkins_096		Watkins096	0.0008	0.2183	0.7809	Q3	9	50
1190097	Poland 4	POL	300	Winter	Watkins type: V2	Watkins	WAT1190097	0.0728097	-0.0698986	0.000845523	Watkins_097		Watkins097	0	0.2853	0.7147	Q3	10	51
1190101	Italy 18	ITA	300	Winter	Watkins type: V2	Watkins	WAT1190101	0.0724722	-0.068876	0.00149161	Watkins_101		Watkins101	0	0.2867	0.7133	Q3	11	52
1190105	France 1	FRA	300	Winter	Watkins type: V2	Watkins	WAT1190105	0.0929717	-0.0527817	-0.0403072	Watkins_105		Watkins105	0.0022	0.4582	0.5396	Q3	12	53
1190110	France 29	FRA	300	Winter	Watkins type: V2	Watkins	WAT1190110	0.0741864	-0.0391006	-0.0329508	Watkins_110		Watkins110	0.0386	0.4273	0.5341	Q3	13	54
1190118	Portugal 82	PRT	300	Winter	Watkins type: V3	Watkins	WAT1190118	0.0506665	-0.0298098	0.0364829	Watkins_118		Watkins118	0.0114	0.4536	0.535	Q3	14	55
1190142	Morocco 56	MAR	300	Winter	Watkins type: V3	Watkins	WAT1190142	0.0525929	-0.0401254	-0.00174471	Watkins_142		Watkins142	0.028	0.3995	0.5725	Q3	15	56
1190150	1190150	GBR	300	Winter	Watkins type: V4	Watkins	WAT1190150	0.0531111	-0.0671399	0.0241923	Watkins_150		Watkins150	0.0226	0.3051	0.6723	Q3	16	57
1190158	Salonika 3	GRC	300	Winter	Watkins type: V4	Watkins	WAT1190158	0.0639029	-0.0971158	-0.0292611	Watkins_158		Watkins158	0	0.2186	0.7814	Q3	17	58
1190161	Navarre 63	ESP	300	Winter	Watkins type: V4	Watkins	WAT1190161	0.0860912	-0.0644867	-0.0189372	Watkins_161		Watkins161	0	0.4129	0.5871	Q3	18	59
1190166	India 165	IND	300	Winter	Watkins type: V4	Watkins	WAT1190166	0.00873293	-0.0871253	-0.0277561	Watkins_166		Watkins166	0.1904	0.1854	0.6241	Q3	19	60
1190175	China Sh229	CHN	300	Winter	Watkins type: V4	Watkins	WAT1190175	0.0511954	-0.0415939	-0.00199743	Watkins_175		Watkins175	0.0312	0.3968	0.572	Q3	20	61
1190178	Dalmatia 2	YUG	300	Winter	Watkins type: V3	Watkins	WAT1190178	0.0434603	-0.0230659	0.0256865	Watkins_178		Watkins178	0.0354	0.4344	0.5302	Q3	21	62
1190181	Poland 1	POL	300	Winter	Watkins type: V4	Watkins	WAT1190181	0.0329678	-0.141487	0.0255331	Watkins_181		Watkins181	0	0.0546	0.9454	Q3	22	63
1190182	Poland 13	POL	300	Winter	Watkins type: V4	Watkins	WAT1190182	0.0456628	-0.10788	0.0136093	Watkins_182		Watkins182	0.001	0.1146	0.8844	Q3	23	64
1190185	Italy 13	ITA	300	Winter	Watkins type: V4	Watkins	WAT1190185	0.0321539	-0.0525997	0.0100411	Watkins_185		Watkins185	0.0294	0.3041	0.6665	Q3	24	65
1190190	France 12	FRA	300	Winter	Watkins type: V4	Watkins	WAT1190190	0.0899375	-0.0796502	-0.0387485	Watkins_190		Watkins190	0	0.3003	0.6997	Q3	25	66
1190191	France 21	FRA	300	Winter	Watkins type: V4	Watkins	WAT1190191	0.0929089	-0.0779495	-0.0377829	Watkins_191		Watkins191	0.0008	0.3118	0.6874	Q3	26	67
1190196	1190196	*	300	Winter	Watkins type: V5	Watkins	WAT1190196	0.0826157	-0.0517641	-0.0153457	Watkins_196		Watkins196	0	0.3887	0.6113	Q3	27	68
1190197	India 204	IND	300	Winter	Watkins type: V5	Watkins	WAT1190197	0.108043	-0.05961	-0.0445134	Watkins_197		Watkins197	0	0.3973	0.6027	Q3	28	69
1190200	France 17	FRA	300	Winter	Watkins type: V5	Watkins	WAT1190200	0.108158	-0.0604165	-0.0441676	Watkins_200		Watkins200	0	0.3948	0.6052	Q3	29	70
1190203	India 106	IND	300	Winter	Watkins type: V6	Watkins	WAT1190203	0.0657435	-0.126851	-0.00584321	Watkins_203		Watkins203	0	0.126	0.874	Q3	30	71
1190231	Hungary 6	HUN	300	Winter	Watkins type: V11	Watkins	WAT1190231	0.0575846	-0.0927866	9.70405e-05	Watkins_231		Watkins231	0.001	0.21	0.789	Q3	31	72
1190234	Sarajevo 1	YUG	300	Winter	Watkins type: V11	Watkins	WAT1190234	0.0324252	-0.132595	0.0256068	Watkins_234		Watkins234	0	0	1	Q3	32	73
1190236	Salonika 12	GRC	300	Winter	Watkins type: V11	Watkins	WAT1190236	0.0244974	-0.0817944	0.00389336	Watkins_236		Watkins236	0.0808	0.1978	0.7214	Q3	33	74
1190309	Persia 3	IRN	300	Winter	Watkins type: V12	Watkins	WAT1190309	0.0358308	-0.161069	0.0167525	Watkins_309		Watkins309	0	0	1	Q3	34	75
1190310	Persia 2	IRN	300	Winter	Watkins type: V12	Watkins	WAT1190310	0.010321	-0.0831685	0.00895656	Watkins_310		Watkins310	0.1016	0.1318	0.7666	Q3	35	76
1190329	Dioseg 4	CSK	300	Winter	Watkins type: V12	Watkins	WAT1190329	0.0495014	-0.156798	-0.0106563	Watkins_329		Watkins329	0	0	1	Q3	36	77
1190330	Gaza 1	EGY	300	Winter	Watkins type: V12	Watkins	WAT1190330	0.0494415	-0.156481	-0.00884983	Watkins_330		Watkins330	0	0	1	Q3	37	78
1190331	Brazil 1	BRA	300	Winter	Watkins type: V12	Watkins	WAT1190331	0.0491163	-0.158239	-0.0106673	Watkins_331		Watkins331	0	0	1	Q3	38	79
1190332	Dioseg 1	CSK	300	Winter	Watkins type: V12	Watkins	WAT1190332	0.0313423	-0.151111	0.0322587	Watkins_332		Watkins332	0	0	1	Q3	39	80
1190333	Dioseg 1	CSK	300	Winter	Watkins type: V12	Watkins	WAT1190333	0.0315274	-0.151162	0.0349218	Watkins_333		Watkins333	0	0	1	Q3	40	81
1190336	Hungary 2	HUN	300	Winter	Watkins type: V12	Watkins	WAT1190336	0.0619682	-0.0916766	-0.0369878	Watkins_336		Watkins336	0.001	0.2328	0.7662	Q3	41	82
1190337	Hungary 3	HUN	300	Winter	Watkins type: V12	Watkins	WAT1190337	0.0353282	-0.160092	0.0175365	Watkins_337		Watkins337	0	0	1	Q3	42	83
1190338	Hungary 6	HUN	300	Winter	Watkins type: V12	Watkins	WAT1190338	0.0341236	-0.161692	-0.000819571	Watkins_338		Watkins338	0	0.012	0.988	Q3	43	84
1190343	Vizcaya 17	ESP	300	Winter	Watkins type: V12	Watkins	WAT1190343	0.102921	-0.0439993	-0.0707412	Watkins_343		Watkins343	0	0.482	0.518	Q3	44	85
1190371	Croatia 16	YUG	300	Winter	Watkins type: V12	Watkins	WAT1190371	0.0453544	-0.141198	-0.0130042	Watkins_371		Watkins371	0	0.0018	0.9982	Q3	45	86
1190402	Salonika 10	GRC	300	Winter	Watkins type: V12	Watkins	WAT1190402	0.019049	-0.0768669	-0.0213405	Watkins_402		Watkins402	0.1068	0.1886	0.7046	Q3	46	87
1190408	India 102	IND	300	Winter	Watkins type: V12	Watkins	WAT1190408	0.0274585	-0.160295	0.0163769	Watkins_408		Watkins408	0	0	1	Q3	47	88
1190410	India 120	IND	300	Winter	Watkins type: V12	Watkins	WAT1190410	-0.0330681	-0.0845321	0.0174381	Watkins_410		Watkins410	0.2971	0.0462	0.6567	Q3	48	89
1190436	China Sh108	CHN	300	Winter	Watkins type: V12	Watkins	WAT1190436	0.047134	-0.0323392	0.00192512	Watkins_436		Watkins436	0.0442	0.4172	0.5386	Q3	49	90
1190438	China Sh211	CHN	300	Winter	Watkins type: V12	Watkins	WAT1190438	0.0469712	-0.0322139	0.00222769	Watkins_438		Watkins438	0.041	0.4202	0.5388	Q3	50	91
1190450	Rumania 14	ROM	300	Winter	Watkins type: V12	Watkins	WAT1190450	0.0229148	-0.146735	0.0364034	Watkins_450		Watkins450	0.003	0	0.997	Q3	51	92
1190451	Rumania 11	ROM	300	Winter	Watkins type: V12	Watkins	WAT1190451	0.0222467	-0.154707	0.0338981	Watkins_451		Watkins451	0.0536	0.022	0.9244	Q3	52	93
1190452	Afghanistan 51	AFG	300	Winter	Watkins type: V12	Watkins	WAT1190452	0.0277996	-0.147293	0.0232172	Watkins_452		Watkins452	0	0	1	Q3	53	94
1190480	Poland 12	POL	300	Winter	Watkins type: V12	Watkins	WAT1190480	0.070242	-0.0927515	-0.0224437	Watkins_480		Watkins480	0	0.2075	0.7925	Q3	54	95
1190481	Poland 3	POL	300	Winter	Watkins type: V12	Watkins	WAT1190481	0.0477552	-0.146697	-0.0212482	Watkins_481		Watkins481	0	0.0198	0.9802	Q3	55	96
1190482	Poland 8	POL	300	Winter	Watkins type: V12	Watkins	WAT1190482	0.0478554	-0.145504	-0.0206984	Watkins_482		Watkins482	0	0.0012	0.9988	Q3	56	97
1190621	Varna 20	BGR	300	Winter	Watkins type: V15	Watkins	WAT1190621	0.0858243	-0.0404393	-0.0375687	Watkins_621		Watkins621	0	0.4887	0.5113	Q3	57	98
1190624	Varna 17	BGR	300	Winter	Watkins type: V15	Watkins	WAT1190624	0.0270078	-0.0991127	-0.0189448	Watkins_624		Watkins624	0.0608	0.0824	0.8568	Q3	58	99
1190636	Tunis 18	TUN	300	Winter	Watkins type: V15	Watkins	WAT1190636	0.0582419	-0.172819	-0.0198904	Watkins_636		Watkins636	0	0	1	Q3	59	100
1190651	China Sh244	CHN	300	Winter	Watkins type: V15	Watkins	WAT1190651	0.0555824	-0.111051	-0.0188843	Watkins_651		Watkins651	0.0006	0.1074	0.892	Q3	60	101
1190663	Rumania 12	ROM	300	Winter	Watkins type: V15	Watkins	WAT1190663	0.0417145	-0.0696784	0.00231838	Watkins_663		Watkins663	0.004	0.2268	0.7692	Q3	61	102
1190664	Afghanistan 46	AFG	300	Winter	Watkins type: V15	Watkins	WAT1190664	0.0414388	-0.0692108	0.00314188	Watkins_664		Watkins664	0.0038	0.236	0.7602	Q3	62	103
1190665	Afghanistan 23	AFG	300	Winter	Watkins type: V15	Watkins	WAT1190665	-0.0355434	-0.0389466	0.00630312	Watkins_665		Watkins665	0.3516	0.1266	0.5218	Q3	63	104
1190669	China 12	CHN	300	Winter	Watkins type: V15	Watkins	WAT1190669	0.0506597	-0.128114	-0.0186156	Watkins_669		Watkins669	0	0.0538	0.9462	Q3	64	105
1190672	Poland 17	POL	300	Winter	Watkins type: V15	Watkins	WAT1190672	0.0549193	-0.14813	-0.0272604	Watkins_672		Watkins672	0	0.0006	0.9994	Q3	65	106
1190740	Siberia W94421	SUN	300	Winter	Watkins type: V4	Watkins	WAT1190740	0.0247247	-0.150143	0.0377994	Watkins_740		Watkins740	0	0	1	Q3	66	107
1190751	Azerbaijan W1355	SUN	300	Winter	Watkins type: V12	Watkins	WAT1190751	0.0316223	-0.144814	0.0231419	Watkins_751		Watkins751	0	0	1	Q3	67	108
1190753	Don W94435	SUN	300	Winter	Watkins type: V12	Watkins	WAT1190753	0.0347173	-0.153548	0.0129601	Watkins_753		Watkins753	0	0	1	Q3	68	109
1190754	USSR W94454	SUN	300	Winter	Watkins type: V12	Watkins	WAT1190754	0.0292893	-0.156424	0.0257297	Watkins_754		Watkins754	0.0002	0.001	0.9988	Q3	69	110
1190755	Crimea W94465	SUN	300	Winter	Watkins type: V12	Watkins	WAT1190755	0.0283577	-0.164044	0.0164789	Watkins_755		Watkins755	0	0	1	Q3	70	111
1190766	Algeria 31	DZA	300	Winter	Watkins type: V14	Watkins	WAT1190766	0.0273656	-0.158305	0.0268471	Watkins_766		Watkins766	0	0	1	Q3	71	112
1190772	Yenisei W43320	SUN	300	Winter	Watkins type: V15	Watkins	WAT1190772	-0.0294684	-0.0834757	0.0404078	Watkins_772		Watkins772	0.2583	0.0186	0.7231	Q3	72	113
1190781	USSR W94455	SUN	300	Winter	Watkins type: V15	Watkins	WAT1190781	0.0386456	-0.157305	0.0267324	Watkins_781		Watkins781	0	0	1	Q3	73	114
1190782	Ukraine W94472	SUN	300	Winter	Watkins type: V15	Watkins	WAT1190782	0.0343216	-0.157257	-0.0103926	Watkins_782		Watkins782	0.001	0.0002	0.9988	Q3	74	115
1190795	Turkestan W84523	SUN	300	Winter	Watkins type: V15	Watkins	WAT1190795	-0.00858894	-0.104814	0.0350754	Watkins_795		Watkins795	0.1218	0.0008	0.8774	Q3	75	116
1190796	Volga W94593	SUN	300	Winter	Watkins type: V15	Watkins	WAT1190796	0.00514288	-0.151159	0.0325455	Watkins_796		Watkins796	0.1002	0.0428	0.8571	Q3	76	117
1190800	Ukraine W94508	SUN	300	Winter	Watkins type: V24	Watkins	WAT1190800	0.0186515	-0.161613	0.0218692	Watkins_800		Watkins800	0.002	0	0.998	Q3	77	118
1190912	Hungary 5	HUN	300	Winter	Watkins type: V12	Watkins	WAT1190912	0.0404958	-0.031229	0.042831	Watkins_912		Watkins912	0.0402	0.4289	0.5309	Q3	78	119

## Sheet: Winter Percentage Table
	Country	No. Acc.	No. Winter	Percentage
	Hungary	7	5	71.4286
	United Kingdom	3	2	66.6667
	Romania	7	4	57.1429
	Poland	20	11	55
	Turkestan	6	2	33.3333
	France	21	6	28.5714
	Burma (Myanmar)	4	1	25
	Egypt	4	1	25
	USSR	53	13	24.5283
	Italy	18	4	22.2222
	Bulgaria	14	3	21.4286
	Afghanistan	35	6	17.1429
	Greece	26	4	15.3846
	Yugoslavia	48	7	14.5833
	Algeria	7	1	14.2857
	China	87	11	12.6437
	Iraq	8	1	12.5
	Iran	52	6	11.5385
	India	128	13	10.1562
	Crete	11	1	9.09091
	Spain	99	8	8.08081
	Tunisia	16	1	6.25
	Morocco	21	1	4.7619
	Portugal	39	1	2.5641
	Australia	30	0	0
	Canary Islands	13	0	0
	Cyprus	2	0	0
	Ethiopia	2	0	0
	Finland	1	0	0
	Palestine	2	0	0
	Syria	4	0	0
	Turkey	16	0	0
		804	113	14.0547
